# Supplementary material for: Lack of a genetic cline and temporal genetic stability in an introduced barnacle along the Pacific coast of Japan
Source: PeerJ. 2022 Sep 28;10:e14073. doi: 10.7717/peerj.14073 (PMC9526406; doi:10.7717/peerj.14073)
Supplement: Supplemental Information 1 [file peerj-10-14073-s001.fas]

>NMH1A
TAGTTGGGACTGCCCTTAGTATACTTATTCGGGCTGAACTTGGTCAACCAGGCAGACTGATTGGAGATGATCAGATTTACAATGTAATTGTTACTGCTCATGCTTTTATTATGATTTTTTTCATAGTTATACCTATTATAATTGGGGGTTTTGGTAATTGATTACTTCCATTAATATTGGGAGCTCCTGATATAGCTTTTCCACGTCTTAATAATATAAGTTTCTGGCTTTTACCCCCAGCTTTAATATTATTGATTAGAGGATCATTAGTAGAAGCTGGAGCTGGTACTGGATGGACAGTTTACCCTCCTTTATCGAGAAATATCGCCCATTCAGGAGCATCAGTAGATTTATCTATTTTTTCTCTCCATTTAGCTGGAGCTTCATCTATTCTTGGGGCCATTAATTTTATATCAACAGTTATTAATATACGAGCAGAGACTTTAACGTTTGATCGTCTTCCTTTATTTGTATGAAGTGTTTTTATTACTGTAATCTTACTTTTACTATCTCTACCTGTATTAGCTGGAGCTATCACAATATTACTGACAGATCGAAATTTGAATACATCATTTTTTGACCCAACTGGAGGAGGTGATCCAATTTT

>NMH2A
TAGTTGGGACTGCTCTTAGTATACTTATTCGGGCTGAACTTGGTCAACCAGGCAGACTGATTGGAGATGATCAGATTTACAATGTAATTGTTACTGCTCATGCTTTTATTATGATTTTTTTCATAGTTATACCTATCATAATTGGGGGTTTTGGTAATTGATTACTTCCATTAATATTAGGAGCTCCTGATATAGCTTTTCCACGTCTTAATAATATAAGTTTCTGGCTTTTACCCCCAGCTTTAATATTATTGATTAGAGGATCATTAGTAGAAGCTGGAGCTGGTACTGGATGGACAGTTTACCCTCCTTTATCGAGAAATATCGCCCATTCAGGAGCATCGGTAGATTTATCTATTTTTTCTCTCCATTTAGCTGGAGCTTCATCTATTCTTGGGGCCATTAATTTTATATCAACAGTTATTAATATACGAGCAGAGACTTTAACGTTTGATCGTCTTCCTTTATTTGTATGAAGTGTTTTTATTACTGTAATCTTACTTTTACTATCTCTACCTGTATTAGCTGGAGCTATCACAATATTACTAACAGATCGAAATTTGAATACATCATTTTTTGACCCAACTGGAGGAGGTGATCCAATTTT

>NMH3A
TAGTTGGGACTGCTCTTAGTATACTTATTCGGGCTGAACTTGGTCAACCAGGCAGACTGATTGGAGATGATCAGATTTACAATGTAATTGTTACTGCTCATGCTTTTATTATGATTTTTTTCATAGTTATACCTATTATAATTGGGGGTTTTGGTAATTGATTACTTCCATTAATATTAGGAGCTCCTGATATAGCTTTTCCACGTCTTAATAATATAAGTTTCTGACTTTTACCCCCAGCTTTAATATTATTGATTAGAGGATCATTAGTAGAAGCTGGAGCTGGTACTGGATGGACAGTTTACCCTCCTTTATCGAGAAATATCGCCCATTCAGGAGCATCGGTAGATTTATCTATTTTTTCTCTCCATTTAGCTGGAGCTTCATCTATTCTTGGGGCCATTAATTTTATATCAACAGTTATTAATATACGAGCAGAGACTTTAACGTTTGATCGTCTTCCTTTATTTGTATGAAGTGTTTTTATTACTGTAATCTTACTTTTACTATCTCTACCTGTATTAGCTGGAGCTATCACAATATTACTGACAGATCGAAATTTGAATACATCGTTTTTTGACCCAACTGGAGGAGGTGATCCAATTTT

>NMH4A
TAGTTGGAACTGCTCTTAGTATACTTATTCGGGCTGAACTTGGTCAACCAGGCAGACTGATTGGAGATGATCAGATTTACAATGTAATTGTTACTGCTCATGCTTTTATTATGATTTTTTTCATAGTTATACCTATTATAATTGGGGGTTTTGGTAATTGATTACTTCCATTAATATTAGGAGCTCCTGATATAGCTTTTCCACGTCTTAATAATATAAGTTTCTGGCTTTTACCCCCAGCTTTAATATTATTGATTAGAGGATCATTAGTAGAAGCTGGAGCCGGTACTGGATGGACAGTTTACCCTCCTTTATCGAGAAATATCGCCCATTCAGGAGCATCGGTAGATTTATCTATTTTTTCTCTCCATTTAGCTGGAGCTTCATCTATTCTTGGGGCCATTAATTTTATATCAACAGTTATTAATATACGAGCAGAGACTTTAACGTTTGATCGTCTTCCTTTATTTGTATGAAGTGTTTTTATTACTGTAATCTTACTTTTACTATCTCTACCTGTATTAGCTGGAGCTATCACGATATTACTGACAGATCGAAATTTGAATACATCATTTTTTGACCCAACTGGAGGAGGTGATCCAATTTT

>NMH5B
TAGTTGGGACTGCTCTTAGTATACTTATTCGGGCTGAACTTGGTCAACCAGGCAGACTGATTGGAGATGATCAGATTTACAATGTAATTGTTACTGCTCATGCTTTTATTATGATTTTTTTCATAGTTATACCTATTATAATTGGGGGTTTTGGTAATTGATTACTTCCATTAATATTAGGAGCTCCTGATATAGCTTTTCCACGTCTTAATAATATAAGTTTTTGGCTTTTACCCCCAGCTTTAATATTGTTGATTAGAGGATCATTAGTAGAAGGTGGAGCTGGTACTGGATGGACAGTTTACCCTCCCTTATCGAGAAATATCGCCCATTCAGGAGCATCGGTAGATTTATCTATTTTTTCTCTCCATTTAGCTGGAGCTTCATCTATTCTTGGAGCCATTAATTTTATATCAACAGTTATTAATATACGAGCAGAGACTTTAACGTTTGATCGTCTTCCTTTATTTGTATGAAGTGTTTTTATTACTGTAATCTTACTTTTACTATCTCTACCTGTATTAGCTGGAGCTATCACAATATTGCTGACAGATCGAAATTTGAATACATCATTTTTTGACCCCACTGGAGGGGGTGATCCAATTTT

>NMH6A
TAGTTGGGACTGCTCTTAGTATACTTATTCGGGCTGAACTTGGTCAACCAGGCAGACTGATTGGAGATGATCAGATTTACAATGTAATTGTTACTGCTCATGCTTTTATTATGATTTTTTTCATAGTTATACCTATTATAATTGGGGGTTTTGGTAATTGATTACTTCCATTAATATTAGGAGCTCCTGATATAGCTTTTCCACGTCTTAATAATATAAGTTTCTGGCTTTTACCCCCAGCTTTAATATTATTGATTAGAGGATCATTAGTAGAAGCTGGAGCTGGTACTGGATGGACAGTTTACCCTCCTTTATCGAGAAATATCGCCCATTCAGGAGCATCGGTAGATTTATCTATTTTTTCTCTCCATTTAGCTGGAGCTTCATCTATTCTTGGGGCCATTAATTTTATATCAACAGTTATTAATATACGAGCAGAGACTTTAACGTTTGATCGTCTTCCTTTATTTGTATGAAGTGTTTTTATTACTGTAATCTTACTTTTACTATCTCTACCTGTATTAGCTGGAGCTATCACAATATTACTGACAGATCGAAATTTGAATACATCATTTTTTGACCCAACTGGAGGAGGTGATCCAATTTT

>NMH7A
TAGTTGGGACTGCTCTTAGTATACTTATTCGGGCTGAACTTGGTCAACCAGGCAGACTGATTGGAGATGATCAGATTTACAATGTAATTGTTACTGCTCATGCTTTTATTATGATTTTTTTCATAGTTATACCTATTATAATTGGGGGTTTTGGTAATTGATTACTTCCATTAATATTAGGAGCTCCTGATATAGCTTTTCCACGTCTTAATAATATAAGTTTCTGGCTTTTACCCCCAGCTTTAATATTATTGATTAGAGGATCATTAGTAGAAGCTGGAGCTGGTACTGGATGGACAGTTTACCCTCCTTTATCGAGAAATATCGCCCATTCAGGAGCATCGGTAGATTTATCTATTTTTTCTCTCCATTTAGCTGGAGCTTCATCTATTCTTGGGGCCATTAATTTTATATCAACAGTTATTAATATACGAGCAGAGACTTTAACGTTTGATCGTCTTCCTTTATTTGTATGAAGTGTTTTTATTACTGTAATCTTACTTTTACTATCTCTACCTGTATTAGCTGGAGCTATCACAATATTACTGACAGATCGAAATTTGAATACATCATTTTTTGACCCAACTGGAGGAGGTGATCCAATTTT

>NMH8A
TAGTTGGGACTGCTCTTAGTATACTTATTCGGGCTGAACTTGGTCAACCAGGCAGACTGATTGGAGATGATCAGATTTACAATGTAATTGTTACTGCTCATGCTTTTATTATGATTTTTTTCATAGTTATACCTATTATAATTGGGGGTTTTGGTAATTGATTACTTCCATTAATATTAGGAGCTCCTGATATAGCTTTTCCACGTCTTAATAATATAAGTTTTTGGCTTTTACCCCCAGCTTTAATATTATTGATTAGAGGATCATTAGTAGAAGCTGGAGCCGGTACTGGATGGACAGTTTACCCTCCTTTATCGAGAAATATCGCCCATTCAGGAGCATCGGTAGATTTATCTATTTTTTCTCTCCATTTAGCTGGAGCTTCATCTATTCTTGGGGCCATTAATTTTATATCAACAGTTATTAATATACGAGCAGAGACTTTAACGTTTGATCGTCTTCCTTTATTTGTATGAAGTGTTTTTATTACTGTAATCTTACTTTTACTATCTCTACCTGTATTAGCTGGAGCTATCACGATATTACTGACAGATCGAAATTTGAATACATCATTTTTTGACCCAACTGGAGGAGGTGATCCAATTTT

>NMH9A
TAGTTGGGACTGCTCTTAGTATACTTATTCGGGCTGAACTTGGTCAACCAGGCAGACTGATTGGAGATGATCAGATTTACAATGTAATTGTTACTGCTCATGCTTTTATTATGATTTTTTTCATAGTTATACCTATTATAATTGGGGGTTTTGGTAATTGATTACTTCCATTAATATTAGGAGCTCCTGATATAGCTTTTCCACGTCTTAATAATATAAGTTTCTGGCTTTTACCCCCAGCTTTAATATTATTGATTAGAGGATCATTAGTAGAAGCTGGAGCTGGTACTGGATGGACAGTTTACCCCCCTTTATCGAGAAATATCGCCCATTCAGGAGCATCGGTAGATTTATCTATTTTTTCTCTCCATTTAGCTGGAGCTTCATCTATTCTTGGGGCCATTAATTTTATATCAACAGTTATTAATATACGAGCAGAGACTTTAACGTTTGATCGTCTTCCTTTATTTGTATGAAGTGTTTTTATTACTGTAATCTTACTTTTACTATCTCTACCTGTATTAGCTGGAGCTATCACAATATTACTAACAGATCGAAATTTGAATACATCATTTTTTGACCCAACTGGAGGAGGTGATCCAATTTT

>NMH10A
TAGTTGGGACTGCTCTTAGTATACTTATTCGGGCTGAACTTGGTCAACCAGGCAGACTGATTGGAGATGATCAGATTTACAATGTAATTGTTACTGCTCATGCTTTTATTATAATTTTTTTCATAGTTATACCTATTATAATTGGGGGTTTTGGTAATTGATTACTTCCATTAATATTAGGAGCTCCTGATATAGCTTTTCCACGTCTTAATAATATAAGTTTCTGACTTTTACCCCCAGCTTTAATATTATTGATTAGAGGATCATTAGTAGAAGCTGGAGCTGGTACTGGATGGACAGTTTACCCTCCTTTATCGAGAAATATCGCCCATTCAGGAGCATCGGTAGATTTATCTATTTTTTCTCTCCATTTAGCTGGAGCTTCATCTATTCTTGGGGCCATTAATTTTATATCAACAGTTATTAATATACGAGCAGAGACTTTAACGTTTGATCGTCTTCCTTTATTTGTATGAAGTGTTTTTATTACTGTAATCTTACTTTTACTATCTCTACCTGTATTAGCTGGAGCTATCACAATATTACTGACAGATCGAAATTTGAATACATCGTTTTTTGACCCAACTGGAGGAGGTGATCCAATTTT

>NMH11A
TAGTTGGGACTGCTCTTAGTATACTTATTCGGGCTGAACTTGGTCAACCAGGCAGACTGATTGGAGATGATCAGATTTACAATGTAATTGTTACTGCTCATGCTTTTATTATGATTTTTTTCATAGTTATACCTATTATAATTGGGGGTTTTGGTAATTGATTACTTCCATTAATATTAGGAGCTCCTGATATAGCTTTTCCACGTCTTAATAATATAAGTTTCTGGCTTTTACCCCCAGCTTTAATATTATTGATTAGAGGATCATTAGTAGAAGCTGGAGCTGGTACTGGATGGACAGTTTACCCTCCTTTATCGAGAAATATCGCCCATTCAGGAGCATCGGTAGATTTATCTATTTTTTCTCTCCATTTAGCTGGAGCTTCATCTATTCTTGGGGCCATTAATTTTATATCAACAGTTATTAATATACGAGCAGAGACTTTAACGTTTGATCGTCTTCCTTTATTTGTATGAAGTGTTTTTATTACTGTAATCTTACTTTTACTATCTCTACCTGTATTAGCTGGAGCTATCACAATATTACTGACAGATCGAAATTTGAATACATCATTTTTTGACCCAACTGGAGGAGGTGATCCAATTTT

>NMH12B
TAGTTGGGACTGCTCTTAGTATACTTATTCGGGCTGAACTTGGTCAACCAGGCAGACTGATTGGAGATGATCAGATTTACAATGTAATTGTTACTGCTCATGCTTTTATTATGATTTTTTTCATAGTTATACCTATTATAATTGGGGGTTTTGGTAATTGATTACTTCCATTAATATTAGGAGCTCCTGATATAGCTTTTCCACGTCTTAATAATATAAGTTTTTGGCTTTTACCCCCAGCTTTAATATTGTTGATTAGAGGATCATTAGTAGAAGCTGGAGCTGGTACTGGATGGACAGTTTACCCTCCCTTATCGAGAAATATCGCCCATTCGGGAGCATCGGTAGACTTATCTATTTTTTCTCTCCATTTAGCTGGAGCTTCATCTATTCTTGGAGCCATTAATTTTATATCAACAGTTATTAATATACGAGCAGAGACTTTAACGTTTGATCGTCTTCCTTTATTTGTATGAAGTGTTTTTATTACTGTAATCTTACTTTTACTATCTCTACCTGTATTAGCTGGAGCTATCACAATATTGCTGACAGATCGAAATTTGAATACATCATTTTTTGACCCCACTGGAGGGGGTGATCCAATTTT

>NMH13A
TAGTTGGGACTGCTCTTAGTATACTTATTCGGGCTGAACTTGGTCAACCAGGCAGACTGATTGGAGATGATCAGATTTACAATGTAATTGTTACTGCTCATGCTTTTATTATGATTTTTTTCATAGTTATACCTATTATAATTGGGGGTTTTGGTAATTGATTACTTCCATTAATATTAGGAGCTCCTGATATAGCTTTTCCACGTCTTAATAATATAAGTTTCTGGCTTTTACCCCCAGCTTTAATATTATTGATTAGAGGATCATTAGTAGAAGCTGGAGCTGGTACTGGATGGACAGTTTACCCTCCTTTATCGAGAAATATCGCCCATTCAGGAGCATCGGTAGATTTATCTATTTTTTCTCTCCATTTAGCTGGAGCTTCATCTATTCTTGGGGCCATTAATTTTATATCAACAGTTATTAATATACGAGCAGAGACTTTAACGTTTGATCGTCTTCCTTTATTTGTATGAAGTGTTTTTATTACTGTAATCTTACTTTTACTATCTCTACCTGTATTAGCTGGAGCTATCACAATATTACTGACAGATCGAAATTTGAATACATCATTTTTTGACCCAACTGGAGGAGGTGATCCAATTTT

>NMH14B
TAGTTGGGACTGCTCTTAGTATACTTATTCGGGCTGAACTTGGTCAACCAGGCAGACTGATTGGAGATGATCAGATTTACAATGTAATTGTTACTGCTCATGCTTTTATTATGATTTTTTTCATAGTTATACCTATTATAATTGGGGGTTTTGGTAATTGATTACTTCCATTAATATTAGGAGCTCCTGATATAGCTTTTCCACGTCTTAATAATATAAGTTTTTGGCTTTTACCCCCAGCTTTAATATTGTTGATTAGAGGATCATTAGTAGAAGCTGGAGCTGGTACTGGATGGACAGTTTACCCTCCCTTATCGAGAAATATCGCCCATTCGGGAGCATCGGTAGACTTATCTATTTTTTCTCTCCATTTAGCTGGAGCTTCATCTATTCTTGGAGCCATTAATTTTATATCAACAGTTATTAATATACGAGCAGAGACTTTAACGTTTGATCGTCTTCCTTTATTTGTATGAAGTGTTTTTATTACTGTAATCTTACTTTTACTATCTCTACCTGTATTAGCTGGAGCTATCACAATATTGCTGACAGATCGAAATTTGAATACATCATTTTTTGACCCCACTGGAGGGGGTGATCCAATTTT

>NMH15A
TAGTTGGGACTGCTCTTAGTATACTTATTCGGGCTGAACTTGGTCAACCAGGCAGACTGATTGGAGATGATCAGATTTACAATGTAATTGTTACTGCTCATGCTTTTATTATGATTTTTTTCATAGTCATACCTATTATAATTGGGGGTTTTGGTAATTGATTACTTCCATTAATATTAGGAGCTCCTGATATAGCTTTTCCACGTCTTAATAATATAAGTTTCTGGCTTTTACCCCCAGCTTTAATATTATTGATTAGAGGATCATTAGTAGAAGCTGGAGCTGGTACCGGATGGACAGTTTACCCTCCTTTATCGAGAAATATCGCCCATTCAGGAGCATCGGTAGATTTATCTATTTTTTCTCTCCATTTAGCTGGAGCTTCATCTATTCTTGGGGCCATTAATTTTATATCAACAGTTATTAATATACGAGCAGAGACTTTAACGTTTGATCGTCTTCCTTTATTTGTATGAAGTGTTTTTATCACTGTAATCTTACTTTTACTATCTCTACCTGTATTAGCTGGAGCTATCACAATATTACTGACAGATCGAAATTTGAATACATCATTTTTTGACCCAACTGGGGGAGGTGATCCAATTTT

>NMH16B
TAGTTGGGACTGCTCTTAGTATACTTATTCGGGCTGAACTTGGTCAACCAGGCAGACTGATTGGAGATGATCAGATTTACAATGTAATTGTTACTGCTCATGCTTTTATTATGATTTTTTTCATAGTTATACCTATTATAATTGGGGGTTTTGGTAATTGATTACTTCCATTAATATTAGGAGCTCCTGATATAGCTTTTCCACGTCTTAATAATATAAGTTTTTGGCTTTTACCCCCAGCTTTAATATTGTTGATTAGAGGATCATTAGTAGAAGCTGGAGCTGGTACTGGATGGACAGTTTACCCTCCCTTATCGAGAAATATCGCCCATTCGGGAGCATCGGTAGATTTATCTATTTTTTCTCTCCATTTAGCTGGAGCTTCATCTATTCTTGGAGCCATTAATTTTATATCAACAGTTATTAATATACGAGCAGAGACTTTAACGTTTGATCGTCTTCCTTTATTTGTATGAAGTGTTTTTATTACTGTAATCTTACTTTTACTATCTCTACCTGTATTAGCTGGAGCTATCACAATATTGTTGACAGATCGAAATTTGAATACATCATTTTTTGACCCCACTGGAGGGGGTGATCCAATTTT

>NMM1B
TAGTTGGGACTGCTCTTAGTATACTTATTCGGGCTGAACTTGGTCAACCAGGCAGACTGATTGGAGATGATCAGATTTACAATGTAATTGTTACTGCTCATGCTTTTATTATGATTTTTTTCATAGTTATACCTATTATAATTGGGGGTTTTGGTAATTGATTACTTCCATTAATATTAGGAGCTCCTGATATAGCTTTTCCACGTCTTAATAATATAAGTTTTTGGCTTTTACCCCCAGCTTTAATATTGTTGATTAGAGGATCATTAGTAGAAGCTGGAGCTGGTACTGGATGGACAGTTTACCCTCCCTTATCGAGAAATATCGCCCATTCAGGAGCATCGGTAGATTTATCTATTTTTTCTCTCCATTTAGCTGGAGCTTCATCTATTCTTGGAGCCATTAATTTTATATCAACAGTTATTAATATACGAGCAGAGACTTTAACGTTTGATCGTCTTCCTTTATTTGTATGAAGTGTTTTTATTACTGTAATCTTACTTTTACTATCTCTACCTGTGTTAGCTGGAGCTATCACAATATTGCTGACAGATCGAAATTTGAATACATCATTTTTTGACCCCACTGGAGGGGGTGATCCAATTTT

>NMM2A
TAGTTGGGACTGCTCTTAGTATACTTATTCGGGCTGAACTTGGTCAACCAGGCAGACTGATTGGAGATGATCAGATTTACAATGTAATTGTTACTGCTCATGCTTTTATTATGATTTTTTTCATAGTTATACCTATTATAATTGGGGGTTTTGGTAATTGATTACTTCCATTAATATTAGGAGCTCCTGATATAGCTTTTCCACGTCTTAATAATATAAGTTTCTGGCTTTTACCCCCAGCTTTAATATTATTGATTAGAGGATCATTAGTAGAAGCTGGAGCTGGTACTGGGTGGACAGTTTACCCTCCTTTATCGAGAAATATCGCCCATTCAGGAGCATCGGTAGATTTATCTATTTTTTCTCTCCATTTAGCTGGAGCTTCATCTATTCTTGGGGCCATTAATTTTATATCAACAGTTATTAATATACGAGCAGAGACTTTAACGTTTGATCGTCTTCCTTTATTTGTATGAAGTGTTTTTATTACTGTAATCTTACTTTTACTATCTCTACCTGTATTAGCTGGAGCTATCACAATATTACTGACAGATCGAAATTTGAATACATCATTTTTTGACCCAACTGGAGGAGGTGATCCAATTTT

>NMM3A
TAGTTGGGACTGCTCTTAGTATACTTATTCGGGCTGAACTTGGTCAACCAGGCAGACTGATTGGAGATGATCAGATTTACAATGTAATTGTTACTGCTCATGCTTTTATTATGATTTTTTTCATAGTTATACCTATTATAATTGGGGGTTTTGGTAATTGATTACTTCCATTAATATTAGGAGCTCCTGATATAGCTTTTCCACGTCTTAATAATATAAGTTTCTGGCTTTTACCCCCAGCTTTAATATTATTGATTAGAGGATCATTAGTAGAAGCTGGAGCTGGTACTGGATGGACAGTTTACCCTCCTTTATCGAGAAATATCGCCCATTCAGGAGCATCGGTAGATTTATCTATTTTTTCTCTCCATTTAGCTGGAGCTTCATCTATTCTTGGGGCCATTAATTTTATATCAACAGTTATTAATATACGAGCAGAGACTTTAACGTTTGATCGTCTTCCTTTATTTGTATGAAGTGTTTTTATTACTGTAATCTTACTTTTACTATCTCTACCTGTATTAGCTGGAGCTATCACAATATTACTGACAGATCGAAATTTGAATACATCATTTTTTGACCCAACTGGAGGAGGTGATCCAATTTT

>NMM4A
TAGTTGGGACTGCTCTTAGTATACTTATTCGGGCTGAACTTGGTCAACCAGGCAGACTGATTGGAGATGATCAGATTTACAATGTAATTGTTACTGCTCATGCTTTTATTATGATTTTTTTCATAGTTATACCTATTATAATTGGGGGTTTTGGTAATTGATTACTTCCATTAATATTAGGAGCTCCTGATATAGCTTTTCCACGTCTTAATAATATAAGTTTCTGGCTTTTACCCCCAGCTTTAATATTATTGATTAGAGGATCATTAGTAGAAGCTGGAGCTGGTACTGGATGGACAGTTTACCCTCCTTTATCGAGAAATATCGCCCATTCAGGAGCATCGGTAGATTTATCTATTTTTTCTCTCCATTTAGCTGGAGCTTCATCTATTCTTGGGGCCATTAATTTTATATCAACAGTTATTAATATACGAGCAGAGACTTTAACGTTTGATCGTCTTCCTTTATTTGTATGAAGTGTTTTTATTACTGTAATCTTACTTTTACTATCTCTACCTGTATTAGCTGGAGCTATCACGATATTACTGACAGATCGAAATTTGAATACATCATTTTTTGACCCAACTGGAGGAGGTGATCCAATTTT

>NMM5A
TAGTTGGGACTGCTCTTAGTATACTTATTCGGGCTGAACTTGGTCAACCAGGCAGACTGATTGGAGATGATCAGATTTACAATGTAATTGTTACTGCTCATGCTTTTATTATGATTTTTTTCATAGTTATACCTATTATAATTGGGGGTTTTGGTAATTGATTACTTCCATTAATATTAGGAGCTCCTGATATAGCTTTTCCACGTCTTAATAATATAAGTTTCTGGCTTTTGCCCCCAGCTTTAATATTATTGATTAGAGGATCATTAGTAGAAGCTGGAGCTGGTACTGGGTGAACAGTTTACCCTCCTTTATCGAGAAATATCGCCCATTCAGGAGCATCGGTAGATTTATCTATTTTTTCTCTCCATTTAGCTGGAGCTTCATCTATTCTTGGGGCCATTAATTTTATATCAACAGTTATTAATATACGAGCAGAGACTTTAACGTTTGATCGTCTTCCTTTATTTGTATGAAGTGTTTTTATTACTGTAATCTTACTTTTACTATCTCTACCTGTATTAGCTGGAGCTATCACAATATTACTAACAGATCGAAATTTGAATACATCATTTTTTGACCCAACTGGAGGAGGTGATCCAATTTT

>NMM6A
TAGTTGGGACTGCTCTTAGTATACTTATTCGGGCTGAACTTGGTCAACCAGGCAGACTGATTGGAGATGATCAGATTTACAATGTAATTGTTACTGCTCATGCTTTTATTATGATTTTTTTCATAGTTATACCTATTATAATTGGGGGTTTTGGTAATTGATTACTTCCATTAATATTAGGAGCTCCTGATATAGCTTTTCCACGTCTTAATAATATAAGTTTCTGGCTTTTACCTCCAGCTTTAATATTATTGATTAGAGGATCATTAGTAGAAGCTGGAGCTGGTACTGGATGGACAGTTTACCCTCCTTTATCGAGAAATATCGCCCATTCAGGAGCATCGGTAGATTTATCTATTTTTTCTCTCCATTTAGCTGGAGCTTCATCTATTCTTGGGGCCATTAATTTTATATCAACAGTTATTAATATACGAGCAGAGACTTTAACGTTTGATCGTCTTCCTTTATTTGTATGAAGTGTTTTTATTACTGTAATCTTACTTTTACTATCTCTACCTGTATTAGCTGGAGCTATCACAATATTACTGACAGATCGAAATTTGAATACATCATTTTTTGACCCAACTGGAGGAGGTGATCCAATTTT

>NMM7A
TAGTTGGAACTGCTCTTAGCATACTTATTCGGGCTGAACTTGGTCAACCAGGCAGACTGATTGGAGATGATCAGATTTACAATGTAATTGTTACTGCTCATGCTTTTATTATGATTTTTTTCATAGTTATACCTATTATAATTGGGGGTTTTGGTAATTGATTACTTCCATTAATATTAGGAGCTCCTGATATAGCTTTTCCACGTCTTAATAATATAAGTTTCTGGCTTTTACCCCCAGCTTTAATATTATTGATTAGAGGATCATTAGTAGAAGCTGGAGCTGGTACTGGATGGACAGTTTACCCTCCTTTATCGAGAAATATCGCCCATTCAGGAGCATCGGTAGATTTATCTATTTTTTCTCTCCATTTAGCTGGAGCTTCATCTATTCTTGGGGCCATTAATTTTATATCAACAGTTATTAATATACGAGCAGAGACTTTAACGTTTGATCGTCTTCCTTTATTTGTATGAAGTGTTTTTATTACTGTAATCTTACTTTTACTATCTCTACCTGTATTAGCTGGAGCTATCACAATATTACTGACAGATCGAAATTTGAATACATCATTTTTTGACCCAACTGGAGGAGGTGATCCAATTTT

>NMM8A
TAGTTGGGACTGCTCTTAGTATACTTATTCGGGCTGAACTTGGTCAACCAGGCAGACTGATTGGAGATGATCAGATTTACAATGTAATTGTTACTGCTCATGCTTTTATTATGATTTTTTTCATAGTTATACCTATTATAATTGGGGGTTTTGGTAATTGATTACTTCCATTAATATTAGGAGCTCCTGATATAGCTTTTCCACGTCTTAATAATATAAGTTTCTGGCTTTTACCCCCAGCTTTAATATTATTGATTAGAGGATCGTTAGTAGAAGCTGGAGCCGGTACTGGATGGACAGTTTACCCTCCTTTATCGAGAAATATCGCCCATTCAGGAGCATCGGTAGATTTATCTATTTTTTCTCTCCATTTAGCTGGAGCTTCATCTATTCTTGGGGCCATTAATTTTATATCAACAGTTATTAATATACGAGCAGAGACTTTAACGTTTGATCGTCTTCCTTTATTTGTATGAAGTGTTTTTATTACTGTAATCTTACTTTTACTATCTCTACCTGTATTAGCTGGAGCTATCACGATATTACTGACAGATCGAAATTTGAATACATCATTTTTTGACCCAACTGGAGGAGGTGATCCAATTTT

>NMM9A
TAGTTGGAACTGCTCTTAGTATACTTATTCGGGCTGAACTTGGTCAACCAGGCAGACTGATTGGAGATGATCAGATTTACAATGTAATTGTTACTGCTCATGCTTTTATTATGATTTTTTTCATAGTTATACCTATTATAATTGGAGGTTTTGGTAATTGATTACTTCCATTAATATTAGGAGCTCCTGATATAGCTTTTCCACGTCTTAATAATATAAGTTTCTGGCTTTTACCCCCAGCTTTAATATTATTGATTAGAGGATCATTAGTAGAAGCTGGAGCTGGTACTGGATGGACAGTTTACCCTCCTTTATCGAGAAATATCGCCCATTCAGGAGCATCGGTAGATTTATCTATTTTTTCTCTCCATTTAGCTGGAGCTTCATCTATTCTTGGGGCCATTAATTTTATATCAACAGTTATTAATATACGAGCAGAGACTTTAACGTTTGATCGTCTTCCTTTATTTGTATGAAGTGTTTTTATTACTGTAATCTTACTTTTACTATCTCTACCTGTATTAGCTGGAGCTATCACAATATTACTGACAGATCGAAATTTGAATACATCATTTTTTGACCCAACTGGAGGAGGTGATCCAATTTT

>NMM10A
TAGTTGGGACTGCTCTTAGTATACTTATTCGGGCTGAACTTGGTCAACCAGGCAGACTGATTGGAGATGATCAGATTTACAATGTAATTGTTACTGCTCATGCTTTTATTATGATTTTTTTCATAGTTATACCTATTATAATTGGGGGTTTTGGTAATTGATTACTTCCATTAATATTAGGAGCTCCTGATATAGCTTTTCCACGTCTTAACAATATAAGTTTCTGGCTTTTACCCCCAGCTTTAATATTATTGATTAGAGGATCATTAGTAGAAGCTGGAGCCGGTACTGGATGGACAGTTTACCCTCCTTTATCGAGAAATATCGCCCATTCAGGAGCATCGGTAGATTTATCTATTTTTTCTCTCCATTTAGCTGGAGCTTCATCTATTCTTGGGGCCATTAATTTTATATCAACAGTTATTAATATACGAGCAGAGACTTTAACGTTTGATCGTCTTCCTTTATTTGTATGAAGTGTTTTTATTACTGTAATCTTACTTTTACTATCTCTACCTGTATTAGCTGGAGCTATCACGATATTACTGACAGATCGAAATTTGAATACATCATTTTTTGACCCAACTGGAGGAGGTGATCCAATTTT

>NMM11C
TAGTTGGGACTGCTCTTAGTATACTTATTCGGGCTGAACTTGGTCAACCAGGCAGACTGATTGGAGATGATCAGATTTACAATGTAATTGTTACTGCTCATGCTTTTATTATGATTTTTTTCATAGTTATACCTATTATAATTGGAGGTTTTGGTAATTGATTACTTCCATTAATATTAGGAGCTCCTGATATAGCTTTTCCACGTCTTAATAATATAAGTTTTTGGCTTTTACCCCCAGCTTTAATATTGTTGATTAGAGGATCATTAGTAGAAGCTGGAGCTGGTACTGGATGGACAGTTTACCCTCCTTTATCTAGAAATATCGCCCATTCAGGAGCATCGGTAGATTTATCTATTTTTTCTCTCCATTTAGCTGGAGCTTCATCTATTCTTGGGGCCATTAATTTTATATCAACAGTTATTAATATACGAGCAGAGACTTTAACGTTTGATCGTCTTCCTTTATTTGTGTGAAGTGTTTTTATTACTGTAATCTTACTTTTACTATCTCTACCTGTATTAGCTGGAGCTATTACAATATTACTAACAGATCGAAATTTGAATACATCATTTTTTGATCCAACTGGAGGAGGTGATCCGATTTT

>NMM12A
TAGTTGGGACTGCTCTTAGTATACTTATTCGGGCTGAACTTGGTCAACCAGGCAGACTGATTGGAGATGATCAGATTTACAATGTAATTGTTACTGCTCATGCTTTTATTATGATTTTTTTCATAGTTATACCTATTATAATTGGGGGTTTTGGTAATTGATTACTTCCATTAATATTAGGAGCTCCTGATATAGCTTTTCCACGTCTTAATAATATAAGTTTCTGGCTTTTACCCCCAGCTTTAATATTATTGATTAGAGGATCATTAGTGGAAGCTGGAGCTGGTACTGGGTGAACAGTTTACCCTCCTTTATCGAGAAATATCGCCCATTCAGGAGCATCGGTAGATTTATCTATTTTTTCTCTCCATTTAGCTGGAGCTTCATCTATTCTTGGGGCCATTAATTTTATATCAACAGTTATTAATATACGAGCAGAGACTTTAACGTTTGATCGTCTTCCTTTATTTGTATGAAGTGTTTTTATTACTGTAATCTTACTTTTACTATCTCTACCTGTATTAGCTGGAGCTATCACAATATTACTGACAGATCGAAATTTGAATACATCATTTTTTGACCCAACTGGAGGAGGTGATCCAATTTT

>NMM13A
TAGTTGGGACTGCTCTTAGTATACTTATTCGGGCTGAACTTGGTCAACCAGGCAGACTGATTGGAGATGATCAGATTTACAATGTAATTGTTACTGCTCATGCTTTTATTATGATTTTTTTCATAGTTATACCTATTATAATTGGGGGTTTTGGTAATTGATTACTTCCATTAATATTAGGAGCTCCTGATATAGCTTTTCCACGTCTTAATAATATAAGTTTCTGACTTTTACCCCCAGCTTTAATATTATTGATTAGAGGATCATTAGTAGAAGCTGGAGCTGGTACTGGATGGACAGTTTACCCTCCTTTATCGAGAAATATCGCCCATTCAGGAGCATCGGTAGATTTATCTATTTTTTCTCTCCATTTAGCTGGAGCTTCATCTATTCTTGGGGCCATTAATTTTATATCAACAGTTATTAATATACGAGCAGAGACTTTAACGTTTGATCGTCTTCCTTTATTTGTATGAAGTGTTTTTATTACTGTAATCTTACTTTTACTATCTCTACCTGTATTAGCTGGAGCTATCACAATATTACTGACAGATCGAAATTTGAATACATCGTTTTTTGACCCAACTGGAGGAGGTGATCCAATTTT

>NMM15B
TAGTTGGGACTGCTCTTAGTATACTTATTCGGGCTGAACTTGGTCAACCAGGCAGACTGATTGGAGATGATCAGATTTACAATGTAATTGTTACTGCTCATGCTTTTATTATGATTTTTTTCATAGTTATACCTATTATAATTGGGGGTTTTGGTAATTGATTACTTCCATTAATATTAGGAGCTCCTGATATAGCTTTTCCACGTCTTAATAATATAAGTTTTTGGCTTTTACCCCCAGCTTTAATATTGTTGATTAGAGGATCATTAGTAGAAGCTGGAGCTGGTACTGGATGGACAGTTTACCCTCCCTTATCGAGAAATATCGCCCATTCGGGAGCATCGGTAGATTTATCTATTTTTTCTCTCCATTTAGCTGGAGCTTCATCTATTCTTGGAGCCATTAATTTTATATCAACAGTTATTAATATACGAGCAGAGACTTTAACGTTTGATCGTCTTCCTTTATTTGTATGAAGTGTTTTTATTACTGTAATCTTACTTTTACTATCTCTACCTGTATTAGCTGGAGCTATCACAATATTGCTGACAGATCGAAATTTGAATACATCATTTTTTGACCCCACTGGAGGGGGTGATCCAATTTT

>NMM16A
TAGTTGGGACTGCTCTTAGTATACTTATTCGGGCTGAACTTGGTCAACCAGGCAGACTGATTGGAGATGATCAGATTTACAATGTAATTGTTACTGCTCATGCTTTTATTATGATTTTTTTCATAGTTATACCCATTATAATTGGGGGTTTTGGTAATTGATTACTTCCATTAATATTAGGAGCTCCTGATATAGCTTTTCCACGTCTTAATAATATAAGTTTCTGGCTTTTACCCCCAGCTTTAATATTATTGATTAGAGGATCATTAGTAGAAGCTGGAGCTGGTACTGGATGGACAGTTTACCCTCCTTTATCGAGAAATATCGCCCATTCAGGAGCATCGGTAGATTTATCTATTTTTTCTCTCCATTTAGCTGGAGCTTCATCTATTCTTGGGGCCATTAATTTTATATCAACAGTTATTAATATACGAGCAGAGACTTTAACGTTTGATCGTCTTCCTTTATTTGTATGAAGTGTTTTTATTACTGTAATCTTACTTTTACTATCTCTACCTGTATTAGCTGGAGCTATCACAATATTACTAACAGATCGAAATTTGAATACATCATTTTTTGACCCAACTGGAGGAGGTGATCCAATTTT

>AKH1B
TAGTTGGGACTGCTCTTAGTATACTTATTCGGGCTGAACTTGGTCAACCAGGCAGACTGATTGGAGATGATCAGATTTACAATGTAATTGTTACTGCTCATGCTTTTATTATGATTTTTTTCATAGTTATACCTATTATAATTGGGGGTTTTGGTAATTGATTACTTCCATTAATATTAGGAGCTCCTGATATAGCTTTTCCACGTCTTAATAATATAAGTTTTTGGCTTTTACCCCCAGCTTTAATATTGTTGATTAGAGGATCATTAGTAGAAGCTGGAGCTGGTACTGGATGGACAGTTTACCCTCCCTTATCAAGAAATATCGCCCATTCGGGAGCATCGGTAGATTTATCTATTTTTTCTCTCCATTTAGCTGGAGCTTCATCTATTCTTGGAGCCATTAATTTTATATCAACAGTTATTAATATACGAGCAGAGACTTTAACGTTTGATCGTCTTCCTTTATTTGTGTGAAGTGTTTTTATTACTGTAATCTTACTTTTACTGTCTCTACCTGTATTAGCTGGAGCTATCACAATATTGCTGACAGATCGAAATTTGAATACATCATTTTTTGACCCCACTGGAGGGGGTGATCCAATTTT

>AKH2A
TAGTTGGGACTGCTCTTAGTATACTTATTCGGGCTGAACTTGGTCAACCAGGCAGACTAATTGGAGATGATCAGATTTACAATGTAATTGTTACTGCTCATGCTTTTATTATGATTTTTTTCATAGTTATACCTATTATAATTGGGGGTTTTGGTAATTGATTACTTCCATTAATATTAGGAGCTCCTGATATAGCTTTTCCACGTCTTAATAATATAAGTTTCTGGCTTTTACCCCCAGCTTTAATATTATTGATTAGAGGATCATTAGTAGAAGCTGGAGCTGGTACTGGATGGACAGTTTACCCTCCTTTATCGAGAAATATTGCCCATTCAGGAGCATCGGTAGATTTATCTATTTTTTCTCTCCATTTAGCTGGAGCTTCATCTATTCTTGGGGCCATTAATTTTATATCAACAGTTATTAATATACGAGCAGAGACTTTAACGTTTGATCGTCTTCCTTTATTTGTATGAAGTGTTTTTATTACTGTAATCTTACTTTTACTATCTCTACCTGTATTAGCTGGAGCTATCACAATATTACTGACAGATCGAAATTTGAATACATCATTTTTTGACCCAACTGGAGGAGGTGATCCAATTTT

>AKH3A
TAGTTGGGACTGCTCTTAGTATACTTATTCGGGCTGAACTTGGTCAACCAGGCAGACTGATTGGAGATGATCAGATTTACAATGTAATTGTTACTGCTCATGCTTTTATTATGATTTTTTTCATAGTTATACCTATTATAATCGGGGGTTTTGGTAATTGATTACTTCCATTAATATTAGGAGCTCCTGATATAGCTTTTCCACGTCTTAATAATATAAGTTTCTGGCTTTTACCCCCAGCTTTAATATTATTGATTAGAGGATCATTAGTAGAAGCTGGAGCTGGTACTGGATGGACAGTTTACCCTCCTTTATCGAGAAATATTGCCCATTCAGGAGCATCGGTAGATTTATCTATTTTTTCTCTCCATTTAGCTGGAGCTTCATCTATTCTTGGGGCCATTAATTTTATATCAACAGTTATTAATATACGAGCAGAGACTTTAACGTTTGATCGTCTTCCTTTATTTGTATGAAGTGTTTTTATTACTGTAATCTTACTTTTACTATCTCTACCTGTATTAGCTGGAGCTATCACAATATTACTGACAGACCGAAATTTGAATACATCATTTTTTGACCCAACTGGAGGAGGTGATCCAATTTT

>AKH4B
TAGTTGGGACTGCTCTTAGTATACTTATTCGGGCTGAACTTGGTCAACCAGGCAGACTGATTGGAGATGATCAGATTTACAATGTAATTGTTACTGCTCATGCTTTTATTATGATTTTTTTCATAGTTATACCTATTATAATTGGGGGTTTTGGTAATTGATTACTTCCATTAATATTAGGAGCTCCTGATATAGCTTTTCCACGTCTTAACAATATAAGTTTTTGGCTTTTACCCCCAGCTTTAATATTGTTGATTAGAGGATCATTAGTAGAAGCTGGAGCTGGTACTGGATGGACAGTTTACCCTCCCTTATCGAGAAATATCGCCCATTCAGGAGCATCGGTAGATTTATCTATTTTTTCTCTCCATTTAGCTGGAGCTTCATCTATTCTTGGAGCCATTAATTTTATATCAACAGTTATTAATATACGAGCAGAGACTTTAACGTTTGATCGTCTTCCTTTATTTGTATGAAGTGTTTTTATTACTGTAATCTTACTTTTACTATCTCTACCTGTATTAGCTGGAGCTATCACAATATTGCTGACAGATCGAAATTTGAATACATCATTTTTTGACCCCACTGGAGGGGGTGATCCAATTTT

>AKH5A
TAGTTGGGACTGCTCTTAGTATACTTATTCGGGCTGAACTTGGTCAACCAGGCAGACTGATTGGAGATGATCAGATTTACAATGTAATTGTTACTGCTCATGCTTTTATTATGATTTTTTTCATAGTTATACCTATTATAATTGGGGGTTTTGGTAATTGATTACTTCCATTAATATTAGGAGCTCCTGATATAGCTTTTCCACGTCTTAATAATATAAGTTTCTGGCTTTTACCCCCAGCTTTAATATTATTAATTAGAGGATCATTAGTAGAAGCTGGAGCTGGTACTGGGTGGACAGTTTACCCTCCTTTATCGAGAAATATCGCCCATTCAGGAGCATCGGTAGATTTATCTATTTTTTCTCTCCATTTAGCTGGAGCTTCATCTATTCTTGGGGCCATTAATTTTATATCAACAGTTATTAATATACGAGCAGAGACTTTAACGTTTGATCGTCTTCCTTTATTTGTGTGAAGTGTTTTTATTACTGTAATCTTACTTTTACTATCTCTACCTGTATTAGCTGGAGCTATCACAATATTACTGACAGATCGAAATTTGAATACATCATTTTTTGACCCAACTGGAGGAGGTGATCCAATTTT

>AKH6A
TAGTTGGGACTGCTCTTAGTATACTTATTCGGGCTGAACTTGGTCAACCAGGCAGACTGATTGGAGATGATCAGATTTACAATGTAATTGTTACTGCTCATGCTTTTATTATGATTTTTTTCATAGTTATACCTATTATAATTGGGGGTTTTGGTAATTGATTACTTCCATTAATATTAGGAGCTCCTGATATAGCTTTTCCACGTCTTAATAATATAAGTTTCTGGCTTTTACCCCCAGCTTTAATATTATTGATTAGAGGATCATTAGTAGAAGCTGGAGCTGGTACTGGGTGAACAGTTTACCCTCCTTTATCGAGAAATATTGCCCATTCAGGAGCATCGGTAGATTTATCTATTTTTTCTCTCCATTTAGCTGGAGCTTCATCTATTCTTGGGGCCATTAATTTTATATCAACAGTTATTAATATACGAGCAGAGACTTTAACGTTTGATCGTCTTCCTTTATTTGTATGAAGTGTTTTTATTACTGTAATCTTACTTTTACTATCTCTACCTGTATTAGCTGGAGCTATCACAATATTACTGACAGATCGAAATTTGAATACATCATTTTTTGACCCAACTGGAGGAGGTGATCCAATTTT

>AKH7A
TAGTTGGGACTGCCCTTAGTATACTTATTCGGGCTGAACTTGGTCAACCAGGCAGACTGATTGGAGATGATCAGATTTACAATGTAATTGTTACTGCTCATGCTTTTATTATGATTTTTTTCATAGTTATACCTATTATAATTGGGGGTTTTGGTAATTGATTACTTCCATTAATATTGGGAGCTCCTGATATAGCTTTTCCACGTCTTAATAATATAAGTTTCTGGCTTTTACCCCCAGCTTTAATATTATTGATTAGAGGATCATTAGTAGAAGCTGGAGCTGGTACTGGATGGACAGTTTACCCTCCTTTATCGAGAAATATCGCCCATTCAGGAGCATCAGTAGATTTATCTATTTTTTCTCTCCATTTAGCTGGAGCTTCATCTATTCTTGGGGCCATTAATTTTATATCAACAGTTATTAATATACGAGCAGAGACTTTAACGTTTGATCGTCTTCCTTTATTTGTATGAAGTGTTTTTATTACTGTAATCTTACTTTTACTATCTCTACCTGTATTAGCTGGAGCTATCACAATATTACTGACAGATCGAAATTTGAATACATCATTTTTTGACCCAACTGGAGGAGGTGATCCAATTTT

>AKH8A
TAGTTGGGACTGCCCTTAGTATACTTATTCGGGCTGAACTTGGTCAACCAGGCAGACTGATTGGAGATGATCAGATTTACAATGTAATTGTTACTGCTCATGCTTTTATTATGATTTTTTTCATAGTTATACCTATTATAATTGGGGGTTTTGGTAATTGATTACTTCCATTAATATTGGGAGCTCCTGATATAGCTTTTCCACGTCTTAATAATATAAGTTTCTGGCTTTTACCCCCAGCTTTAATATTATTGATTAGAGGATCATTAGTAGAAGCTGGAGCTGGTACTGGATGGACAGTTTACCCTCCTTTATCGAGAAATATCGCCCATTCAGGAGCATCAGTAGATTTATCTATTTTTTCTCTCCATTTAGCTGGAGCTTCATCTATTCTTGGGGCCATTAATTTTATATCAACAGTTATTAATATACGAGCAGAGACTTTAACGTTTGATCGTCTTCCTTTATTTGTATGAAGTGTTTTTATTACTGTAATCTTACTTTTACTATCTCTACCTGTATTAGCTGGAGCTATCACAATATTACTGACAGATCGAAATTTGAATACATCATTTTTTGACCCAACTGGAGGAGGTGATCCAATTTT

>AKH9A
TAGTTGGAACTGCTCTTAGTATACTTATTCGGGCTGAACTTGGTCAACCAGGCAGACTGATTGGAGATGATCAGATTTACAATGTAATTGTTACTGCTCATGCTTTTATTATGATTTTTTTCATAGTTATACCTATTATAATTGGAGGTTTTGGTAATTGATTACTTCCATTAATATTAGGAGCTCCTGATATAGCTTTTCCACGTCTTAATAATATAAGTTTCTGGCTTTTACCCCCAGCTTTAATATTATTGATTAGAGGATCATTAGTAGAAGCTGGAGCTGGTACTGGATGGACAGTTTACCCTCCTTTATCGAGAAATATCGCCCATTCAGGAGCATCGGTAGATTTATCTATTTTTTCTCTCCATTTAGCTGGAGCTTCATCTATTCTTGGGGCCATTAATTTTATATCAACAGTTATTAATATACGAGCAGAGACTTTAACGTTTGATCGTCTTCCTTTATTTGTATGAAGTGTTTTTATTACTGTAATCTTACTTTTACTATCTCTACCTGTATTAGCTGGAGCTATCACAATATTACTGACAGATCGAAATTTGAATACATCATTTTTTGACCCAACTGGAGGAGGTGATCCAATTTT

>AKH10A
TAGTTGGGACTGCTCTTAGTATACTTATTCGGGCTGAACTTGGTCAACCAGGCAGACTGATTGGAGATGATCAGATTTACAATGTAATTGTTACTGCTCATGCTTTTATTATGATTTTTTTCATAGTTATACCTATTATAATTGGGGGTTTTGGTAATTGATTACTTCCATTAATATTAGGAGCTCCTGATATAGCTTTTCCACGTCTTAATAATATAAGTTTCTGGCTTTTACCCCCAGCTTTAATATTATTGATTAGAGGATCATTAGTAGAAGCTGGAGCTGGTACTGGGTGAACAGTTTACCCTCCTTTATCGAGAAATATCGCCCATTCAGGAGCATCGGTAGATTTATCTATTTTTTCTCTCCATTTAGCTGGAGCTTCATCTATTCTTGGGGCCATTAATTTTATATCAACAGTTATCAATATACGAGCAGAGACTTTAACGTTTGATCGTCTTCCTTTATTTGTATGAAGTGTTTTTATTACTGTAATCTTACTTTTACTATCTCTACCTGTATTAGCTGGAGCTATCACAATATTACTGACAGATCGAAATTTGAATACATCATTTTTTGACCCAACTGGAGGAGGTGATCCAATTTT

>AKH11B
TAGTTGGGACTGCTCTTAGTATACTTATTCGGGCTGAACTTGGTCAACCAGGCAGACTGATTGGAGATGATCAGATTTACAATGTAATTGTTACTGCTCATGCTTTTATTATGATTTTTTTCATAGTTATACCTATTATAATTGGGGGTTTTGGTAATTGATTACTTCCGTTAATATTAGGAGCTCCTGATATAGCTTTTCCACGTCTTAATAATATAAGTTTTTGGCTTTTACCCCCAGCTTTAATATTGTTGATTAGAGGATCATTAGTAGAAGCTGGAGCTGGTACTGGATGGACAGTTTACCCTCCCTTATCGAGAAATATCGCCCATTCAGGAGCATCGGTAGATTTATCTATTTTTTCTCTCCATTTAGCTGGAGCTTCATCTATTCTTGGAGCCATTAATTTTATATCAACAGTTATTAATATACGAGCAGAGACTTTAACGTTCGATCGTCTTCCTTTATTTGTATGAAGTGTTTTTATTACTGTAATCTTACTTTTACTATCTCTACCTGTATTAGCTGGAGCTATCACAATATTGCTGACAGATCGAAATTTGAATACATCATTTTTTGACCCCACTGGAGGAGGTGATCCAATTTT

>AKH12A
TAGTTGGGACTGCTCTTAGTATACTTATTCGGGCTGAACTTGGTCAACCAGGCAGACTGATTGGAGATGATCAGATTTACAATGTAATTGTTACTGCTCATGCTTTTATTATGATTTTTTTCATAGTTATACCTATTATAATTGGGGGTTTTGGTAATTGATTACTTCCATTAATATTAGGAGCTCCTGATATAGCTTTTCCACGTCTTAATAATATAAGTTTCTGGCTTTTACCCCCAGCTTTAATATTATTGATTAGAGGATCATTAGTAGAAGCTGGAGCCGGTACTGGATGGACGGTTTACCCTCCTTTATCGAGAAATATTGCCCATTCAGGAGCATCGGTAGATTTATCTATTTTTTCTCTCCATTTAGCTGGAGCTTCATCTATTCTTGGGGCCATTAATTTTATATCAACAGTTATTAATATACGAGCAGAGACTTTAACGTTTGATCGTCTTCCTTTATTTGTATGAAGTGTTTTTATTACTGTAATCTTACTTTTACTATCTCTACCTGTATTAGCTGGAGCTATCACCATATTACTGACAGATCGAAATTTGAATACATCATTTTTTGACCCAACTGGAGGAGGTGATCCAATTTT

>AKH13B
TAGTTGGGACTGCTCTTAGTATACTTATTCGGGCTGAACTTGGTCAACCAGGCAGACTGATTGGAGATGATCAGATTTACAATGTAATTGTTACTGCTCATGCTTTTATTATGATTTTTTTCATAGTTATACCTATTATAATTGGGGGTTTTGGTAATTGATTACTTCCATTAATATTAGGAGCTCCTGATATAGCTTTTCCACGTCTTAATAATATAAGTTTTTGGCTTTTACCCCCAGCTTTAATATTGTTGATTAGAGGATCATTAGTAGAAGCTGGAGCTGGTACTGGATGGACAGTTTACCCTCCCTTATCGAGAAATATCGCCCATTCAGGAGCATCGGTAGATTTATCTATTTTTTCTCTCCATTTAGCTGGAGCTTCATCTATTCTTGGAGCCATTAATTTTATATCAACAGTTATTAATATACGAGCAGAGACTTTAACGTTTGATCGTCTTCCTTTATTTGTATGAAGTGTTTTTATTACTGTAATCTTACTTTTACTATCTCTACCTGTATTAGCTGGAGCTATCACAATATTGCTGACAGATCGAAATTTGAATACATCATTTTTTGACCCCACTGGAGGGGGTGATCCAATTTT

>AKH14A
TAGTTGGGACTGCTCTTAGTATACTTATTCGGGCTGAACTTGGTCAACCAGGCAGACTGATTGGAGATGATCAGATTTACAATGTAATTGTTACTGCTCATGCTTTTATTATGATTTTTTTCATAGTTATACCTATTATAATTGGGGGTTTTGGTAATTGATTACTTCCATTAATATTAGGAGCTCCTGATATAGCTTTTCCACGTCTTAATAATATAAGTTTCTGGCTTTTACCCCCAGCTTTAATATTATTGATTAGAGGATCATTAGTAGAAGCTGGAGCCGGTACTGGATGGACGGTTTACCCTCCTTTATCGAGAAATATTGCCCATTCAGGAGCATCGGTAGATTTATCTATTTTTTCTCTCCATTTAGCTGGAGCTTCATCTATTCTTGGGGCCATTAATTTTATATCAACAGTTATTAATATACGAGCAGAGACTTTAACGTTTGATCGTCTTCCTTTATTTGTATGAAGTGTTTTTATTACTGTAATCTTACTTTTACTATCTCTACCTGTATTAGCTGGAGCTATCACCATATTACTGACAGATCGAAATTTGAATACATCATTTTTTGACCCAACTGGAGGAGGTGATCCAATTTT

>AKH15A
TAGTTGGGACTGCTCTTAGTATACTTATTCGGGCTGAACTTGGTCAACCAGGCAGACTGATTGGAGATGATCAGATTTACAATGTAATTGTTACTGCTCATGCTTTTATTATGATTTTTTTCATAGTTATACCTATTATAATTGGGGGTTTTGGTAATTGATTACTTCCATTAATATTAGGAGCTCCTGATATAGCTTTTCCACGTCTTAATAATATAAGTTTCTGGCTTTTACCCCCAGCTTTAATATTATTGATTAGAGGATCATTAGTAGAAGCTGGAGCTGGTACCGGATGGACAGTTTACCCTCCTTTATCGAGAAATATCGCCCATTCAGGAGCATCGGTAGATTTATCTATTTTTTCTCTCCATTTAGCTGGAGCTTCATCTATTCTTGGGGCCATTAATTTTATATCAACAGTTATTAATATACGAGCAGAGACTTTAACGTTTGATCGTCTTCCTTTATTTGTATGAAGTGTTTTTATTACTGTAATCTTACTTTTACTATCTCTACCTGTATTAGCTGGAGCTATCACAATATTACTGACAGATCGAAATTTGAATACATCATTTTTTGACCCAACTGGAGGAGGTGATCCAATTTT

>AKH16A
TAGTTGGGACTGCTCTTAGTATACTTATTCGGGCTGAACTTGGTCAACCAGGCAGACTGATTGGAGATGATCAGATTTACAATGTAATTGTTACTGCTCATGCTTTTATTATGATTTTTTTCATAGTTATACCTATTATAATTGGGGGTTTTGGTAATTGATTACTTCCATTAATATTAGGAGCTCCTGATATAGCTTTTCCACGTCTTAATAATATAAGTTTCTGGCTTTTACCCCCAGCTTTAATATTATTGATTAGAGGATCATTAGTAGAAGCTGGAGCCGGTACTGGATGGACAGTTTACCCTCCTTTATCGAGAAATATCGCCCATTCAGGAGCATCGGTAGATTTATCTATTTTTTCTCTCCATTTAGCTGGAGCTTCATCTATTCTTGGGGCCATTAATTTTATATCAACAGTTATTAATATACGAGCAGAGACTTTAACGTTTGATCGTCTTCCTTTATTTGTATGAAGTGTTTTTATTACTGTAATCTTACTTTTACTATCTCTACCTGTATTAGCTGGAGCTATCACGATATTACTGACAGATCGAAATTTGAATACATCATTTTTTGACCCAACTGGAGGAGGTGATCCAATTTT

>AKM1A
TAGTTGGGACTGCTCTTAGTATACTTATTCGGGCTGAACTTGGTCAACCAGGCAGACTGATTGGAGATGATCAGATTTACAATGTAATTGTTACTGCTCATGCTTTTATTATGATTTTTTTCATAGTTATACCTATTATAATTGGGGGTTTTGGTAATTGATTACTTCCATTAATATTAGGAGCTCCTGATATAGCTTTTCCACGTCTTAATAATATAAGTTTCTGGCTTTTACCCCCAGCTTTAATATTATTGATTAGAGGATCATTAGTAGAAGCTGGAGCTGGTACTGGATGGACAGTTTACCCTCCTTTATCGAGAAATATCGCCCATTCAGGAGCATCAGTAGATTTATCTATTTTTTCTCTCCATTTAGCTGGAGCTTCATCTATTCTTGGGGCCATTAATTTTATATCAACAGTTATTAATATACGAGCAGAGACTTTAACGTTTGATCGTCTTCCTTTATTTGTATGAAGTGTTTTTATTACTGTAATCTTACTTTTACTATCTCTACCTGTATTAGCTGGAGCTATCACAATATTACTGACAGATCGAAATTTGAATACATCATTTTTTGACCCAACTGGAGGAGGTGATCCAATTTT

>AKM2B
TAGTTGGGACTGCTCTTAGTATACTTATTCGGGCTGAACTTGGTCAACCAGGCAGACTGATTGGAGATGATCAGATTTACAATGTAATTGTTACTGCTCATGCTTTTATTATGATTTTTTTCATAGTTATACCTATTATAATTGGGGGTTTTGGTAATTGATTACTTCCATTAATATTAGGAGCTCCTGATATAGCTTTTCCACGTCTTAATAATATAAGTTTTTGGCTTTTACCCCCAGCTTTAATATTGTTGATTAGAGGATCATTAGTAGAAGCTGGAGCTGGTACTGGATGGACAGTTTACCCTCCCTTATCGAGAAATATCGCCCATTCGGGAGCATCGGTAGATTTATCTATTTTTTCTCTCCATTTAGCTGGAGCTTCATCTATTCTTGGAGCCATTAATTTTATATCAACAGTTATTAATATACGAGCAGAGACTTTAACGTTTGATCGTCTTCCTTTATTTGTATGAAGTGTTTTTATTACTGTAATCTTACTTTTACTATCTCTACCTGTATTAGCTGGAGCTATCACAATATTGCTGACAGATCGAAATTTGAATACATCATTTTTTGACCCAACTGGAGGGGGTGATCCAATTTT

>AKM3A
TAGTTGGGACTGCTCTTAGTATACTTATTCGGGCTGAACTTGGTCAACCAGGCAGACTGATTGGAGATGATCAGATTTACAATGTAATTGTTACTGCTCATGCTTTTATTATGATTTTTTTCATAGTTATACCTATTATAATTGGGGGTTTTGGTAATTGATTACTTCCATTAATATTAGGAGCTCCTGATATAGCTTTTCCACGTCTTAATAATATAAGTTTCTGGCTTTTACCCCCAGCTTTAATATTATTGATTAGAGGATCATTAGTAGAAGCTGGAGCCGGTACTGGATGGACAGTTTACCCTCCTTTATCGAGAAATATCGCCCATTCAGGAGCATCGGTAGATTTATCTATTTTTTCTCTCCATTTAGCTGGAGCTTCATCTATTCTTGGGGCCATTAATTTTATATCAACAGTTATTAATATGCGAGCAGAGACTTTAACGTTTGATCGTCTTCCTTTATTTGTGTGAAGTGTTTTTATTACTGTAATCTTACTTTTACTATCTCTACCTGTATTAGCTGGAGCTATCACGATATTACTGACAGATCGAAATTTGAATACATCATTTTTTGACCCAACTGGAGGAGGTGATCCAATTTT

>AKM4A
TAGTTGGGACTGCTCTTAGTATACTTATTCGGGCTGAACTTGGTCAACCAGGCAGACTGATTGGAGATGATCAGATTTACAATGTAATTGTTACTGCTCATGCTTTTATTATGATTTTTTTCATAGTTATACCCATTATAATTGGGGGTTTTGGTAATTGATTACTTCCATTAATATTAGGAGCTCCTGATATAGCTTTTCCACGTCTTAATAATATAAGTTTCTGGCTTTTACCCCCAGCTTTAATATTATTGATTAGAGGATCATTAGTAGAAGCTGGAGCTGGTACTGGATGGACAGTTTACCCTCCTTTATCGAGAAATATCGCCCATTCAGGAGCATCGGTAGATTTATCTATTTTTTCTCTCCATTTAGCTGGAGCTTCATCTATTCTTGGGGCCATTAATTTTATATCAACAGTTATTAATATACGAGCAGAGACTTTAACGTTTGATCGTCTTCCTTTATTTGTATGAAGTGTTTTTATTACTGTAATCTTACTTTTACTATCTCTACCTGTATTAGCTGGAGCTATCACAATATTACTAACAGATCGAAATTTGAATACATCATTTTTTGACCCAACTGGAGGAGGTGATCCAATTTT

>AKM5B
TAGTTGGGACTGCTCTTAGTATACTTATTCGGGCTGAACTTGGTCAACCAGGCAGACTGATTGGAGATGATCAGATTTACAATGTAATTGTTACTGCTCATGCTTTTATTATGATTTTTTTCATAGTTATACCTATTATAATTGGGGGTTTTGGTAATTGATTACTTCCATTAATATTAGGAGCTCCTGATATAGCTTTTCCACGTCTTAATAATATAAGTTTTTGGCTTTTACCCCCAGCTTTAATATTGTTGATTAGAGGATCATTAGTAGAAGCTGGAGCTGGTACTGGATGGACAGTTTACCCTCCCTTATCGAGAAATATCGCCCATTCGGGAGCATCGGTAGATTTATCTATTTTTTCTCTCCATTTAGCTGGAGCTTCATCTATTCTTGGAGCCATTAATTTTATATCAACAGTTATTAATATACGAGCAGAGACTTTAACGTTTGATCGTCTTCCTTTATTTGTATGAAGTGTTTTTATTACTGTAATCTTACTTTTACTATCTCTACCTGTATTAGCTGGAGCTATCACAATATTGCTGACAGATCGAAATTTGAATACATCATTTTTTGACCCCACTGGAGGGGGTGATCCAATTTT

>AKM6A
TAGTTGGGACTGCTCTTAGTATACTTATTCGGGCTGAACTTGGTCAACCAGGCAGACTGATTGGAGATGATCAGATTTACAATGTAATTGTTACTGCTCATGCTTTTATTATGATTTTTTTCATAGTTATACCTATTATAATTGGGGGTTTTGGTAATTGATTACTTCCATTAATATTAGGAGCTCCTGATATAGCTTTTCCACGTCTTAATAATATAAGTTTCTGGCTTTTACCCCCAGCTTTAATATTATTGATTAGAGGATCATTAGTGGAAGCTGGAGCTGGTACTGGGTGAACAGTTTACCCTCCTTTATCGAGAAATATCGCCCATTCAGGAGCATCGGTAGATTTATCTATTTTTTCTCTCCATTTAGCTGGAGCTTCATCTATTCTTGGGGCCATTAATTTTATATCAACAGTTATTAATATACGAGCAGAGACTTTAACGTTTGATCGTCTTCCTTTATTTGTATGAAGTGTTTTTATTACTGTAATCTTACTTTTACTATCTCTACCTGTATTAGCTGGAGCTATCACAATATTACTGACAGATCGAAATTTGAATACATCATTTTTTGACCCAACTGGAGGAGGTGATCCAATTTT

>AKM7B
TAGTTGGGACTGCTCTTAGTATACTTATTCGGGCTGAACTTGGTCAACCAGGCAGACTGATTGGAGATGATCAGATTTACAATGTAATTGTTACTGCTCATGCTTTTATTATGATTTTTTTCATAGTTATACCTATTATAATTGGGGGTTTTGGTAATTGATTACTTCCATTAATATTAGGAGCTCCTGATATAGCTTTCCCACGTCTTAATAATATAAGTTTTTGGCTTTTACCCCCAGCTTTAATATTGTTGATTAGAGGATCATTAGTAGAAGCTGGAGCTGGTACTGGATGGACAGTTTACCCTCCCTTATCGAGAAATATCGCCCATTCAGGAGCATCGGTAGATTTATCTATTTTTTCTCTCCATTTAGCTGGAGCTTCATCTATTCTTGGAGCCATTAATTTTATATCAACAGTTATTAATATACGAGCAGAGACTTTAACGTTTGATCGTCTTCCTTTATTTGTATGAAGTGTTTTTATTACTGTAATCTTACTTTTACTATCTCTACCTGTATTAGCTGGAGCTATCACAATATTGCTGACAGATCGAAATTTGAATACATCATTTTTTGACCCCACTGGAGGGGGTGATCCAATTTT

>AKM8C
TAGTTGGGACTGCTCTTAGTATACTTATTCGGGCTGAACTTGGTCAACCAGGCAGACTGATTGGAGATGATCAGATTTACAATGTAATTGTTACTGCTCATGCTTTTATTATGATTTTTTTCATAGTTATACCTATTATAATTGGGGGTTTTGGTAATTGATTACTTCCATTAATATTAGGAGCTCCTGATATAGCTTTTCCACGTCTTAATAATATAAGTTTTTGGCTATTACCCCCAGCTTTAATATTGTTGATTAGAGGATCATTAGTAGAAGCTGGAGCTGGTACTGGATGGACAGTTTACCCTCCTTTATCGAGAAATATTGCCCATTCAGGAGCATCGGTAGATTTATCTATTTTTTCTCTCCATTTAGCTGGAGCTTCATCTATTCTTGGGGCCATTAATTTTATATCAACAGTTATTAATATGCGAGCAGAGACTTTAACGTTTGATCGTCTTCCTTTATTTGTGTGAAGTGTTTTTATTACTGTAATCTTACTTTTACTATCTCTACCTGTATTAGCTGGAGCTATTACAATATTACTGACAGATCGAAATTTAAATACATCATTTTTTGACCCAACTGGAGGAGGTGATCCGATTTT

>AKM9A
TAGTTGGGACTGCTCTTAGTATACTTATTCGGGCTGAACTTGGTCAACCAGGCAGACTGATTGGAGATGATCAGATTTACAATGTAATTGTTACTGCTCATGCTTTTATTATGATTTTTTTCATAGTTATGCCTATTATAATTGGGGGTTTTGGTAATTGATTACTTCCATTAATATTAGGAGCTCCTGATATAGCTTTTCCACGTCTTAATAATATAAGTTTCTGGCTTTTACCCCCAGCTTTAATGTTATTGATTAGAGGATCATTAGTAGAAGCTGGAGCTGGTACTGGATGGACAGTTTACCCTCCTTTATCGAGAAATATCGCCCATTCAGGAGCATCGGTAGATTTATCTATTTTTTCTCTCCATTTAGCTGGAGCTTCATCTATTCTTGGGGCCATTAATTTTATATCAACAGTTATTAATATACGAGCAGAGACTTTAACGTTTGATCGTCTTCCTTTATTTGTATGAAGTGTTTTTATTACTGTAATCTTACTTTTACTATCTCTACCTGTATTAGCTGGAGCTATCACAATATTACTGACAGATCGAAATTTGAATACATCATTTTTTGACCCAACTGGAGGAGGTGATCCAATTTT

>AKM10A
TAGTTGGGACTGCTCTTAGTATACTTATTCGGGCTGAACTTGGTCAACCAGGCAGACTGATTGGAGATGATCAGATTTACAATGTAATTGTTACTGCTCATGCTTTTATTATGATTTTTTTCATAGTTATACCTATTATAATTGGGGGTTTTGGTAATTGATTACTTCCATTAATATTAGGAGCTCCTGATATAGCTTTTCCACGTCTTAATAATATAAGTTTCTGGCTTTTACCCCCAGCTTTAATATTATTGATTAGAGGATCATTAGTAGAAGCTGGAGCCGGTACTGGATGGACAGTTTACCCTCCTTTATCGAGAAATATCGCCCATTCAGGAGCATCGGTAGATTTATCTATTTTTTCTCTCCATTTAGCTGGAGCTTCATCTATTCTTGGGGCCATTAATTTTATATCAACAGTTATTAATATACGAGCAGAGACTTTAACGTTTGATCGTCTTCCTTTATTTGTATGAAGTGTTTTTATTACTGTAATCTTACTTTTACTATCTCTACCTGTATTAGCTGGAGCTATCACGATATTACTGACAGATCGAAATTTGAATACATCATTTTTTGACCCAACTGGAGGAGGTGATCCAATTTT

>AKM11A
TAGTTGGGACTGCTCTTAGTATACTTATTCGGGCTGAACTTGGTCAACCAGGCAGACTGATTGGAGATGATCAGATTTACAATGTAATTGTTACTGCTCATGCTTTTATTATGATTTTTTTCATAGTTATACCTATTATAATTGGGGGTTTTGGTAATTGATTACTTCCATTAATATTAGGAGCTCCTGATATAGCTTTTCCACGTCTTAATAATATAAGTTTCTGGCTTTTACCCCCAGCTTTAATATTGTTGATTAGAGGATCATTAGTAGAAGCTGGAGCTGGTACTGGATGGACAGTTTACCCTCCTTTATCGAGAAATATCGCCCATTCAGGAGCATCGGTAGATTTATCTATTTTTTCTCTCCATTTAGCTGGAGCTTCATCTATTCTTGGGGCCATTAATTTTATATCAACAGTTATTAATATACGAGCAGAGACTTTAACGTTTGATCGTCTTCCTTTATTTGTATGAAGTGTTTTTATCACTGTAATCTTACTTTTACTATCTCTACCTGTATTAGCTGGAGCTATCACAATATTACTGACAGATCGAAATTTGAATACATCATTTTTTGACCCAACTGGAGGAGGTGATCCAATTTT

>AKM12C
TAGTTGGGACTGCTCTTAGTATACTTATTCGGGCTGAACTTGGTCAACCAGGCAGACTGATTGGAGATGATCAGATTTACAATGTAATTGTTACTGCTCATGCTTTTATTATGATTTTTTTCATAGTTATACCTATTATAATTGGAGGTTTTGGTAATTGATTACTTCCATTAATATTAGGAGCTCCTGATATAGCTTTTCCACGTCTTAATAATATAAGTTTTTGGCTTTTACCCCCAGCTTTAATATTGTTGATTAGAGGATCATTAGTAGAAGCTGGAGCTGGTACTGGATGGACAGTTTACCCTCCTTTATCTAGAAATATCGCCCATTCAGGAGCATCGGTAGATTTATCTATTTTTTCTCTCCATTTAGCTGGAGCTTCATCTATTCTTGGGGCCATTAATTTTATATCAACAGTTATTAATATACGAGCAGAGACTTTAACGTTTGATCGTCTTCCTTTATTTGTGTGAAGTGTTTTTATTACTGTAATCTTACTTTTACTATCTCTACCTGTATTAGCTGGAGCTATTACAATATTACTAACAGATCGAAATTTGAATACATCATTTTTTGATCCAACTGGAGGAGGTGATCCGATTTT

>AKM13C
TAGTTGGAACTGCTCTTAGTATACTTATTCGGGCTGAACTTGGTCAACCAGGCAGACTGATTGGAGATGATCAGATTTACAATGTAATTGTTACTGCTCATGCTTTTATTATGATTTTTTTCATAGTTATACCTATTATAATTGGAGGTTTTGGTAATTGATTACTTCCATTAATATTAGGAGCTCCTGATATAGCTTTTCCACGTCTTAATAATATAAGTTTTTGGCTTTTACCCCCAGCTTTAATATTGTTGATTAGAGGATCATTAGTAGAAGCTGGAGCTGGTACTGGATGGACAGTTTACCCTCCTTTATCTAGAAATATCGCCCATTCAGGAGCATCGGTAGATTTATCTATTTTTTCTCTCCATTTAGCTGGAGCTTCATCTATTCTTGGGGCCATTAATTTTATATCAACAGTTATTAATATACGAGCAGAGACTTTAACGTTTGATCGTCTTCCTTTATTTGTGTGAAGTGTTTTTATTACTGTAATCTTGCTTTTACTATCTCTACCTGTATTAGCTGGAGCTATTACAATATTACTAACAGATCGAAATTTGAATACATCATTTTTTGATCCAACTGGAGGAGGTGATCCGATTTT

>AKM14A
TAGTTGGGACTGCTCTTAGTATACTTATTCGGGCTGAACTTGGTCAACCAGGCAGACTGATTGGAGATGATCAGATTTACAATGTAATTGTTACTGCTCATGCTTTTATTATGATTTTTTTCATAGTTATACCTATTATAATTGGGGGTTTTGGTAATTGATTACTTCCATTAATATTGGGAGCTCCTGATATAGCTTTTCCACGTCTTAATAATATAAGTTTCTGGCTTTTACCCCCAGCTTTAATATTGTTGATTAGAGGATCATTAGTAGAAGCTGGAGCTGGTACTGGGTGGACAGTTTACCCTCCTTTATCGAGAAATATCGCCCATTCAGGAGCATCGGTAGATTTATCTATTTTTTCTCTCCATTTAGCTGGAGCTTCATCTATTCTTGGGGCCATTAATTTTATATCAACAGTTATTAATATACGAGCAGAGACTTTAACGTTTGATCGTCTTCCTTTATTTGTATGAAGTGTTTTTATTACTGTAATCTTACTTTTACTATCTCTACCTGTATTAGCTGGAGCTATCACAATATTACTGACAGATCGAAATTTGAATACATCATTTTTTGATCCAACTGGAGGAGGTGATCCAATTTT

>AKM15A
TAGTTGGGACTGCTCTTAGTATACTTATTCGGGCTGAACTTGGTCAACCAGGCAGACTGATTGGAGATGATCAGATTTACAATGTAATTGTTACTGCTCATGCTTTTATTATGATTTTTTTCATAGTTATACCTATTATAATTGGGGGTTTTGGTAATTGATTACTTCCATTAATATTAGGAGCTCCTGATATAGCTTTTCCACGTCTTAACAATATAAGTTTCTGGCTTTTACCCCCAGCTTTAATATTATTGATTAGAGGATCATTAGTAGAAGCTGGAGCCGGTACTGGATGGACAGTTTACCCTCCTTTATCGAGAAATATCGCCCATTCAGGAGCATCGGTAGATTTATCTATTTTTTCTCTCCATTTAGCTGGAGCTTCATCTATTCTTGGGGCCATTAATTTTATATCAACAGTTATTAATATACGAGCAGAGACTTTAACGTTTGATCGTCTTCCTTTATTTGTATGAAGTGTTTTTATTACTGTAATCTTACTTTTACTATCTCTACCTGTATTAGCTGGAGCTATCACGATATTACTGACAGATCGAAATTTGAATACATCATTTTTTGACCCAACTGGAGGAGGTGATCCAATTTT

>ERH1A
TAGTTGGAACTGCTCTTAGTATACTTATTCGGGCTGAACTTGGTCAACCAGGCAGACTGATTGGAGATGATCAGATTTACAATGTAATTGTTACTGCTCATGCTTTTATTATGATTTTTTTCATAGTTATACCTATTATAATTGGGGGTTTTGGTAATTGATTACTTCCATTAATATTAGGAGCTCCTGATATAGCTTTTCCGCGTCTTAATAATATAAGTTTCTGGCTTTTACCCCCAGCTTTAATATTATTGATTAGAGGATCATTAGTAGAAGCTGGAGCTGGTACTGGGTGAACAGTTTACCCTCCTTTATCGAGAAATATCGCCCATTCGGGAGCATCGGTAGATTTATCTATTTTTTCTCTCCATTTAGCTGGAGCTTCATCTATTCTTGGGGCCATTAATTTTATATCAACAGTTATTAATATACGAGCAGAGACTTTAACGTTTGATCGTCTTCCTTTATTTGTATGAAGTGTTTTTATTACTGTAATCTTACTTTTACTATCTCTACCTGTGTTAGCTGGAGCTATCACAATATTACTGACAGATCGAAATTTGAATACATCATTTTTTGACCCAACTGGAGGAGGTGATCCAATTTT

>ERH2A
TAGTTGGGACTGCTCTTAGTATACTTATTCGGGCTGAACTTGGTCAACCAGGCAGACTGATTGGAGATGATCAGATTTACAATGTAATTGTTACTGCTCATGCTTTTATTATGATTTTTTTCATAGTTATACCTATTATAATTGGGGGTTTTGGTAATTGATTACTTCCATTAATATTAGGAGCTCCTGATATAGCTTTTCCACGTCTTAATAATATAAGTTTCTGGCTTTTACCCCCAGCTTTAATATTATTGATTAGAGGATCATTAGTAGAAGCTGGAGCTGGTACTGGATGAACAGTTTACCCTCCTTTATCGAGAAATATCGCCCATTCAGGAGCATCGGTAGATTTATCTATTTTTTCTCTCCATTTAGCTGGAGCTTCATCTATTCTTGGGGCCATTAATTTTATATCAACAGTTATTAATATACGAGCAGAAACTTTAACGTTTGATCGTCTTCCTTTATTTGTATGAAGTGTTTTTATTACTGTAATCTTACTTTTACTATCTCTACCTGTATTAGCTGGAGCTATCACAATATTACTGACAGATCGAAATTTGAATACATCATTTTTTGACCCAACTGGAGGAGGTGATCCAATTTT

>ERH3A
TAGTTGGGACTGCTCTTAGTATACTTATTCGGGCTGAACTTGGTCAACCAGGCAGACTGATTGGAGATGATCAGATTTACAATGTAATTGTTACTGCTCATGCTTTTATTATGATTTTTTTCATAGTTATACCTATTATAATTGGGGGTTTTGGTAATTGATTACTTCCATTAATATTAGGAGCTCCTGATATAGCTTTTCCACGTCTTAATAATATAAGTTTCTGGCTTTTACCCCCAGCTTTAATATTGTTGATTAGAGGATCATTAGTAGAAGCTGGAGCTGGTACTGGATGGACAGTTTACCCTCCTTTATCGAGAAATATCGCCCATTCAGGAGCATCGGTAGATTTATCTATTTTTTCTCTCCATTTAGCTGGAGCTTCATCTATTCTTGGGGCCATTAATTTTATATCAACAGTTATTAATATACGAGCAGAGACTTTAACGTTTGATCGTCTTCCTTTATTTGTATGAAGTGTTTTTATCACTGTAATCTTACTTTTACTATCTCTACCTGTATTAGCTGGAGCTATCACAATATTACTGACAGATCGAAATTTGAATACATCATTTTTTGACCCAACTGGAGGAGGTGATCCAATTTT

>ERH4B
TAGTTGGGACTGCTCTTAGTATACTTATTCGGGCTGAACTTGGTCAACCAGGCAGACTGATTGGAGATGATCAGATTTACAATGTAATTGTTACTGCTCATGCTTTTATTATGATTTTTTTCATAGTTATACCTATTATAATTGGGGGTTTTGGTAATTGATTACTTCCATTAATATTAGGAGCTCCTGATATAGCTTTTCCACGTCTTAATAATATAAGTTTTTGGCTTTTACCCCCAGCTTTAATATTGTTGATTAGAGGATCATTAGTAGAAGCTGGAGCTGGTACTGGATGGACAGTTTACCCTCCCTTATCGAGAAATATCGCCCATTCGGGAGCATCGGTAGATTTATCTATTTTTTCTCTCCATTTAGCTGGAGCTTCATCTATTCTTGGAGCCATTAATTTTATATCAACAGTTATTAATATACGAGCAGAGACTTTAACGTTTGATCGTCTTCCTTTATTTGTATGAAGTGTTTTTATTACTGTAATCTTACTTTTACTATCTCTGCCTGTATTAGCTGGAGCTATCACAATATTGCTGACAGATCGAAATTTGAATACATCATTTTTTGACCCCACTGGAGGGGGTGATCCAATTTT

>ERH5B
TAGTTGGGATTGCTCTTAGTATACTTATTCGGGCTGAACTTGGTCAACCAGGCAGACTGATTGGAGATGATCAGATTTACAATGTAATTGTTACTGCTCATGCTTTTATTATGATTTTTTTCATAGTTATACCTATTATAATTGGGGGTTTTGGTAATTGATTACTTCCATTAATATTAGGAGCTCCTGATATAGCTTTTCCACGTCTTAATAATATAAGTTTTTGGCTTTTACCCCCAGCTTTAATATTGTTGATTAGAGGATCATTAGTAGAAGCTGGAGCTGGTACTGGATGGACAGTTTACCCTCCCTTATCGAGAAATATCGCCCATTCGGGAGCATCGGTAGATTTATCTATTTTTTCTCTCCATTTAGCTGGAGCTTCATCTATTCTTGGAGCCATTAATTTTATATCAACAGTTATTAATATACGAGCAGAGACTTTAACGTTTGATCGTCTTCCTTTATTTGTATGAAGTGTTTTTATTACTGTAATCTTACTTTTACTATCTCTACCTGTATTAGCTGGAGCTATCACAATATTGCTAACAGATCGAAATTTGAATACATCATTTTTTGACCCCACTGGAGGGGGTGATCCAATTTT

>ERH6A
TAGTTGGGACTGCTCTTAGTATACTTATTCGGGCTGAACTTGGTCAACCAGGCAGACTGATTGGAGATGATCAGATTTACAATGTAATTGTTACTGCTCATGCTTTTATTATGATTTTTTTCATAGTTATACCTATTATAATTGGGGGTTTTGGTAATTGATTACTTCCATTAATATTAGGAGCTCCTGATATAGCTTTTCCACGTCTTAATAATATAAGTTTCTGGCTTTTACCCCCAGCTTTAATATTATTGATTAGAGGATCATTAGTAGAAGCTGGAGCTGGTACTGGGTGAACAGTTTACCCTCCTTTATCGAGAAATATCGCCCATTCAGGAGCATCGGTAGATTTATCTATTTTTTCTCTCCATTTAGCTGGAGCTTCATCTATTCTTGGGGCCATTAATTTTATATCAACAGTTATTAATATACGAGCAGAGACTTTAACGTTTGATCGTCTTCCTTTATTTGTATGAAGTGTTTTTATTACTGTAATCTTACTTTTACTATCTCTACCTGTATTAGCTGGAGCTATCACAATATTACTGACAGATCGAAATTTGAATACATCATTTTTTGACCCAACTGGAGGAGGTGATCCAATTTT

>ERH7A
TAGTTGGGACTGCTCTTAGTATACTTATTCGGGCTGAACTTGGTCAACCAGGCAGACTGATTGGAGATGATCAGATTTACAATGTAATTGTTACTGCTCATGCTTTTATTATGATTTTTTTCATAGTTATACCTATTATAATCGGGGGTTTTGGTAATTGATTACTTCCATTAATATTAGGAGCTCCTGATATAGCTTTTCCACGTCTTAATAATATAAGTTTCTGGCTTTTACCCCCAGCTTTAATATTATTGATTAGAGGATCATTAGTAGAAGCTGGAGCTGGTACTGGATGGACAGTTTACCCTCCTTTATCGAGAAATATTGCCCATTCAGGAGCATCGGTAGATTTATCTATTTTTTCTCTCCATTTAGCTGGAGCTTCATCTATTCTTGGGGCCATTAATTTTATATCAACAGTTATTAATATACGAGCAGAGACTTTAACGTTTGATCGTCTTCCTTTATTTGTATGAAGTGTTTTTATTACTGTAATCTTACTTTTACTATCTCTACCTGTATTAGCTGGAGCTATCACAATATTACTGACAGACCGAAATTTGAATACATCATTTTTTGACCCAACTGGAGGAGGTGATCCAATTTT

>ERH8A
TAGTTGGGACTGCTCTTAGTATACTTATTCGGGCTGAACTTGGTCAACCAGGCAGACTGATTGGAGATGATCAGATTTACAATGTAATTGTTACTGCTCATGCTTTTATTATGATTTTTTTCATAGTTATACCTATTATAATTGGGGGTTTTGGTAATTGATTACTTCCATTAATATTAGGAGCTCCTGATATAGCTTTTCCACGTCTTAATAATATAAGTTTCTGGCTTTTACCCCCAGCTTTAATATTATTGATTAGAGGATCATTAGTAGAAGCTGGAGCTGGTACTGGATGGACAGTTTACCCTCCTTTATCAAGAAATATCGCCCATTCAGGAGCATCGGTAGATTTATCTATTTTTTCTCTCCATTTAGCTGGAGCTTCATCTATTCTTGGGGCCATTAATTTTATATCAACAGTTATTAATATACGAGCAGAGACTTTAACGTTTGATCGTCTTCCTTTATTTGTATGAAGTGTTTTTATTACTGTAATCTTACTTTTACTATCTCTACCTGTATTAGCTGGAGCTATCACAATATTACTGACAGATCGAAATTTGAATACATCATTTTTTGACCCAACTGGAGGAGGTGATCCAATTTT

>ERH9A
TAGTTGGGACTGCTCTTAGTATACTTATTCGGGCTGAACTTGGTCAACCAGGCAGACTGATTGGAGATGATCAGATTTACAATGTAATTGTTACTGCTCATGCTTTTATTATAATTTTTTTCATAGTTATACCTATTATAATTGGGGGTTTTGGTAATTGATTACTTCCATTAATATTAGGAGCTCCTGATATAGCTTTTCCACGTCTTAATAATATAAGTTTCTGGCTTTTACCCCCAGCTTTAATATTATTGATTAGAGGATCATTAGTAGAAGCTGGAGCTGGTACTGGATGGACAGTTTACCCTCCTTTATCGAGAAATATCGCCCATTCAGGAGCATCGGTAGATTTATCTATTTTTTCTCTCCATTTAGCTGGAGCTTCATCTATTCTTGGGGCCATTAATTTTATATCAACAGTTATTAATATACGAGCAGAGACTTTAACGTTTGATCGTCTTCCTTTATTTGTATGAAGTGTTTTTATTACTGTAATCTTACTTTTACTATCTCTACCTGTATTAGCTGGAGCTATCACAATATTACTGACAGATCGAAATTTGAATACATCATTTTTTGACCCAACTGGAGGAGGTGATCCAATTTT

>ERH10A
TAGTTGGGACTGCTCTTAGTATACTTATTCGGGCTGAACTTGGTCAACCAGGCAGACTGATTGGAGATGATCAGATTTACAATGTAATTGTTACTGCTCATGCTTTTATTATGATTTTTTTCATAGTTATACCTATTATAATTGGGGGTTTTGGTAATTGATTACTTCCATTAATATTAGGAGCTCCTGATATAGCTTTTCCACGTCTTAATAATATAAGTTTCTGGCTTTTACCCCCAGCTTTAATATTATTGATTAGAGGATCATTAGTAGAAGCTGGAGCCGGTACTGGATGGACAGTTTACCCTCCTTTATCGAGAAATATCGCCCATTCAGGAGCATCGGTAGATTTATCTATTTTTTCTCTCCATTTAGCTGGAGCTTCATCTATTCTTGGGGCCATTAATTTTATATCAACAGTTATTAATATACGAGCAGAGACTTTAACGTTTGATCGTCTTCCTTTATTTGTATGAAGTGTTTTTATTACTGTAATCTTACTTTTACTATCTCTACCTGTATTAGCTGGAGCTATCACGATATTACTGACAGATCGAAATTTGAATACATCATTTTTTGACCCAACTGGAGGAGGTGATCCAATTTT

>ERH11A
TAGTTGGGACTGCTCTTAGTATACTTATTCGGGCTGAACTTGGTCAACCAGGCAGACTGATTGGAGATGATCAGATTTACAATGTAATTGTTACTGCTCATGCTTTTATTATGATTTTTTTCATAGTTATACCTATTATAATTGGGGGTTTTGGTAATTGATTACTTCCATTAATATTAGGAGCTCCTGATATAGCTTTTCCACGTCTTAATAATATAAGTTTCTGGCTTTTACCCCCAGCTTTAATATTATTGATTAGAGGATCATTAGTAGAAGCTGGAGCTGGTACTGGATGGACAGTTTACCCTCCTTTATCGAGAAATATCGCCCATTCAGGAGCATCGGTAGATTTATCTATTTTTTCTCTCCATTTAGCTGGAGCTTCATCTATTCTTGGGGCCATTAATTTTATATCAACAGTTATTAATATACGAGCAGAGACTTTAACGTTTGATCGTCTTCCTTTATTTGTATGAAGTGTTTTTATTACTGTAATCTTACTTTTACTATCTCTACCTGTATTAGCTGGAGCTATCACAATATTACTGACAGATCGAAATTTGAATACATCATTTTTTGACCCAACTGGAGGAGGTGATCCAATTTT

>ERH12A
TAGTTGGTACTGCTCTTAGTATACTTATTCGGGCTGAACTTGGTCAACCAGGCAGACTGATTGGAGATGATCAGATTTACAATGTAATTGTTACTGCTCATGCTTTTATTATGATTTTTTTCATAGTTATACCTATTATAATTGGGGGTTTTGGTAATTGATTACTTCCATTAATATTAGGAGCTCCTGATATAGCTTTTCCACGTCTTAATAATATAAGTTTCTGGCTTTTACCCCCAGCTTTAATATTATTGATTAGAGGATCATTAGTAGAAGCTGGAGCTGGTACTGGGTGGACAGTTTACCCTCCTTTATCGAGAAATATCGCCCATTCAGGAGCATCGGTAGATTTATCTATTTTTTCTCTCCATTTAGCTGGAGCTTCATCTATTCTTGGGGCCATTAATTTTATATCAACAGTTATTAATATACGAGCAGAGACTTTAACGTTTGATCGTCTTCCTTTATTTGTATGAAGTGTTTTTATTACTGTAATCTTACTTTTACTATCTCTACCTGTATTAGCTGGAGCTATCACAATATTACTGACAGATCGAAATTTGAATACATCATTTTTTGACCCAACTGGAGGAGGTGATCCAATTTT

>ERH13A
TAGTTGGGACTGCTCTTAGTATACTTATTCGGGCTGAACTTGGCCAACCAGGCAGACTGATTGGAGATGATCAGATTTACAATGTAATTGTTACTGCTCATGCTTTTATTATGATTTTTTTCATAGTTATACCTATTATAATTGGGGGTTTTGGTAATTGATTACTTCCATTAATATTAGGAGCTCCTGATATAGCTTTTCCACGTCTTAATAATATAAGTTTCTGGCTTTTACCCCCAGCTTTAATATTATTGATTAGAGGATCATTAGTAGAAGCTGGAGCTGGTACTGGATGGACAGTTTACCCTCCTTTATCGAGAAATATCGCCCATTCAGGAGCATCGGTAGATTTATCTATTTTTTCTCTCCATTTAGCTGGAGCTTCATCTATTCTTGGGGCCATTAATTTTATATCAACAGTTATTAATATACGAGCAGAGACTTTAACGTTTGATCGTCTTCCTTTATTTGTATGAAGTGTTTTTATTACTGTAATCTTACTTTTACTATCTCTACCTGTATTAGCTGGAGCTATCACAATATTACTGACAGATCGAAATTTGAATACATCGTTTTTTGACCCAACTGGAGGAGGTGATCCAATTTT

>ERH14A
TAGTTGGGACTGCTCTTAGTATACTTATTCGGGCTGAACTTGGTCAACCAGGCAGACTGATTGGAGATGATCAGATTTACAATGTAATTGTTACTGCTCATGCTTTTATTATGATTTTTTTCATAGTTATACCTATTATAATTGGGGGTTTTGGTAATTGATTACTTCCATTAATATTAGGAGCTCCTGATATAGCTTTTCCACGTCTTAATAATATAAGTTTCTGGCTTTTACCCCCAGCTTTAATATTATTGATTAGAGGATCGTTAGTAGAAGCTGGAGCCGGTACTGGATGGACAGTTTACCCTCCTTTATCGAGAAATATCGCCCATTCAGGAGCATCGGTAGATTTATCTATTTTTTCTCTCCATTTAGCTGGAGCTTCATCTATTCTTGGGGCCATTAATTTTATATCAACAGTTATTAATATACGAGCAGAGACTTTAACGTTTGATCGTCTTCCTTTATTTGTATGAAGTGTTTTTATTACTGTAATCTTACTTTTACTATCTCTACCTGTATTAGCTGGAGCTATCACGATATTACTGACAGATCGAAATTTGAATACATCATTTTTTGACCCAACTGGAGGAGGTGATCCAATTTT

>ERH15A
TAGTTGGGACTGCTCTTAGTATACTTATTCGGGCTGAACTTGGTCAACCAGGCAGACTGATTGGAGATGATCAGATTTACAATGTAATTGTTACTGCTCATGCTTTTATTATAATTTTTTTCATAGTTATACCTATTATAATTGGGGGTTTTGGTAATTGATTACTTCCATTAATATTAGGAGCTCCTGATATAGCTTTTCCACGTCTTAATAATATAAGTTTCTGGCTTTTACCCCCAGCTTTAATATTATTGATTAGAGGATCATTAGTAGAAGCTGGAGCTGGTACTGGATGGACAGTTTACCCTCCTTTATCGAGAAATATCGCCCATTCAGGAGCATCGGTAGATTTATCTATTTTTTCTCTCCATTTAGCTGGAGCTTCATCTATTCTTGGGGCCATTAATTTTATATCAACAGTTATTAATATACGAGCAGAGACTTTAACGTTTGATCGTCTTCCTTTATTTGTATGAAGTGTTTTTATTACTGTAATCTTACTTTTACTATCTCTACCTGTATTAGCTGGAGCTATCACAATATTACTGACAGATCGAAATTTGAATACATCATTTTTTGACCCAACTGGAGGAGGTGATCCAATTTT

>ERH16A
TAGTTGGGACTGCTCTTAGTATACTTATTCGGGCTGAACTTGGTCAACCAGGCAGACTGATTGGAGATGATCAGATTTACAATGTAATTGTTACTGCTCATGCTTTTATTATGATTTTTTTCATAGTTATACCTATTATAATTGGGGGTTTTGGTAATTGATTACTTCCATTAATATTAGGAGCTCCTGATATAGCTTTTCCACGTCTTAATAATATAAGTTTCTGGCTTTTACCCCCAGCTTTAATATTATTGATTAGAGGATCATTAGTAGAAGCTGGAGCTGGTACTGGATGGACAGTTTACCCTCCTTTATCGAGAAATATCGCCCATTCAGGAGCATCGGTAGATTTATCTATTTTTTCTCTCCATTTAGCTGGAGCTTCATCTATTCTTGGGGCCATTAATTTTATATCAACAGTTATTAATATACGAGCAGAGACTTTAACGTTTGATCGTCTTCCTTTATTTGTATGAAGTGTTTTTATTACTGTAATCTTACTTTTACTATCTCTACCTGTATTAGCTGGAGCTATCACAATATTACTAACAGATCGAAATTTGAATACATCATTTTTTGACCCAACTGGAGGAGGTGATCCAATTTT

>ERM1A
TAGTTGGGACTGCTCTTAGTATACTTATTCGGGCTGAACTTGGTCAACCAGGCAGACTGATTGGAGATGATCAGATTTACAATGTAATTGTTACTGCTCATGCTTTTATTATGATTTTTTTCATAGTTATACCTATTATAATTGGGGGTTTTGGTAATTGATTACTTCCATTAATATTAGGAGCTCCTGATATAGCTTTTCCACGTCTTAATAATATAAGTTTCTGGCTTTTACCCCCAGCTTTAATATTATTGATTAGAGGATCATTAGTAGAAGCTGGAGCTGGTACTGGATGGACAGTTTACCCTCCTTTATCGAGAAATATTGCCCATTCAGGAGCATCAGTAGATTTATCTATTTTTTCTCTCCATTTAGCTGGAGCTTCATCTATTCTTGGGGCCATTAATTTTATATCAACAGTTATTAATATACGAGCAGAGACTTTAACGTTTGATCGTCTTCCTTTATTTGTATGAAGTGTTTTTATTACTGTAATCTTACTTTTACTATCTCTACCTGTATTAGCTGGAGCTATCACAATATTACTGACAGATCGAAATTTGAATACATCATTTTTTGACCCAACTGGAGGAGGTGATCCAATTTT

>ERM2A
TAGTTGGGACTGCTCTTAGTATACTTATTCGGGCTGAACTTGGTCAACCAGGCAGACTGATTGGAGATGATCAGATTTACAATGTAATTGTTACTGCTCATGCTTTTATTATGATTTTTTTCATAGTTATACCTATTATAATTGGGGGTTTTGGTAATTGATTACTTCCATTAATATTAGGAGCTCCTGATATAGCTTTTCCACGTCTTAATAATATAAGTTTCTGGCTTTTACCCCCAGCTTTAATATTATTGATTAGAGGATCATTAGTAGAAGCTGGAGCTGGTACTGGATGGACAGTTTACCCTCCTTTATCGAGAAATATCGCCCATTCAGGAGCATCGGTAGATTTATCTATTTTTTCTCTCCATTTAGCTGGAGCTTCATCTATTCTTGGGGCCATTAATTTTATATCAACAGTTATTAATATACGAGCAGAGACTTTAACGTTTGATCGTCTTCCTTTATTTGTATGAAGTGTTTTTATTACTGTAATCTTACTTTTACTATCTCTACCTGTATTGGCTGGAGCTATCACAATATTACTGACAGATCGAAATTTGAATACATCATTTTTTGACCCAACTGGAGGAGGTGATCCAATTTT

>ERM3A
TAGTTGGGACTGCTCTTAGTATACTTATTCGGGCTGAACTTGGTCAACCAGGCAGACTGATTGGAGATGATCAGATTTACAATGTAATTGTTACTGCTCATGCTTTTATTATGATTTTTTTCATAGTTATACCTATTATAATTGGGGGTTTTGGTAATTGATTACTTCCATTAATATTAGGAGCTCCTGATATAGCTTTTCCACGTCTTAATAATATAAGTTTCTGGCTTTTACCCCCAGCTTTAATATTATTGATTAGAGGATCATTAGTAGAAGCTGGAGCCGGTACTGGATGGACAGTTTACCCTCCTTTATCGAGAAATATCGCCCATTCAGGAGCATCGGTAGATTTATCTATTTTTTCTCTCCATTTAGCTGGAGCTTCATCTATTCTTGGGGCCATTAATTTTATATCAACAGTTATTAATATACGAGCAGAGACTTTAACGTTTGATCGTCTTCCTTTATTTGTGTGAAGTGTTTTTATTACTGTAATCTTACTTTTACTATCTCTACCTGTATTAGCTGGAGCTATCACGATATTACTGACAGATCGAAATTTGAATACATCATTTTTTGACCCAACTGGAGGAGGTGATCCAATTTT

>ERM4A
TAGTTGGGACTGCTCTTAGTATACTTATTCGGGCTGAACTTGGTCAACCAGGCAGACTGATTGGAGATGATCAGATTTACAATGTAATTGTTACTGCTCATGCTTTTATTATGATTTTTTTCATAGTTATACCTATTATAATTGGGGGTTTTGGTAATTGATTACTTCCATTAATATTAGGAGCTCCTGATATAGCTTTTCCACGTCTTAATAATATAAGTTTCTGGCTTTTACCCCCAGCTTTAATATTATTGATTAGAGGATCATTAGTAGAAGCTGGAGCTGGTACTGGATGGACAGTTTACCCTCCTTTATCGAGAAATATCGCCCATTCAGGAGCATCGGTAGATTTATCTATTTTTTCTCTCCATTTAGCTGGAGCTTCATCTATTCTTGGGGCCATTAATTTTATATCAACAGTTATTAATATACGAGCAGAGACTTTAACGTTTGATCGTCTTCCTTTATTTGTATGAAGTGTTTTTATTACTGTAATCTTACTTTTACTATCTCTACCTGTATTAGCTGGAGCTATCACAATATTACTGACAGATCGAAATTTGAATACATCATTTTTTGATCCAACTGGAGGAGGTGATCCAATTTT

>ERM5A
TAGTTGGGACTGCTCTTAGTATACTTATTCGGGCTGAACTTGGTCAACCAGGCAGACTGATTGGAGATGATCAGATTTACAATGTAATTGTTACTGCTCATGCTTTTATTATGATTTTTTTCATAGTTATACCTATTATAATTGGGGGTTTTGGTAATTGATTACTTCCATTAATATTAGGAGCTCCTGATATAGCTTTTCCACGTCTTAATAATATAAGTTTCTGGCTTTTACCCCCAGCTTTAATATTATTGATTAGAGGATCATTAGTAGAAGCTGGAGCTGGTACTGGATGGACAGTTTACCCTCCTTTATCGAGAAATATCGCCCATTCAGGAGCATCGGTAGATTTATCTATTTTTTCTCTCCATTTAGCTGGAGCTTCATCTATTCTTGGGGCCATTAATTTTATATCAACAGTTATTAATATACGAGCAGAGACTTTAACGTTTGATCGTCTTCCTTTATTTGTATGAAGTGTTTTTATTACTGTAATCTTACTTTTACTATCTCTACCTGTATTAGCTGGAGCTATCACAATATTACTGACAGATCGAAATTTGAATACATCATTTTTTGACCCAACTGGAGGAGGTGATCCAATTTT

>ERM6B
TAGTTGGGACTGCTCTTAGTATACTTATTCGGGCTGAACTTGGTCAACCAGGCAGACTGATTGGAGATGATCAGATTTACAATGTAATTGTTACTGCTCATGCTTTTATTATGATTTTTTTCATAGTTATACCTATTATAATTGGGGGTTTTGGTAATTGATTACTTCCATTAATATTAGGAGCTCCTGATATAGCTTTTCCACGTCTTAATAATATAAGTTTTTGGCTTTTACCCCCAGCTTTAATATTGTTGATTAGAGGATCATTAGTAGAAGCTGGAGCTGGTACTGGATGGACAGTTTACCCTCCCTTATCGAGAAATATCGCCCATTCGGGAGCATCGGTAGATTTATCTATTTTTTCTCTCCATTTAGCTGGAGCTTCATCTATTCTTGGAGCCATTAATTTTATATCAACAGTTATTAATATACGAGCAGAGACTTTAACGTTTGATCGTCTTCCTTTATTTGTATGAAGTGTTTTTATTACTGTAATCTTACTTTTACTATCTCTACCTGTATTAGCTGGAGCTATCACAATATTACTGACAGATCGAAATTTGAATACATCATTTTTTGACCCCACTGGAGGGGGTGATCCAATTTT

>ERM7A
TAGTTGGGACTGCTCTTAGTATACTTATTCGGGCTGAACTTGGTCAACCAGGCAGACTGATTGGAGATGATCAGATTTACAATGTAATTGTTACTGCTCATGCTTTTATTATGATTTTTTTCATAGTTATACCTATTATAATTGGGGGTTTTGGTAATTGATTACTTCCATTAATATTAGGAGCTCCTGATATAGCTTTTCCACGTCTTAATAATATAAGTTTCTGGCTTTTACCCCCAGCTTTAATATTATTGATTAGAGGATCATTAGTAGAAGCTGGAGCTGGTACTGGATGGACAGTTTACCCTCCTTTATCGAGAAATATCGCCCATTCAGGAGCATCGGTAGATTTATCTATTTTTTCTCTCCATTTAGCTGGAGCTTCATCTATTCTTGGGGCCATTAATTTTATATCAACAGTTATTAATATACGAGCAGAGACTTTAACGTTTGATCGTCTTCCTTTATTTGTATGAAGTGTTTTTATTACTGTAATCTTACTTTTACTATCTCTACCTGTATTAGCTGGAGCTATCACAATATTACTGACAGATCGAAATTTGAATACATCATTTTTTGACCCAACTGGAGGAGGTGATCCGATTTT

>ERM8A
TAGTTGGGACTGCTCTTAGTATACTTATTCGGGCTGAACTTGGTCAACCAGGCAGACTGATTGGAGATGATCAGATTTACAATGTAATTGTTACTGCTCATGCTTTTATTATGATTTTTTTCATAGTTATACCTATTATAATTGGGGGTTTTGGTAATTGATTACTTCCATTAATATTAGGAGCTCCTGATATAGCTTTTCCACGTCTTAATAATATAAGTTTCTGGCTTTTACCCCCAGCTTTAATATTATTGATTAGAGGATCATTAGTAGAAGCTGGAGCCGGTACTGGATGGACAGTTTACCCTCCTTTATCGAGAAATATCGCCCATTCAGGAGCATCGGTAGATTTATCTATTTTTTCTCTCCATTTAGCTGGAGCTTCATCTATTCTTGGGGCCATTAATTTTATATCAACAGTTATTAATATACGAGCAGAGACTTTAACGTTTGATCGTCTTCCTTTATTTGTATGAAGTGTTTTTATTACTGTAATCTTACTTTTACTATCTCTACCTGTATTAGCTGGAGCTATCACGATATTACTGACAGATCGAAATTTGAATACATCATTTTTTGACCCAACTGGAGGAGGTGATCCAATTTT

>ERM9A
TAGTTGGGACTGCTCTTAGTATACTTATTCGGGCTGAACTTGGTCAACCAGGCAGACTGATTGGAGATGATCAGATTTACAATGTAATTGTTACTGCTCATGCTTTTATTATGATTTTTTTCATAGTTATACCTATTATAATTGGGGGTTTTGGTAATTGATTACTTCCATTAATATTAGGAGCTCCTGATATAGCTTTTCCACGTCTTAATAATATAAGTTTCTGGCTTTTACCCCCAGCTTTAATATTATTGATTAGAGGATCATTAGTAGAAGCTGGAGCTGGTACTGGGTGAACAGTTTACCCTCCTTTATCGAGAAATATCGCCCATTCAGGAGCATCGGTAGATTTATCTATTTTTTCTCTCCATTTAGCTGGAGCTTCATCTATTCTTGGGGCCATTAATTTTATATCAACAGTTATTAATATACGAGCAGAGACTTTAACGTTTGATCGTCTTCCTTTATTTGTATGAAGTGTTTTTATTACTGTAATCTTACTTTTACTATCTCTACCTGTATTAGCTGGAGCTATCACAATATTACTGACAGATCGAAATTTGAATACATCATTTTTTGACCCAACTGGAGGAGGTGATCCAATTTT

>ERM10A
TAGTTGGGACTGCTCTTAGTATACTTATTCGGGCTGAACTTGGTCAACCAGGCAGACTGATTGGAGATGATCAGATTTACAATGTAATTGTTACTGCTCATGCTTTTATTATGATTTTTTTCATAGTTATACCTATTATAATTGGGGGTTTTGGTAATTGATTACTTCCATTAATATTAGGAGCTCCTGATATAGCTTTTCCACGTCTTAATAATATAAGTTTCTGGCTTTTACCCCCAGCTTTAATATTATTGATTAGAGGATCGTTAGTAGAAGCTGGAGCCGGTACTGGATGGACAGTTTACCCTCCTTTATCGAGAAATATCGCCCATTCAGGAGCATCGGTAGATTTATCTATTTTTTCTCTCCATTTAGCTGGAGCTTCATCTATTCTTGGGGCCATTAATTTTATATCAACAGTTATTAATATACGAGCAGAGACTTTAACGTTTGATCGTCTTCCTTTATTTGTATGAAGTGTTTTTATTACTGTAATCTTACTTTTACTATCTCTACCTGTATTAGCTGGAGCTATCACGATATTACTGACAGATCGAAATTTGAATACATCATTTTTTGACCCAACTGGAGGAGGTGATCCAATTTT

>ERM11B
TAGTTGGGACTGCTCTTAGTATACTTATTCGGGCTGAACTTGGTCAACCAGGCAGACTGATTGGAGATGATCAGATTTACAATGTAATTGTTACTGCTCATGCTTTTATTATGATTTTTTTCATAGTTATACCTATTATAATTGGGGGTTTTGGTAATTGATTACTTCCATTAATATTAGGAGCTCCTGATATAGCTTTTCCACGTCTTAATAATATAAGTTTTTGGCTTTTACCCCCAGCTTTAATATTGTTGATTAGAGGATCATTAGTAGAAGGTGGAGCTGGTACTGGATGGACAGTTTACCCTCCCTTATCGAGAAATATCGCCCATTCAGGAGCATCGGTAGATTTATCTATTTTTTCTCTCCATTTAGCTGGAGCTTCATCTATTCTTGGAGCCATTAATTTTATATCAACAGTTATTAATATACGAGCAGAGACTTTAACGTTTGATCGTCTTCCTTTATTTGTATGAAGTGTTTTTATTACTGTAATCTTACTTTTACTATCTCTACCTGTATTAGCTGGAGCTATCACAATATTGCTGACAGATCGAAATTTGAATACATCATTTTTTGACCCCACTGGAGGGGGTGATCCAATTTT

>ERM12A
TAGTTGGGACTGCTCTTAGTATACTTATTCGGGCTGAACTTGGTCAACCAGGCAGACTGATTGGAGATGATCAGATTTACAATGTAATTGTTACTGCTCATGCTTTTATTATGATTTTTTTCATAGTTATACCTATCATAATTGGGGGTTTTGGTAATTGATTACTTCCATTAATATTAGGAGCTCCTGATATAGCTTTTCCACGTCTTAATAATATAAGTTTCTGGCTTTTACCCCCAGCTTTAATATTATTGATTAGAGGATCATTAGTAGAAGCTGGAGCTGGTACTGGATGGACAGTTTACCCTCCTTTATCGAGAAATATCGCCCATTCAGGAGCATCGGTAGATTTATCTATTTTTTCTCTCCATTTAGCTGGAGCTTCATCTATTCTTGGGGCCATTAATTTTATATCAACAGTTATTAATATACGAGCAGAGACTTTAACGTTTGATCGTCTTCCTTTATTTGTATGAAGTGTTTTTATTACTGTAATCTTACTTTTACTATCTCTACCTGTATTAGCTGGAGCTATCACAATATTACTAACAGATCGAAATTTGAATACATCATTTTTTGACCCAACTGGAGGAGGTGATCCAATTTT

>ERM13B
TAGTTGGGACTGCTCTTAGTATACTTATTCGGGCTGAACTTGGTCAACCAGGCAGACTGATTGGAGATGATCAGATTTACAATGTAATTGTTACTGCTCATGCTTTTATTATGATTTTTTTCATAGTTATACCTATTATAATTGGGGGTTTTGGTAATTGATTACTTCCATTAATATTAGGAGCTCCTGATATAGCTTTTCCACGTCTTAATAATATAAGTTTTTGGCTTTTACCCCCAGCTTTAATATTGTTGATTAGAGGATCATTAGTAGAAGCTGGAGCTGGTACTGGATGGACAGTTTACCCTCCCTTATCGAGAAATATCGCCCATTCGGGAGCATCGGTAGATTTATCTATTTTTTCTCTCCATTTAGCTGGAGCTTCATCTATTCTTGGAGCCATTAATTTTATATCAACAGTTATTAATATACGAGCAGAGACTTTAACGTTTGATCGTCTTCCTTTATTTGTATGAAGTGTTTTTATTACTGTAATCTTACTTTTACTATCTCTACCTGTATTGGCTGGAGCTATCACAATATTGCTGACAGATCGAAATTTGAATACATCATTTTTTGACCCAACTGGAGGGGGTGATCCAATTTT

>ERM14C
TAGTTGGGACTGCTCTTAGTATACTTATTCGGGCTGAACTTGGTCAACCAGGCAGACTGATTGGAGATGATCAGATTTACAATGTAATTGTTACTGCTCATGCTTTTATTATGATTTTTTTCATAGTTATACCTATTATAATTGGGGGTTTTGGTAATTGATTACTTCCATTAATATTAGGAGCTCCTGATATAGCTTTTCCACGTCTTAATAATATAAGTTTTTGGCTTTTACCCCCAGCTTTAATATTGTTGATTAGAGGATCATTAGTAGAAGCTGGAGCTGGTACTGGGTGGACAGTTTACCCTCCTTTATCGAGAAATATCGCCCATTCAGGAGCATCGGTAGATTTATCTATTTTTTCTCTCCATTTAGCTGGAGCTTCATCTATTCTTGGGGCCATTAATTTTATATCAACAGTTATTAATATGCGAGCAGAGACTTTAACGTTTGATCGTCTTCCTTTATTTGTGTGAAGTGTTTTTATTACTGTAATCTTACTTTTACTGTCTCTACCTGTATTAGCTGGAGCTATTACAATATTACTAACAGATCGAAATTTGAATACATCATTTTTTGACCCAACTGGAGGAGGTGATCCGATTTT

>ERM15A
TAGTTGGGACTGCTCTTAGTATACTTATTCGGGCTGAACTTGGTCAACCAGGCAGACTGATTGGAGATGATCAGATTTACAATGTAATTGTTACTGCTCATGCTTTTATTATGATTTTTTTCATAGTTATACCTATTATAATTGGGGGTTTTGGTAATTGATTACTTCCATTAATATTAGGAGCTCCTGATATAGCTTTTCCACGTCTTAATAATATAAGTTTCTGGCTTTTACCCCCAGCTTTAATGTTATTGATTAGAGGATCATTAGTAGAAGCTGGAGCTGGTACTGGATGGACAGTTTACCCTCCTTTATCGAGAAATATCGCCCATTCAGGAGCATCGGTAGATTTATCTATTTTTTCTCTCCATTTAGCTGGAGCTTCATCTATTCTTGGGGCCATTAATTTTATATCAACAGTTATTAATATACGAGCAGAGACTTTAACGTTTGATCGTCTTCCTTTATTTGTATGAAGTGTTTTTATTACTGTAATCTTACTTTTACTATCTCTACCTGTATTAGCTGGAGCTATCACAATATTACTGACAGATCGAAATTTGAATACATCGTTTTTTGACCCAACTGGAGGAGGTGATCCAATTTT

>ERM16A
TAGTTGGGACTGCTCTTAGTATACTTATTCGGGCTGAACTTGGTCAACCAGGCAGACTGATTGGAGATGATCAGATTTACAATGTAATTGTTACTGCTCATGCTTTTATTATGATTTTTTTCATAGTTATACCTATTATAATTGGGGGTTTTGGTAATTGATTACTTCCATTAATATTAGGAGCTCCTGATATAGCTTTTCCACGTCTTAATAATATAAGTTTCTGGCTTTTACCCCCAGCTTTAATATTGTTGATTAGAGGATCATTAGTAGAAGCTGGAGCTGGTACTGGATGGACAGTTTACCCTCCTTTATCGAGAAATATCGCCCATTCAGGAGCATCGGTAGATTTATCTATTTTTTCTCTCCATTTAGCTGGAGCTTCATCTATTCTTGGGGCCATTAATTTTATATCAACAGTTATTAATATACGAGCAGAGACTTTAACGTTTGATCGTCTTCCTTTATTTGTATGAAGTGTTTTTATTACTGTAATCTTACTTTTACTATCTCTACCTGTATTAGCTGGAGCTATCACAATATTACTGACAGATCGAAATTTGAATACATCATTTTTTGACCCAACTGGAGGAGGTGATCCAATTTT

>TMH1B
TAGTTGGGACTGCTCTTAGTATACTTATTCGGGCTGAACTTGGTCAACCAGGCAGACTGATTGGAGATGATCAGATTTACAATGTAATTGTTACTGCTCATGCTTTTATTATGATTTTTTTCATAGTTATACCTATTATAATTGGGGGTTTTGGTAATTGATTACTTCCATTAATATTAGGAGCTCCTGATATAGCTTTTCCACGTCTTAATAATATAAGTTTTTGGCTTTTACCCCCAGCTTTAATATTGTTGATTAGAGGATCATTAGTAGAAGCTGGAGCTGGTACTGGATGGACAGTTTACCCTCCCTTATCGAGAAATATCGCCCATTCAGGAGCATCGGTAGATTTATCTATTTTTTCTCTCCATTTAGCTGGAGCTTCATCTATTCTTGGAGCCATTAATTTTATATCAACAGTTATTAATATACGAGCAGAGACTTTAACGTTTGATCGTCTTCCTTTATTTGTATGAAGTGTTTTTATTACTGTAATCTTACTTTTACTATCTCTACCTGTATTAGCTGGAGCTATCACAATATTGCTGACAGATCGAAATTTAAATACATCATTTTTTGACCCCACTGGAGGGGGTGATCCAATTTT

>TMH2A
TAGTTGGGACTGCTCTTAGTATACTTATTCGGGCTGAACTTGGTCAACCAGGCAGACTGATTGGAGATGATCAGATTTACAATGTAATTGTTACTGCTCATGCTTTTATTATGATTTTTTTCATAGTTATACCTATTATAATTGGGGGTTTTGGTAATTGATTACTTCCATTAATATTAGGAGCTCCTGATATAGCTTTTCCACGTCTTAATAATATAAGTTTCTGGCTTTTACCCCCAGCTTTAATATTATTGATTAGAGGATCATTAGTAGAAGCTGGAGCCGGTACTGGATGGACAGTTTACCCTCCTTTATCGAGAAATATCGCCCATTCAGGAGCATCGGTAGATTTATCTATTTTTTCTCTCCATTTAGCTGGAGCTTCATCTATTCTTGGGGCCATTAATTTTATATCAACAGTTATTAATATACGAGCAGAGACTTTAACGTTTGATCGTCTTCCTTTATTTGTGTGAAGTGTTTTTATTACTGTAATCTTACTTTTACTATCTCTACCTGTATTAGCTGGAGCTATCACGATATTACTGACAGATCGAAATTTGAATACATCATTTTTTGACCCAACTGGAGGAGGTGATCCAATTTT

>TMH3A
TAGCTGGGACTGCTCTTAGTATACTTATTCGGGCTGAACTTGGTCAACCAGGCAGACTGATTGGAGATGATCAGATTTACAATGTAATTGTTACTGCTCATGCTTTTATTATGATTTTTTTCATAGTTATACCTATTATAATTGGGGGTTTTGGTAATTGATTACTTCCATTAATATTAGGAGCTCCTGATATAGCTTTTCCACGTCTTAATAATATAAGTTTCTGGCTTTTACCCCCAGCTTTAATATTATTGATTAGAGGATCATTAGTAGAAGCTGGAGCTGGTACTGGATGGACAGTTTACCCTCCTTTATCGAGAAATATCGCCCATTCAGGAGCATCGGTAGATTTATCTATTTTTTCTCTCCATTTAGCTGGAGCTTCATCTATTCTTGGGGCCATTAATTTTATATCAACAGTTATTAATATACGAGCAGAGACTTTAACGTTTGATCGTCTTCCTTTATTTGTATGAAGTGTTTTTATTACTGTAATCTTACTTTTACTATCTCTACCTGTATTAGCTGGAGCTATCACAATATTACTGACAGATCGAAATTTAAATACATCATTTTTTGACCCAACTGGAGGAGGTGATCCAATTTT

>TMH4C
TAGTTGGGACTGCTCTTAGTATACTTATTCGGGCTGAACTTGGTCAACCAGGCAGACTGATTGGAGATGATCAGATTTACAATGTAATTGTTACTGCTCATGCTTTTATTATGATTTTTTTCATAGTTATACCTATTATAATTGGAGGTTTTGGTAATTGATTACTTCCATTAATATTAGGAGCTCCTGATATAGCTTTTCCACGTCTTAATAATATAAGTTTTTGGCTTTTACCCCCAGCTTTAATATTGTTGATTAGAGGATCATTAGTAGAAGCTGGAGCTGGTACTGGATGGACAGTTTACCCTCCTTTATCTAGAAATATCGCCCATTCAGGAGCATCGGTAGATTTATCTATTTTTTCTCTCCATTTAGCTGGAGCTTCATCTATTCTTGGGGCCATTAATTTTATATCAACAGTTATTAATATACGAGCAGAGACTTTAACGTTTGATCGTCTTCCTTTATTTGTGTGAAGTGTTTTTATTACTGTAATCTTACTTTTACTATCTCTACCTGTATTAGCTGGAGCTATTACAATATTACTAACAGATCGAAATTTGAATACATCATTTTTTGATCCAACTGGAGGAGGTGATCCGATTTT

>TMH5A
TAGTTGGGACTGCTCTTAGTATACTTATTCGGGCTGAACTTGGTCAACCAGGCAGACTGATTGGAGATGATCAGATTTACAATGTAATTGTTACTGCTCATGCTTTTATTATGATTTTTTTCATAGTTATACCTATTATAATTGGGGGTTTTGGTAATTGATTACTTCCATTAATATTAGGAGCTCCTGATATAGCTTTCCCACGTCTTAATAATATAAGTTTCTGGCTTTTACCCCCAGCTTTAATATTATTGATTAGAGGATCATTAGTAGAAGCTGGAGCTGGTACTGGATGGACAGTTTACCCTCCTTTATCGAGAAATATCGCCCATTCAGGAGCATCGGTAGATTTATCTATTTTTTCTCTCCATTTAGCTGGAGCTTCATCTATTCTTGGGGCCATTAATTTTATATCAACAGTTATTAATATACGAGCAGAGACTTTAACGTTTGATCGTCTTCCTTTATTTGTATGAAGTGTTTTTATTACTGTAATCTTACTTTTACTATCTCTACCTGTATTAGCTGGAGCTATCACAATATTACTAACAGATCGAAATTTGAATACATCATTTTTTGACCCAACTGGAGGAGGTGATCCAATTTT

>TMH6B
TAGTTGGGACTGCTCTTAGTATACTTATTCGGGCTGAACTTGGTCAACCAGGCAGACTGATTGGAGATGATCAGATTTACAATGTAATTGTTACTGCTCATGCTTTTATTATGATTTTTTTCATAGTTATACCTATTATGATTGGGGGTTTTGGTAATTGATTACTTCCATTAATATTAGGAGCTCCTGATATAGCTTTTCCACGTCTTAATAATATAAGTTTTTGGCTTTTACCCCCAGCTTTAATATTGTTGATTAGAGGATCATTAGTAGAAGCTGGAGCTGGTACTGGATGGACAGTTTACCCTCCCTTATCGAGAAATATCGCCCATTCAGGAGCATCGGTAGATTTATCTATTTTTTCTCTCCATTTAGCTGGAGCTTCATCTATTCTTGGAGCCATTAATTTTATATCAACAGTTATTAATATACGAGCAGAGACTTTAACGTTTGATCGTCTTCCTTTATTTGTATGAAGTGTTTTTATTACTGTAATCTTACTTTTACTATCTCTACCTGTATTAGCTGGAGCTATCACAATATTGCTGACAGATCGAAATTTGAATACATCATTTTTTGACCCCACTGGAGGGGGTGATCCAATTTT

>TMH7A
TAGTTGGGACTGCTCTTAGTATACTTATTCGGGCTGAACTTGGTCAACCAGGCAGACTGATTGGAGATGATCAGATTTACAATGTAATTGTTACTGCTCATGCTTTTATTATGATTTTTTTCATAGTTATACCTATTATAATTGGGGGTTTTGGTAATTGATTACTTCCATTAATATTAGGAGCTCCTGATATAGCTTTTCCACGTCTTAATAATATAAGTTTCTGGCTTTTACCCCCAGCTTTAATATTATTGATTAGAGGATCATTAGTAGAAGCTGGAGCTGGTACTGGATGGACAGTTTACCCTCCTTTATCGAGAAATATCGCCCATTCAGGAGCATCGGTAGATTTATCTATTTTTTCTCTCCATTTAGCCGGAGCTTCATCTATTCTTGGGGCCATTAATTTTATATCAACAGTTATTAATATACGAGCAGAGACTTTAACGTTTGATCGTCTTCCTTTATTTGTATGAAGTGTTTTTATTACTGTAATCTTACTTTTACTATCTCTACCTGTATTAGCTGGAGCTATCACAATATTACTGACAGATCGAAATTTGAATACATCATTTTTTGACCCAACTGGAGGAGGTGATCCAATTTT

>TMH8A
TAGTTGGGACTGCTCTTAGTATACTTATTCGGGCTGAACTTGGTCAACCAGGCAGACTGATTGGAGATGATCAGATTTACAATGTAATTGTTACTGCTCATGCTTTTATTATGATTTTTTTCATAGTTATACCTATTATAATTGGGGGTTTTGGTAATTGATTACTTCCATTAATATTAGGAGCTCCTGATATAGCTTTTCCACGTCTTAATAATATAAGTTTCTGGCTTTTACCCCCAGCTTTAATATTATTGATTAGAGGATCATTAGTAGAAGCTGGAGCTGGTACTGGATGAACAGTTTACCCTCCTTTATCGAGAAATATCGCCCATTCAGGAGCATCGGTAGATTTATCTATTTTTTCTCTCCATTTAGCTGGAGCTTCATCTATTCTTGGGGCCATTAATTTTATATCAACAGTTATTAATATACGAGCAGAGACTTTAACGTTTGATCGTCTTCCTTTATTTGTATGAAGTGTTTTTATTACTGTAATCTTACTTTTACTATCTCTACCTGTATTAGCTGGAGCTATCACAATATTACTGACAGATCGAAATTTGAATACATCATTTTTTGACCCAACTGGAGGAGGTGATCCAATTTT

>TMH9A
TAGTTGGGACTGCTCTTAGTATACTTATTCGGGCTGAACTTGGTCAACCAGGCAGACTGATTGGAGATGATCAGATTTACAATGTAATTGTTACTGCTCATGCTTTTATTATGATTTTTTTCATAGTTATACCTATTATAATTGGGGGTTTTGGTAATTGATTACTTCCATTAATATTAGGAGCTCCTGATATAGCTTTTCCACGTCTTAATAATATAAGTTTCTGGCTTTTACCCCCAGCTTTAATATTATTGATTAGAGGATCATTAGTAGAAGCTGGAGCTGGTACTGGATGGACAGTTTACCCTCCTTTATCGAGAAATATTGCCCATTCAGGAGCATCGGTAGATTTATCTATTTTTTCTCTCCATTTAGCTGGAGCTTCATCTATTCTTGGGGCCATTAATTTTATATCAACAGTTATTAATATACGAGCAGAGACTTTAACGTTTGATCGTCTTCCTTTATTTGTATGAAGTGTTTTTATTACTGTAATCTTACTTTTACTATCTCTACCTGTATTAGCTGGAGCTATCACAATATTACTGACAGATCGAAATTTGAATACATCATTTTTTGACCCCACTGGAGGAGGTGATCCAATTTT

>TMH10A
TAGTTGGGACTGCTCTTAGTATACTTATTCGGGCTGAACTTGGTCAACCAGGCAGACTGATTGGAGATGATCAGATTTACAATGTAATTGTTACTGCTCATGCTTTTATTATGATTTTTTTCATAGTTATACCTATTATAATTGGGGGTTTTGGTAATTGATTACTTCCATTAATATTAGGAGCTCCTGATATAGCTTTTCCACGTCTTAATAATATAAGTTTCTGGCTTTTACCCCCAGCTTTAATATTATTGATTAGAGGATCATTAGTAGAAGCTGGAGCTGGTACTGGATGGACAGTTTACCCTCCTTTATCGAGAAATATCGCCCATTCAGGAGCATCGGTAGATTTATCTATTTTTTCTCTCCATTTAGCTGGAGCTTCATCTATTCTTGGGGCCATTAATTTTATATCAACAGTTATTAATATACGAGCAGAGACTTTAACGTTTGATCGTCTTCCTTTATTTGTATGAAGTGTTTTTATTACTGTAATCTTACTTTTACTATCTCTACCTGTATTAGCTGGAGCTATCACAATATTACTGACAGATCGAAATTTGAATACATCATTTTTTGACCCAACTGGAGGAGGTGATCCAATTTT

>TMH11A
TAGTTGGGACTGCTCTTAGTATACTTATTCGGGCTGAACTTGGTCAACCAGGCAGACTGATTGGAGATGATCAGATTTACAATGTAATTGTTACTGCTCATGCTTTTATTATGATTTTTTTCATAGTTATACCTATTATAATTGGGGGTTTTGGTAATTGATTACTTCCATTAATATTAGGAGCTCCTGATATAGCTTTTCCACGTCTTAATAATATAAGTTTCTGGCTTTTACCCCCAGCTTTAATATTATTGATTAGAGGATCATTAGTAGAAGCTGGAGCTGGTACTGGATGGACAGTTTACCCTCCTTTATCGAGAAATATCGCCCATTCAGGAGCATCGGTAGATTTATCTATTTTTTCTCTCCATTTAGCTGGAGCTTCATCTATTCTTGGGGCCATTAATTTTATATCAACAGTTATTAATATACGAGCAGAGACTTTAACGTTTGATCGTCTTCCTTTATTTGTATGAAGTGTTTTTATTACTGTAATCTTACTTTTACTATCTCTACCTGTATTAGCTGGAGCTATCACAATATTACTAACAGATCGAAATTTGAATACATCATTTTTTGACCCAACTGGAGGAGGTGATCCAATTTT

>TMH12A
TAGTTGGGACTGCTCTTAGTATACTTATTCGGGCTGAACTTGGTCAACCAGGCAGACTGATTGGAGATGATCAGATTTACAATGTAATTGTTACTGCTCATGCTTTTATTATGATTTTTTTCATAGTTATACCTATTATAATTGGGGGTTTTGGTAATTGATTACTTCCATTAATATTAGGAGCTCCTGATATAGCTTTTCCACGTCTTAATAATATAAGTTTCTGGCTTTTACCCCCAGCTTTAATATTATTGATTAGAGGATCATTAGTAGAAGCTGGAGCTGGTACTGGGTGGACAGTTTACCCTCCTTTATCGAGAAATATCGCCCATTCAGGAGCATCGGTAGATTTATCTATTTTTTCTCTCCATTTAGCTGGAGCTTCATCTATTCTTGGGGCCATTAATTTTATATCAACAGTTATTAATATACGAGCAGAGACTTTAACGTTTGATCGTCTTCCTTTATTTGTATGAAGTGTTTTTATTACTGTAATCTTACTTTTACTATCTCTACCTGTATTAGCTGGAGCTATCACAATATTACTGACAGATCGAAATTTGAATACATCATTTTTTGACCCAACTGGAGGAGGTGATCCAATTTT

>TMH13A
TAGTTGGGACTGCTCTTAGTATACTTATTCGGGCTGAACTTGGTCAACCAGGCAGACTGATTGGAGATGATCAGATTTACAATGTAATTGTTACTGCTCATGCTTTTATTATAATTTTTTTCATAGTTATACCTATTATAATTGGGGGTTTTGGTAATTGATTACTTCCATTAATATTAGGAGCTCCTGATATAGCTTTTCCACGTCTTAATAATATAAGTTTCTGGCTTTTACCCCCAGCTTTAATATTATTGATTAGAGGATCATTAGTAGAAGCTGGAGCTGGTACTGGATGGACAGTTTACCCTCCTTTATCGAGAAATATCGCCCATTCAGGAGCATCGGTAGATTTATCTATTTTTTCTCTCCATTTAGCTGGAGCTTCATCTATTCTTGGGGCCATTAATTTTATATCAACAGTTATTAATATACGAGCAGAGACTTTAACGTTTGATCGTCTTCCTTTATTTGTATGAAGTGTTTTTATTACTGTAATCTTACTTTTACTATCTCTACCTGTATTAGCTGGAGCTATCACAATATTACTGACAGATCGAAATTTGAATACATCATTTTTTGACCCAACTGGAGGAGGTGATCCAATTTT

>TMH14C
TAGTTGGGACTGCTCTTAGTATACTTATTCGGGCTGAACTTGGTCAACCAGGCAGACTGATTGGAGATGATCAGATTTACAATGTAATTGTTACTGCTCATGCTTTTATTATGATTTTTTTCATAGTTATACCTATTATAATTGGAGGTTTTGGTAATTGATTACTTCCATTAATATTAGGAGCTCCTGATATAGCTTTTCCACGTCTTAATAATATAAGTTTTTGGCTTTTACCCCCAGCTTTAATATTGTTGATTAGAGGATCATTAGTAGAAGCTGGAGCTGGTACTGGATGGACAGTTTACCCTCCTTTATCTAGAAATATCGCCCATTCAGGAGCATCGGTAGATTTATCTATTTTTTCTCTCCATTTAGCTGGAGCTTCATCTATTCTTGGGGCCATTAATTTTATATCAACAGTTATTAATATACGAGCAGAGACTTTAACGTTTGATCGTCTTCCTTTATTTGTGTGAAGTGTTTTTATTACTGTAATCTTACTTTTACTATCTCTACCTGTATTAGCTGGAGCTATTACAATATTACTAACAGATCGAAATTTGAATACATCATTTTTTGATCCAACTGGAGGAGGTGATCCGATTTT

>TMH15A
TAGTTGGGACTGCTCTTAGTATACTTATTCGGGCTGAACTTGGTCAACCAGGCAGACTGATTGGAGATGATCAGATTTACAATGTAATTGTTACTGCTCATGCTTTTATTATGATTTTTTTCATAGTTATACCTATTATAATTGGGGGTTTTGGTAATTGATTACTTCCATTAATATTAGGAGCTCCTGATATAGCTTTTCCACGTCTTAATAATATAAGTTTCTGGCTTTTACCCCCAGCTTTAATATTATTGATTAGAGGATCATTAGTAGAAGCTGGAGCTGGTACTGGATGGACAGTTTACCCTCCTTTATCGAGAAATATCGCCCATTCAGGAGCATCGGTAGATTTATCTATTTTTTCTCTCCATTTAGCTGGAGCTTCATCTATTCTTGGGGCCATTAATTTTATATCAACAGTTATTAATATACGAGCAGAGACTTTAACGTTTGATCGTCTTCCTTTATTTGTATGAAGTGTTTTTATTACTGTAATCTTACTTTTACTATCTCTACCTGTATTAGCTGGAGCAATCACAATATTACTGACAGATCGAAATTTGAATACATCATTTTTTGACCCAACTGGAGGAGGTGATCCAATTTT

>TMH16A
TAGTTGGGACTGCTCTTAGTATACTTATTCGGGCTGAACTTGGTCAACCAGGCAGACTGATTGGAGATGATCAGATTTACAATGTAATTGTTACTGCTCATGCTTTTATTATGATTTTTTTCATAGTTATACCTATTATAATTGGGGGTTTTGGTAATTGATTACTTCCATTAATATTAGGAGCTCCTGATATAGCTTTTCCACGTCTTAATAATATAAGTTTCTGGCTTTTACCCCCAGCTTTAATATTATTGATTAGAGGATCATTAGTAGAAGCTGGAGCTGGTACTGGATGGACAGTTTACCCTCCTTTATCGAGAAATATTGCCCATTCAGGAGCATCAGTAGATTTATCTATTTTTTCTCTCCATTTAGCTGGAGCTTCATCTATTCTTGGGGCCATTAATTTTATATCAACAGTTATTAATATACGAGCAGAGACTTTAACGTTTGATCGTCTTCCTTTATTTGTATGAAGTGTTTTTATTACTGTAATCTTACTTTTACTATCTCTACCTGTATTAGCTGGAGCTATCACAATATTACTGACAGATCGAAATTTGAATACATCATTTTTTGACCCAACTGGAGGAGGTGATCCAATTTT

>TMM1A
TAGTTGGGACTGCTCTTAGTATACTTATTCGGGCTGAACTTGGTCAACCAGGCAGACTGATTGGAGATGATCAGATTTACAATGTAATTGTTACTGCTCATGCTTTTATTATGATTTTTTTCATAGTTATACCTATTATAATTGGGGGTTTTGGTAATTGATTACTTCCATTAATATTAGGAGCTCCTGATATAGCTTTTCCACGTCTTAATAATATAAGTTTCTGGCTTTTACCCCCAGCTTTAATATTATTGATTAGAGGATCATTAGTAGAAGCTGGAGCTGGTACTGGATGGACAGTTTACCCTCCTTTATCGAGAAATATCGCCCATTCAGGAGCATCGGTAGATTTATCTATTTTTTCTCTCCATTTAGCCGGAGCTTCATCTATTCTTGGGGCCATTAATTTTATATCAACAGTTATTAATATACGAGCAGAGACTTTAACGTTTGATCGTCTTCCTTTATTTGTATGAAGTGTTTTTATTACTGTAATCTTACTTTTACTATCTCTACCTGTATTAGCTGGAGCTATCACAATATTACTGACAGATCGAAATTTGAATACATCATTTTTTGACCCAACTGGAGGAGGTGATCCAATTTT

>TMM2A
TAGTTGGAACTGCTCTTAGTATACTTATTCGGGCTGAACTTGGTCAACCAGGCAGACTGATTGGAGATGATCAGATTTACAATGTAATTGTTACTGCTCATGCTTTTATTATAATTTTTTTCATAGTTATACCTATTATAATTGGGGGTTTTGGTAATTGATTACTTCCATTAATATTAGGAGCTCCTGATATAGCTTTTCCACGTCTTAATAATATAAGTTTCTGGCTTTTACCCCCAGCTTTAATATTATTGATTAGAGGATCATTAGTAGAAGCTGGAGCTGGTACTGGATGGACAGTTTACCCTCCTTTATCGAGAAATATCGCCCATTCAGGAGCATCGGTAGATTTATCTATTTTTTCTCTCCATTTAGCTGGAGCTTCATCTATTCTTGGGGCCATTAATTTTATATCAACAGTTATTAATATACGAGCAGAGACTTTAACGTTTGATCGTCTTCCTTTATTTGTATGAAGTGTTTTTATTACTGTAATCTTACTTTTACTATCTCTACCTGTATTAGCTGGAGCTATCACAATATTACTGACAGATCGAAATTTGAATACATCATTTTTTGACCCAACTGGAGGAGGTGACCCAATTTT

>TMM3A
TAGTTGGGACTGCTCTTAGTATACTTATTCGGGCTGAACTAGGTCAACCAGGCAGACTGATTGGAGATGATCAGATTTACAATGTAATTGTTACTGCTCATGCTTTTATTATGATTTTTTTCATAGTTATACCTATTATAATTGGGGGTTTTGGTAATTGATTACTTCCATTAATATTAGGAGCTCCTGATATAGCTTTTCCACGTCTTAATAATATAAGTTTCTGGCTTTTACCCCCAGCTTTAATATTATTGATTAGAGGATCATTAGTAGAAGCTGGAGCTGGTACTGGGTGAACAGTTTACCCTCCTTTATCGAGAAATATCGCCCATTCAGGAGCATCGGTAGATTTATCTATTTTTTCTCTCCATTTAGCTGGAGCTTCATCTATTCTTGGGGCCATTAATTTTATATCAACAGTTATTAATATACGAGCAGAAACTTTAACATTTGATCGTCTTCCTTTATTTGTATGAAGTGTTTTTATTACTGTAATCTTACTTTTACTATCTCTACCTGTATTAGCTGGAGCTATCACAATATTACTGACAGATCGAAATTTGAATACATCATTTTTTGACCCAACTGGAGGAGGTGATCCAATTTT

>TMM4A
TAGTTGGGACTGCTCTTAGTATACTTATTCGGGCTGAACTTGGTCAACCAGGCAGACTGATTGGAGATGATCAGATTTACAATGTAATTGTTACTGCTCATGCTTTTATTATGATTTTTTTCATAGTTATACCTATTATAATTGGGGGTTTTGGTAATTGATTACTTCCATTAATATTAGGAGCTCCTGATATAGCTTTTCCACGTCTTAATAATATAAGTTTCTGGCTTTTACCCCCAGCTTTAATATTATTGATTAGAGGATCATTAGTGGAAGCTGGAGCTGGTACTGGGTGAACAGTTTACCCTCCTTTATCGAGAAATATCGCCCATTCAGGAGCATCGGTAGATTTATCTATTTTTTCTCTCCATTTAGCTGGAGCTTCATCTATTCTTGGGGCCATTAATTTTATATCAACAGTTATTAATATACGAGCAGAGACTTTAACGTTTGATCGTCTTCCTTTATTTGTATGAAGTGTTTTTATTACTGTAATCTTACTTTTACTATCTCTACCTGTATTAGCTGGAGCTATCACAATATTACTGACAGATCGAAATTTGAATACATCATTTTTTGACCCAACTGGAGGAGGTGATCCAATTTT

>TMM5A
TAGTTGGGACTGCCCTTAGTATACTTATTCGGGCTGAACTTGGTCAACCAGGCAGACTGATTGGAGATGATCAGATTTACAATGTAATTGTTACTGCTCATGCTTTTATTATGATTTTTTTCATAGTTATACCTATTATAATTGGGGGTTTTGGTAATTGATTACTTCCATTAATATTGGGAGCTCCTGATATAGCTTTTCCACGTCTTAATAATATAAGTTTCTGGCTTTTACCCCCAGCTTTAATATTATTGATTAGAGGATCATTAGTAGAAGCTGGAGCTGGTACTGGATGGACAGTTTACCCTCCTTTATCGAGAAATATCGCCCATTCAGGAGCATCAGTAGATTTATCTATTTTTTCTCTCCATTTAGCTGGAGCTTCATCTATTCTTGGGGCCATTAATTTTATATCAACAGTTATTAATATACGAGCAGAGACTTTAACGTTTGATCGTCTTCCTTTATTTGTATGAAGTGTTTTTATTACTGTAATCTTACTTTTACTATCTCTACCTGTATTAGCTGGAGCTATCACAATATTACTGACAGATCGAAATTTGAATACATCATTTTTTGACCCAACTGGAGGAGGTGATCCAATTTT

>TMM6B
TAGTTGGGACTGCTCTTAGTATACTTATTCGGGCTGAACTTGGTCAACCAGGCAGACTGATTGGAGATGATCAGATTTACAATGTAATTGTTACTGCTCATGCTTTTATTATGATTTTTTTCATAGTTATACCTATTATAATTGGGGGTTTTGGTAATTGATTACTTCCATTAATATTAGGAGCTCCTGATATAGCTTTTCCACGTCTTAATAATATAAGTTTTTGGCTTTTACCCCCAGCTTTAATATTGTTGATTAGAGGATCATTAGTAGAAGCTGGAGCTGGTACTGGATGGACAGTTTACCCTCCCTTATCGAGAAATATCGCCCATTCGGGAGCATCGGTAGATTTATCTATTTTTTCTCTCCATTTAGCTGGAGCTTCATCTATTCTTGGAGCCATTAATTTTATATCAACAGTTATTAATATACGAGCAGAGACTTTAACGTTTGATCGTCTTCCTTTATTTGTATGAAGTGTTTTTATTACTGTAATCTTACTTTTACTATCTCTACCTGTATTAGCTGGAGCTATCACAATATTGCTGACAGATCGAAATTTGAATACATCATTTTTTGACCCCACTGGAGGGGGTGATCCAATTTT

>TMM7A
TAGTTGGGACTGCTCTTAGTATACTTATTCGGGCTGAACTTGGTCAACCAGGCAGACTGATTGGAGATGATCAGATTTACAATGTAATTGTTACTGCTCATGCTTTTATTATGATTTTTTTCATAGTTATACCTATTATAATTGGGGGTTTTGGTAATTGATTACTTCCATTAATATTAGGAGCTCCTGATATAGCTTTTCCACGTCTTAATAATATAAGTTTCTGGCTTTTACCCCCAGCTTTAATATTATTGATTAGAGGATCGTTAGTAGAAGCTGGAGCCGGTACTGGATGGACAGTTTACCCTCCTTTATCGAGAAATATCGCCCATTCAGGAGCATCGGTAGATTTATCTATTTTTTCTCTCCATTTAGCTGGAGCTTCATCTATTCTTGGGGCCATTAATTTTATATCAACAGTTATTAATATACGAGCAGAGACTTTAACGTTTGATCGTCTTCCTTTATTTGTATGAAGTGTTTTTATTACTGTAATCTTACTTTTACTATCTCTACCTGTATTAGCTGGAGCTATCACGATATTACTGACAGATCGAAATTTGAATACATCATTTTTTGACCCAACTGGAGGAGGTGATCCAATTTT

>TMM8A
TAGTTGGGACTGCTCTTAGTATACTTATTCGGGCTGAACTTGGTCAACCAGGCAGACTGATTGGAGATGATCAGATTTACAATGTAATTGTTACTGCTCATGCTTTTATTATGATTTTTTTCATAGTTATACCTATTATAATTGGGGGTTTTGGTAATTGATTACTTCCATTAATATTAGGAGCTCCTGATATAGCTTTTCCACGTCTTAATAATATAAGTTTCTGGCTTTTACCCCCAGCTTTAATATTATTGATTAGAGGATCATTAGTAGAAGCTGGAGCCGGTACTGGGTGGACAGTTTACCCTCCTTTATCGAGAAATATCGCCCATTCAGGAGCATCGGTAGATTTATCTATTTTTTCTCTCCATTTAGCTGGAGCTTCATCTATTCTTGGGGCCATTAATTTTATATCAACAGTTATTAATATACGAGCAGAGACTTTAACGTTTGATCGTCTTCCTTTATTTGTATGAAGTGTTTTTATTACTGTAATCTTACTTTTACTATCTCTACCTGTATTAGCTGGAGCTATCACGATATTACTGACAGATCGAAATTTGAATACATCATTTTTTGACCCAACTGGAGGAGGTGATCCAATTTT

>TMM9A
TAGTTGGGACTGCTCTTAGTATACTTATTCGGGCTGAACTTGGTCAACCAGGCAGACTGATTGGAGATGATCAGATTTACAATGTAATTGTTACTGCTCATGCTTTTATTATGATTTTTTTCATAGTTATACCTATTATAATTGGGGGTTTTGGTAATTGATTACTTCCATTAATATTAGGAGCTCCTGATATAGCTTTTCCACGTCTTAATAATATAAGTTTCTGGCTTTTACCCCCAGCTTTAATATTATTGATTAGAGGATCATTAGTAGAAGCTGGAGCTGGTACTGGATGGACAGTTTACCCTCCTTTATCGAGAAATATCGCCCATTCAGGAGCATCGGTAGATTTATCTATTTTTTCTCTCCATTTAGCTGGAGCTTCATCTATTCTTGGGGCCATTAATTTTATATCAACAGTTATTAATATACGAGCAGAGACTTTAACGTTTGATCGTCTTCCTTTATTTGTATGAAGTGTTTTTATTACTGTAATCTTACTTTTACTATCTCTACCTGTATTAGCTGGAGCTATCACAATATTACTGACAGATCGAAATTTGAATACATCGTTTTTTGACCCAACTGGAGGAGGTGATCCAATTTT

>TMM10A
TAGTTGGGACTGCTCTTAGTATACTTATTCGGGCTGAACTTGGTCAACCAGGCAGACTGATTGGAGATGATCAGATTTACAATGTAATTGTTACTGCTCATGCTTTTATTATGATTTTTTTCATAGTTATACCTATTATAATTGGGGGTTTTGGTAATTGATTACTTCCATTAATATTAGGAGCTCCTGATATAGCTTTTCCACGTCTTAATAATATAAGTTTCTGGCTTTTACCCCCAGCTTTAATATTATTGATTAGAGGATCATTAGTAGAAGCTGGAGCTGGTACTGGATGGACAGTTTACCCTCCTTTATCGAGAAATATCGCCCATTCAGGAGCATCGGTAGATTTATCTATTTTTTCTCTCCATTTAGCTGGAGCTTCATCTATTCTTGGGGCCATTAATTTTATATCAACAGTTATTAATATACGAGCAGAGACTTTAACGTTTGATCGTCTTCCTTTATTTGTATGAAGTGTTTTTATTACTGTAATCTTACTTTTACTATCTCTACCTGTATTAGCTGGAGCTATCACAATATTACTGACAGATCGAAATTTGAATACATCATTTTTTGACCCAACTGGAGGAGGTGATCCAATTTT

>TMM11B
TAGTTGGGACTGCTCTTAGTATACTTATTCGGGCTGAACTTGGTCAACCAGGCAGACTGATTGGAGATGATCAGATTTACAATGTAATTGTTACTGCTCATGCTTTTATTATGATTTTTTTCATAGTTATACCTATTATAATTGGGGGTTTTGGTAATTGATTACTTCCATTAATATTAGGAGCTCCTGATATAGCTTTTCCACGTCTTAATAATATAAGTTTTTGGCTTTTACCCCCAGCTTTAATATTGTTGATTAGAGGATCATTAGTAGAAGCTGGAGCTGGTACTGGATGGACAGTTTACCCTCCCTTATCGAGAAATATCGCCCATTCAGGAGCATCGGTAGATTTATCTATTTTTTCTCTCCATTTAGCTGGAGCTTCATCTATTCTTGGAGCCATTAATTTTATATCAACAGTTATTAATATACGAGCAGAGACTTTAACGTTTGATCGTCTTCCTTTATTTGTATGAAGTGTTTTTATTACTGTAATCTTACTTTTACTATCTCTACCTGTATTAGCTGGAGCTATCACAATATTGCTGACAGATCGAAATTTGAATACATCATTTTTTGACCCCACTGGAGGGGGTGATCCAATTTT

>TMM12A
TAGTTGGGACTGCTCTTAGTATACTTATTCGGGCTGAACTTGGTCAACCAGGCAGACTGATTGGAGATGATCAGATTTACAATGTAATTGTTACTGCTCATGCTTTTATTATGATTTTTTTCATAGTTATACCTATTATAATTGGGGGTTTTGGTAATTGATTACTTCCATTAATATTAGGAGCTCCTGATATAGCTTTTCCACGTCTTAATAATATAAGTTTCTGGCTTTTACCCCCAGCTTTAATATTATTGATTAGAGGATCATTAGTAGAAGCTGGAGCTGGTACTGGATGGACAGTTTACCCTCCTTTATCGAGAAATATCGCCCATTCAGGAGCATCGGTAGATTTATCTATTTTTTCTCTCCATTTAGCTGGAGCTTCATCTATTCTTGGGGCCATTAATTTTATATCAACAGTTATTAATATACGAGCAGAGACTTTAACGTTTGATCGTCTTCCTTTATTTGTATGAAGTGTTTTTATTACTGTAATCTTACTTTTACTATCTCTACCTGTATTAGCTGGAGCTATCACAATATTACTGACAGATCGAAATTTGAATACATCATTTTTTGACCCAACTGGAGGAGGTGATCCAATTTT

>TMM13A
TAGTTGGGACTGCTCTTAGTATACTTATTCGGGCTGAACTTGGTCAACCAGGCAGACTGATTGGAGATGATCAGATTTACAATGTAATTGTTACTGCTCATGCTTTTATTATGATTTTTTTCATAGTTATACCTATTATAATTGGGGGTTTTGGTAATTGATTACTTCCATTAATATTAGGAGCTCCTGATATAGCTTTTCCACGTCTTAATAATATAAGTTTCTGGCTTTTACCCCCAGCTTTAATATTATTGATTAGAGGATCATTAGTAGAAGCTGGAGCTGGTACTGGATGGACAGTTTACCCTCCTTTATCGAGAAATATCGCCCATTCAGGAGCATCGGTAGATTTATCTATTTTTTCTCTCCATTTAGCTGGAGCTTCATCTATTCTTGGGGCCATTAATTTTATATCAACAGTTATTAATATACGAGCAGAGACTTTAACGTTTGATCGTCTTCCTTTATTTGTATGAAGTGTTTTTATTACTGTAATCTTACTTTTACTATCTCTACCTGTATTAGCTGGAGCTATCACAATATTACTGACAGATCGAAATTTGAATACATCATTTTTTGACCCCACTGGAGGAGGTGATCCAATTTT

>TMM14C
TAGTTGGGACTGCTCTTAGTATACTTATTCGGGCTGAACTTGGTCAACCAGGCAGACTGATTGGAGATGATCAGATTTACAATGTAATTGTTACTGCTCATGCTTTTATTATGATTTTTTTCATAGTTATACCTATTATAATTGGAGGTTTTGGTAATTGATTACTTCCATTAATATTAGGAGCTCCTGATATAGCTTTTCCACGTCTTAATAATATAAGTTTTTGGCTTTTACCCCCAGCTTTAATATTGTTGATTAGAGGATCATTAGTAGAAGCTGGAGCTGGTACTGGATGGACAGTTTATCCTCCTTTATCTAGAAATATCGCCCATTCAGGAGCATCGGTAGATTTATCTATTTTTTCTCTCCATTTAGCTGGAGCTTCATCTATTCTTGGGGCCATTAATTTTATATCAACAGTTATTAATATACGAGCAGAGACTTTAACGTTTGATCGTCTTCCTTTATTTGTGTGAAGTGTTTTTATTACTGTAATCTTACTTTTACTATCTCTACCTGTATTAGCTGGAGCTATTACAATATTACTAACAGATCGAAATTTGAATACATCATTTTTTGATCCAACTGGAGGAGGTGATCCGATTTT

>TMM15A
TAGTTGGGACTGCTCTTAGTATACTTATTCGGGCTGAACTTGGTCAACCAGGCAGACTGATTGGAGATGATCAGATTTACAATGTAATTGTTACTGCTCATGCTTTTATTATGATTTTTTTCATAGTTATACCTATTATAATTGGGGGTTTTGGTAATTGATTACTTCCATTAATATTAGGAGCTCCTGATATAGCTTTTCCACGTCTTAATAATATAAGTTTCTGGCTTTTACCCCCAGCTTTAATATTATTGATTAGAGGATCATTAGTAGAAGCTGGAGCCGGTACTGGATGGACAGTTTACCCTCCTTTATCGAGAAATATCGCCCATTCAGGAGCATCGGTAGATTTATCTATTTTTTCTCTCCATTTAGCTGGAGCTTCATCTATTCTTGGGGCCATTAATTTTATATCAACAGTTATTAATATACGAGCAGAGACTTTAACGTTTGATCGTCTTCCTTTATTTGTATGAAGTGTTTTTATTACTGTAATCTTACTTTTACTATCTCTACCTGTATTAGCTGGAGCTATCACGATATTACTGACAGATCGAAATTTGAATACATCATTTTTTGACCCGACTGGAGGAGGTGATCCAATTTT

>TMM16A
TAGTTGGGACTGCTCTTAGTATACTTATTCGGGCTGAACTTGGTCAACCAGGCAGACTGATTGGAGATGATCAGATTTACAATGTAATTGTTACTGCTCATGCTTTTATTATGATTTTTTTCATAGTTATACCTATTATAATTGGGGGTTTTGGTAATTGATTACTTCCATTAATATTAGGAGCTCCTGATATAGCTTTTCCACGTCTTAATAATATAAGTTTCTGGCTTTTACCCCCAGCTTTAATATTATTGATTAGAGGATCATTAGTAGAAGCTGGAGCTGGTACTGGATGGACAGTTTACCCTCCTTTATCGAGAAATATCGCCCATTCAGGAGCATCGGTAGATTTATCTATTTTTTCTCTCCATTTAGCTGGAGCTTCATCTATTCTTGGGGCCATTAATTTTATATCAACAGTTATTAATATACGAGCAGAGACTTTAACGTTTGATCGTCTTCCTTTATTTGTATGAAGTGTTTTTATTACTGTAATCTTACTTTTACTATCTCTACCTGTATTAGCTGGAGCTATCACAATATTACTGACAGATCGAAATTTGAATACATCATTTTTTGACCCAACTGGAGGAGGTGATCCAATTTT

>MRH1A
TAGTTGGGACTGCCCTTAGTATACTTATTCGGGCTGAACTTGGTCAACCAGGCAGACTGATTGGAGATGATCAGATTTACAATGTAATTGTTACTGCTCATGCTTTTATTATGATTTTTTTCATAGTTATACCTATTATAATTGGGGGTTTTGGTAATTGATTACTTCCATTAATATTGGGAGCTCCTGATATAGCTTTTCCACGTCTTAATAATATAAGTTTCTGGCTTTTACCCCCAGCTTTAATATTATTGATTAGAGGATCATTAGTAGAAGCTGGAGCTGGTACTGGATGGACAGTTTACCCTCCTTTATCGAGAAATATCGCCCATTCAGGAGCATCAGTAGATTTATCTATTTTTTCTCTCCATTTAGCTGGAGCTTCATCTATTCTTGGGGCCATTAATTTTATATCAACAGTTATTAATATACGAGCAGAGACTTTAACGTTTGATCGTCTTCCTTTATTTGTATGAAGTGTTTTTATTACTGTAATCTTACTTTTACTATCTCTACCTGTATTAGCTGGAGCTATCACAATATTACTGACAGATCGAAATTTGAATACATCATTTTTTGACCCAACTGGAGGAGGTGATCCAATTTT

>MRH2A
TAGTTGGGACTGCTCTTAGTATACTTATTCGGGCTGAACTTGGTCAACCAGGCAGACTGATTGGAGATGATCAGATTTACAATGTAATTGTTACTGCTCATGCTTTTATTATGATTTTTTTCATAGTTATACCTATTATAATTGGGGGTTTTGGTAATTGATTACTTCCATTAATATTAGGAGCTCCTGATATGGCTTTTCCACGTCTTAATAATATAAGTTTCTGGCTTTTACCCCCAGCTTTAATATTATTGATTAGAGGATCATTAGTAGAAGCTGGAGCTGGTACTGGATGGACAGTTTATCCTCCTTTATCGAGAAATATCGCCCATTCAGGAGCATCGGTAGATTTATCTATTTTTTCTCTCCATTTAGCTGGAGCTTCATCTATTCTTGGGGCCATTAATTTTATATCAACAGTTATTAATATACGAGCAGAGACTTTAACGTTTGATCGTCTTCCTTTATTTGTATGAAGTGTTTTTATTACTGTAATCTTACTTTTACTATCTCTACCTGTATTAGCTGGAGCTATCACAATATTACTGACAGATCGAAATTTGAATACATCATTTTTTGACCCAACTGGAGGAGGTGATCCAATTTT

>MRH3A
TAGTTGGGACTGCTCTTAGTATACTTATTCGGGCTGAACTTGGTCAACCAGGCAGACTGATTGGAGATGATCAGATTTACAATGTAATTGTTACTGCTCATGCTTTTATTATGATTTTTTTCATAGTTATACCTATTATAATTGGGGGTTTTGGTAATTGATTACTTCCATTAATATTAGGAGCTCCTGATATAGCTTTTCCACGTCTTAATAATATAAGTTTCTGGCTTTTACCCCCAGCTTTAATATTATTGATTAGAGGATCATTAGTAGAAGCTGGAGCCGGTACTGGATGGACAGTTTACCCTCCTTTATCGAGAAATATCGCCCATTCAGGAGCATCGGTAGATTTATCTATTTTTTCTCTCCATTTAGCTGGAGCTTCATCTATTCTTGGGGCCATTAATTTTATATCAACAGTTATTAATATACGAGCAGAGACTTTAACGTTTGATCGTCTTCCTTTATTTGTATGAAGTGTTTTTATTACTGTAATCTTACTTTTACTATCTCTACCTGTATTAGCTGGAGCTATCACGATATTACTGACAGATCGAAATTTGAATACATCATTTTTTGACCCAACTGGAGGAGGTGATCCAATTTT

>MRH4A
TAGTTGGGACTGCTCTTAGTATACTTATTCGGGCTGAACTTGGTCAACCAGGCAGACTGATTGGAGATGATCAGATTTACAATGTAATTGTTACTGCTCATGCTTTTATTATGATTTTTTTCATAGTTATACCTATTATAATTGGGGGTTTTGGTAATTGATTACTTCCATTAATATTAGGAGCTCCTGATATAGCTTTTCCACGTCTTAATAATATAAGTTTCTGGCTTTTACCCCCAGCTTTAATATTATTGATTAGAGGATCATTAGTAGAAGCTGGAGCTGGTACTGGATGGACAGTTTACCCTCCTTTATCGAGAAATATCGCCCATTCAGGAGCATCGGTAGATTTATCTATTTTTTCTCTCCATTTAGCTGGAGCTTCATCTATTCTTGGGGCCATTAATTTTATATCAACAGTTATTAATATACGAGCAGAGACTTTAACGTTTGATCGTCTTCCTTTATTTGTATGAAGTGTTTTTATTACTGTAATCTTACTTTTACTATCTCTACCTGTATTAGCTGGAGCTATCACAATATTACTGACAGATCGAAATTTGAATACATCATTTTTTGACCCAACTGGAGGAGGTGATCCAATTTT

>MRH5A
TAGTTGGGACTGCTCTTAGTATACTTATTCGGGCTGAACTTGGTCAACCAGGCAGACTGATTGGAGATGATCAGATTTACAATGTAATTGTTACTGCTCATGCTTTTATTATGATTTTTTTCATAGTTATACCTATTATAATTGGGGGTTTTGGTAATTGATTACTTCCATTAATATTAGGAGCTCCTGATATAGCTTTTCCACGTCTTAATAATATAAGTTTCTGGCTTTTACCCCCAGCTTTAATATTATTGATTAGAGGATCATTAGTAGAAGCTGGAGCTGGTACTGGATGGACAGTTTACCCTCCTTTATCGAGAAATATCGCCCATTCAGGAGCATCGGTAGATTTATCTATTTTTTCTCTCCATTTAGCTGGAGCTTCATCTATTCTTGGGGCCATTAATTTTATATCAACAGTTATTAATATACGAGCAGAGACTTTAACGTTTGATCGTCTTCCTTTATTTGTATGAAGTGTTTTTATTACTGTAATCTTACTTTTACTATCTCTACCTGTATTAGCTGGAGCTATCACAATATTACTGACAGATCGAAATTTGAATACATCATTTTTTGACCCAACTGGAGGAGGTGATCCAATTTT

>MRH6A
TAGTTGGGACTGCTCTTAGTATACTTATTCGGGCTGAACTTGGTCAACCAGGCAGACTGATTGGAGATGATCAGATTTACAATGTAATTGTTACTGCTCATGCTTTTATTATGATTTTTTTCATAGTTATACCTATTATAATTGGGGGTTTTGGTAATTGATTACTTCCATTAATATTAGGAGCTCCTGATATAGCTTTTCCACGTCTTAATAATATAAGTTTCTGGCTTTTACCCCCAGCTTTAATATTATTGATTAGAGGATCATTAGTAGAAGCTGGAGCTGGTACTGGGTGGACAGTTTACCCTCCTTTATCGAGAAATATCGCCCATTCAGGAGCATCGGTAGATTTATCTATTTTTTCTCTCCATTTAGCTGGAGCTTCATCTATTCTTGGGGCCATTAATTTTATATCAACAGTTATTAATATACGAGCAGAGACTTTAACGTTTGATCGTCTTCCTTTATTTGTATGAAGTGTTTTTATTACTGTAATCTTACTTTTACTATCTCTACCTGTATTAGCTGGAGCTATCACAATATTACTGACAGATCGAAATTTGAATACATCATTTTTTGACCCAACTGGAGGAGGTGATCCAATTTT

>MRH7A
TAGTTGGGACTGCTCTTAGTATACTTATTCGGGCTGAACTTGGTCAACCAGGCAGACTGATTGGAGATGATCAGATCTACAATGTAATTGTTACTGCTCATGCTTTTATTATGATTTTTTTCATAGTTATACCTATTATAATTGGGGGTTTTGGTAATTGATTACTTCCATTAATATTAGGAGCTCCTGATATAGCTTTTCCACGTCTTAACAATATGAGTTTCTGGCTTTTACCCCCAGCTTTAATATTATTGATTAGAGGATCCTTAGTAGAAGCTGGAGCTGGTACTGGGTGGACAGTTTACCCTCCTTTATCGAGAAATATCGCCCATTCAGGAGCATCGGTAGATTTATCTATTTTTTCTCTCCATTTAGCTGGAGCTTCATCTATTCTTGGGGCCATTAATTTTATATCAACAGTTATTAATATACGAGCAGAGACTTTAACATTTGATCGTCTTCCTTTATTTGTATGAAGTGTTTTTATTACTGTAATCTTACTTTTACTATCTCTACCTGTATTAGCTGGAGCTATCACAATATTACTGACAGATCGAAATTTGAATACATCATTTTTTGACCCAACTGGAGGAGGTGATCCAATTTT

>MRH8C
TAGTTGGGACTGCTCTTAGTATACTTATTCGGGCTGAACTTGGTCAACCAGGCAGACTGATTGGAGATGATCAGATTTACAATGTAATTGTTACTGCTCATGCTTTTATTATGATTTTTTTCATAGTTATACCTATTATAATTGGAGGTTTTGGTAATTGATTACTTCCATTAATATTAGGAGCTCCTGATATAGCTTTTCCACGTCTTAATAATATAAGTTTTTGGCTTTTACCCCCAGCTTTAATATTGTTGATTAGAGGATCATTAGTAGAAGCTGGAGCTGGTACTGGATGGACAGTTTACCCTCCTTTATCTAGAAATATCGCCCATTCAGGAGCATCGGTAGATTTATCTATTTTTTCTCTCCATTTAGCTGGAGCTTCATCTATTCTTGGGGCCATTAATTTTATATCAACAGTTATTAATATACGAGCAGAGACTTTAACGTTTGATCGTCTTCCTTTATTTGTGTGAAGTGTTTTTATTACTGTAATCTTACTTTTACTATCTCTACCTGTATTAGCTGGAGCTATTACAATATTACTAACAGATCGAAATTTGAATACATCATTTTTTGATCCAACTGGAGGAGGTGATCCGATTTT

>MRH9A
TAGTTGGGACTGCTCTTAGTATACTTATTCGGGCTGAACTTGGTCAACCAGGCAGACTGATTGGAGATGATCAGATTTACAATGTAATTGTTACTGCTCATGCTTTTATTATGATTTTTTTCATAGTTATACCTATTATAATTGGGGGTTTTGGTAATTGATTACTTCCATTAATATTAGGAGCTCCTGATATAGCTTTTCCACGTCTTAATAATATAAGTTTCTGGCTTTTACCCCCAGCTTTAATATTATTGATTAGAGGATCATTAGTAGAAGCTGGAGCCGGTACTGGATGGACAGTTTACCCTCCTTTATCGAGAAATATCGCCCATTCAGGAGCATCGGTAGATTTATCTATTTTTTCTCTCCATTTAGCTGGAGCTTCATCTATTCTTGGGGCCATTAATTTTATATCAACAGTTATTAATATACGAGCAGAGACTTTAACGTTTGATCGTCTTCCTTTATTTGTATGAAGTGTTTTTATTACTGTAATCTTACTTTTACTATCTCTACCTGTATTAGCTGGAGCTATCACGATATTACTGACAGATCGAAATTTGAATACATCATTTTTTGACCCAACTGGAGGAGGTGATCCAATTTT

>MRH10B
TAGTTGGGACTGCTCTTAGTATACTTATTCGGGCTGAACTTGGTCAACCAGGCAGACTGATTGGAGATGATCAGATTTACAATGTAATTGTTACTGCTCATGCTTTTATTATGATTTTTTTCATAGTTATACCTATTATAATTGGGGGTTTTGGTAATTGATTACTTCCATTAATATTAGGAGCTCCTGATATAGCTTTTCCACGTCTTAATAATATGAGTTTTTGGCTTTTACCCCCAGCTTTAATATTGTTGATTAGAGGATCATTAGTAGAAGCTGGAGCTGGTACTGGATGGACAGTTTACCCTCCCTTATCGAGAAATATCGCCCATTCAGGAGCATCGGTAGATTTATCTATTTTTTCTCTCCATTTAGCTGGAGCTTCATCTATTCTTGGAGCCATTAATTTTATATCAACAGTTATTAATATACGAGCAGAGACTTTAACGTTTGATCGTCTTCCTTTATTTGTATGAAGTGTTTTTATTACTGTAATCTTACTTTTACTATCTCTACCTGTATTAGCTGGAGCTATCACAATATTGCTGACAGATCGAAATTTGAATACATCATTTTTTGACCCCACTGGAGGGGGTGATCCAATTTT

>MRH11A
TAGTTGGGACTGCCCTTAGTATACTTATTCGGGCTGAACTTGGTCAACCAGGCAGACTGATTGGAGATGATCAGATTTACAATGTAATTGTTACTGCTCATGCTTTTATTATGATTTTTTTCATAGTTATACCTATTATAATTGGGGGTTTTGGTAATTGATTACTTCCATTAATATTGGGAGCTCCTGATATAGCTTTTCCACGTCTTAATAATATAAGTTTCTGGCTTTTACCCCCAGCTTTAATATTATTGATTAGAGGATCATTAGTAGAAGCTGGAGCTGGTACTGGATGGACAGTTTACCCTCCTTTATCGAGAAATATCGCCCATTCAGGAGCATCAGTAGATTTATCTATTTTTTCTCTCCATTTAGCTGGAGCTTCATCTATTCTTGGGGCCATTAATTTTATATCAACAGTTATTAATATACGAGCAGAGACTTTAACGTTTGATCGTCTTCCTTTATTTGTATGAAGTGTTTTTATTACTGTAATCTTACTTTTACTATCTCTACCTGTATTAGCTGGAGCTATCACAATATTACTGACAGATCGAAATTTGAATACATCATTTTTTGACCCAACTGGAGGAGGTGATCCAATTTT

>MRH12A
TAGTTGGGACTGCTCTTAGTATACTTATTCGGGCTGAACTTGGTCAACCAGGCAGACTGATTGGAGATGATCAGATTTACAATGTAATTGTTACTGCTCATGCTTTTATTATGATTTTTTTCATAGTTATACCTATTATAATTGGGGGTTTTGGTAATTGATTACTTCCATTAATATTAGGAGCTCCTGATATAGCTTTTCCACGTCTTAATAATATAAGTTTCTGGCTTTTACCCCCAGCTTTAATATTATTGATTAGAGGATCATTAGTAGAAGCTGGAGCTGGTACTGGATGGACAGTTTACCCTCCTTTATCGAGAAATATCGCCCATTCAGGAGCATCGGTAGATTTATCTATTTTTTCTCTCCATTTAGCTGGAGCTTCATCTATTCTTGGGGCCATTAATTTTATATCAACAGTTATTAATATACGAGCAGAGACTTTAACGTTTGATCGTCTTCCTTTATTTGTATGAAGTGTTTTTATTACTGTAATCTTACTTTTACTATCTCTACCTGTATTAGCTGGAGCTATCACAATATTACTGACAGATCGAAATTTGAATACATCATTTTTTGACCCAACTGGAGGAGGTGATCCAATTTT

>MRH13A
TAGTTGGAACTGCTCTTAGTATACTTATTCGGGCTGAACTTGGTCAACCAGGCAGACTGATTGGAGATGATCAGATTTACAATGTAATTGTTACTGCTCATGCTTTTATTATGATTTTTTTCATAGTTATACCTATTATAATTGGAGGTTTTGGTAATTGATTACTTCCATTAATATTAGGAGCTCCTGATATAGCTTTTCCACGTCTTAATAATATAAGTTTCTGGCTTTTACCCCCAGCTTTAATATTATTGATTAGAGGATCATTAGTAGAAGCTGGAGCTGGTACTGGATGGACAGTTTACCCTCCTTTATCGAGAAATATCGCCCATTCAGGAGCATCGGTAGATTTATCTATTTTTTCTCTCCATTTAGCTGGAGCTTCATCTATTCTTGGGGCCATTAATTTTATATCAACAGTTATTAATATACGAGCAGAGACTTTAACGTTTGATCGTCTTCCTTTATTTGTATGAAGTGTTTTTATTACTGTAATCTTACTTTTACTATCTCTACCTGTATTAGCTGGAGCTATCACAATATTACTGACAGATCGAAATTTGAATACATCATTTTTTGACCCAACTGGAGGAGGTGATCCAATTTT

>MRH14B
TAGTTGGGACTGCTCTTAGTATACTTATTCGGGCTGAACTTGGTCAACCAGGCAGACTGATTGGAGATGATCAGATTTACAATGTAATTGTTACTGCTCATGCTTTTATTATGATTTTTTTCATAGTTATACCTATTATAATTGGGGGTTTTGGTAATTGATTACTTCCATTAATATTAGGAGCTCCTGATATAGCTTTTCCACGTCTTAATAATATAAGTTTTTGGCTTTTACCCCCAGCTTTAATATTGTTGATTAGAGGATCATTAGTAGAAGCTGGAGCTGGTACTGGATGGACAGTTTACCCTCCCTTATCGAGAAATATCGCCCATTCAGGAGCATCGGTAGATTTATCTATTTTTTCTCTCCATTTAGCTGGAGCTTCATCTATTCTTGGAGCCATTAATTTTATATCAACAGTTATTAATATACGAGCAGAGACTTTAACGTTTGATCGTCTTCCTTTATTTGTATGAAGTGTTTTTATTACTGTAATCTTACTTTTACTATCTCTACCTGTATTAGCTGGAGCTATCACAATATTGCTGACAGATCGAAATTTGAATACATCATTTTTTGACCCCACTGGAGGGGGTGATCCAATTTT

>MRH15A
TAGTTGGGACTGCTCTTAGTATACTTATTCGGGCTGAACTTGGTCAACCAGGCAGACTGATTGGAGATGATCAGATTTACAATGTAATTGTTACTGCTCATGCTTTTATTATGATTTTTTTCATAGTTATACCTATTATAATTGGGGGTTTTGGTAATTGATTACTTCCATTAATATTAGGAGCTCCTGATATAGCTTTTCCACGTCTTAATAATATAAGTTTCTGGCTTTTACCCCCAGCTTTAATATTATTGATTAGAGGATCATTAGTAGAAGCTGGAGCTGGTACTGGATGGACAGTTTACCCTCCTTTATCGAGAAATATCGCCCATTCAGGAGCATCGGTAGATTTATCTATTTTTTCTCTCCATTTAGCTGGAGCTTCATCTATTCTTGGGGCCATTAATTTTATATCAACAGTTATTAATATACGAGCAGAGACTTTAACGTTTGATCGTCTTCCTTTATTTGTATGAAGTGTTTTTATTACTGTAATCTTACTTTTACTATCTCTACCTGTATTAGCTGGAGCTATCACAATATTACTGACAGATCGAAATTTGAATACATCATTTTTTGACCCAACTGGAGGAGGTGATCCAATTTT

>MRH16A
TAGTTGGGACTGCTCTTAGTATACTTATTCGGGCTGAACTTGGTCAACCAGGCAGACTGATTGGAGATGATCAGATTTACAATGTAATTGTTACTGCTCATGCTTTTATTATGATTTTTTTCATAGTTATACCTATTATAATTGGGGGTTTTGGTAATTGATTACTTCCATTAATATTAGGAGCTCCTGATATAGCTTTTCCACGTCTTAATAATATAAGTTTCTGGCTTTTACCCCCAGCTTTAATATTATTGATTAGAGGATCATTAGTAGAAGCTGGAGCTGGTACTGGATGGACAGTTTACCCTCCTTTATCGAGAAATATTGCCCATTCAGGAGCATCAGTAGATTTATCTATTTTTTCTCTCCATTTAGCTGGAGCTTCATCTATTCTTGGGGCCATTAATTTTATATCAACAGTTATTAATATACGAGCAGAGACTTTAACGTTTGATCGTCTTCCTTTATTTGTATGAAGTGTTTTTATTACTGTAATCTTACTTTTACTATCTCTACCTGTATTAGCTGGAGCTATCACAATATTACTGACAGATCGAAATTTGAATACATCATTTTTTGACCCAACTGGAGGAGGTGATCCAATTTT

>MRH17A
TAGTTGGGACTGCTCTTAGTATACTTATTCGGGCTGAACTTGGTCAACCAGGCAGACTGATTGGAGATGATCAGATTTACAATGTAATTGTTACTGCTCATGCTTTTATTATGATTTTTTTCATAGTTATACCTATTATAATTGGGGGTTTTGGTAATTGATTACTTCCATTAATATTAGGAGCTCCTGATATAGCTTTTCCACGTCTTAATAATATAAGTTTCTGACTTTTACCCCCAGCTTTAATATTATTGATTAGAGGATCATTAGTAGAAGCTGGAGCTGGTACTGGATGGACAGTTTACCCTCCTTTATCGAGAAATATCGCCCATTCAGGAGCATCGGTAGATTTATCTATTTTTTCTCTCCATTTAGCTGGAGCTTCATCTATTCTTGGGGCCATTAATTTTATATCAACAGTTATTAATATACGAGCAGAGACTTTAACGTTTGATCGTCTTCCTTTATTTGTATGAAGTGTTTTTATTACTGTAATCTTACTTTTACTATCTCTACCTGTATTAGCTGGAGCTATCACAATATTACTGACAGATCGAAATTTGAATACATCGTTTTTTGACCCAACTGGAGGAGGTGATCCAATTTT

>MRH18A
TAGTTGGGACTGCTCTTAGTATACTTATTCGGGCTGAACTTGGTCAACCAGGCAGACTGATTGGAGATGATCAGATTTACAATGTAATTGTTACTGCTCATGCTTTTATTATGATTTTTTTCATAGTTATACCTATTATAATTGGGGGTTTTGGTAATTGATTACTTCCATTAATATTAGGAGCTCCTGATATAGCTTTTCCACGTCTTAATAATATAAGTTTCTGGCTTTTACCCCCAGCTTTAATATTATTGATTAGAGGATCATTAGTAGAAGCTGGAGCTGGTACTGGATGGACAGTTTACCCTCCTTTATCGAGAAATATCGCCCATTCAGGAGCATCGGTAGATTTATCTATTTTTTCTCTCCATTTAGCTGGAGCTTCATCTATTCTTGGGGCCATTAATTTTATATCAACAGTTATTAATATACGAGCAGAGACTTTAACGTTTGATCGTCTTCCTTTATTTGTATGAAGTGTTTTTATTACTGTAATCTTACTTTTACTATCTCTACCTGTATTAGCTGGAGCTATCACAATATTACTGACAGATCGAAATTTGAATACATCATTTTTTGACCCAACTGGAGGAGGTGATCCAATTTT

>MRH19A
TAGTTGGGACTGCTCTTAGTATACTTATTCGGGCTGAACTTGGTCAACCAGGCAGACTGATTGGAGATGATCAGATTTACAATGTAATTGTTACTGCTCATGCTTTTATTATGATTTTTTTCATAGTTATACCTATTATAATTGGGGGTTTTGGTAATTGATTACTTCCATTAATATTAGGAGCTCCTGATATAGCTTTTCCACGTCTTAATAATATAAGTTTCTGGCTTTTACCCCCAGCTTTAATATTATTGATTAGAGGATCATTAGTAGAAGCTGGAGCTGGTACTGGGTGAACAGTTTACCCTCCTTTATCGAGAAATATCGCCCATTCAGGAGCATCGGTAGATTTATCTATTTTTTCTCTCCATTTAGCTGGAGCTTCATCTATTCTTGGGGCCATTAATTTTATATCAACAGTTATTAATATACGAGCAGAGACTTTAACGTTTGATCGTCTTCCTTTATTTGTATGAAGTGTTTTTATTACTGTAATCTTACTTTTACTATCTCTACCTGTATTAGCTGGAGCTATCACAATATTACTAACAGATCGAAATTTGAATACATCATTTTTTGACCCAACTGGAGGAGGTGATCCAATTTT

>MRH20B
TAGTTGGGACTGCTCTTAGTATACTTATTCGGGCTGAACTTGGTCAACCAGGCAGACTGATTGGAGATGATCAGATTTACAATGTAATTGTTACTGCTCATGCTTTTATTATGATTTTTTTCATAGTTATACCTATTATAATTGGGGGTTTTGGTAATTGATTACTTCCATTAATATTAGGAGCTCCTGATATAGCTTTTCCACGTCTTAATAATATAAGTTTTTGGCTTTTACCCCCAGCTTTAATATTGTTGATTAGAGGATCATTAGTAGAAGCTGGAGCTGGTACTGGATGGACAGTTTACCCTCCCTTATCGAGAAATATCGCCCATTCAGGAGCATCGGTAGATTTATCTATTTTTTCTCTCCATTTAGCTGGAGCTTCATCTATTCTTGGAGCCATTAATTTTATATCAACAGTTATTAATATACGAGCAGAGACTTTAACGTTTGATCGTCTTCCTTTATTTGTATGAAGTGTTTTTATTACTGTAATCTTACTTTTACTATCTCTACCTGTATTAGCTGGAGCTATCACAATATTGCTGACAGATCGAAATTTGAATACATCATTTTTTGACCCCACTGGAGGGGGTGATCCAATTTT

>HCH1A
TAGTTGGGACTGCTCTTAGTATACTTATTCGGGCTGAACTTGGTCAACCAGGCAGACTGATTGGAGATGATCAGATTTACAATGTAATTGTTACTGCTCATGCTTTTATTATGATTTTTTTCATAGTTATACCTATTATAATTGGGGGTTTTGGTAATTGATTACTTCCATTAATATTAGGAGCTCCTGATATAGCTTTTCCACGTCTTAATAATATAAGTTTCTGGCTTTTACCCCCAGCTTTAATATTATTGATTAGAGGATCGTTAGTAGAAGCTGGAGCCGGTACTGGATGGACAGTTTACCCTCCTTTATCGAGAAATATCGCCCATTCAGGAGCATCGGTAGATTTATCTATTTTTTCTCTCCATTTAGCTGGAGCTTCATCTATTCTTGGGGCCATTAATTTTATATCAACAGTTATTAATATACGAGCAGAGACTTTAACGTTTGATCGTCTTCCTTTATTTGTATGAAGTGTTTTTATTACTGTAATCTTACTTTTACTATCTCTACCTGTATTAGCTGGAGCTATCACGATATTACTGACAGATCGAAATTTGAATACATCATTTTTTGACCCAACTGGAGGAGGTGATCCAATTTT

>HCH2A
TAGTTGGGACTGCTCTTAGTATACTTATTCGGGCTGAACTTGGTCAACCAGGCAGACTGATTGGAGATGATCAGATTTACAATGTAATTGTTACTGCTCATGCTTTTATTATGATTTTTTTCATAGTTATACCTATTATAATTGGGGGTTTTGGTAATTGATTACTTCCATTAATATTAGGAGCTCCTGATATAGCTTTTCCACGTCTTAATAATATAAGTTTCTGGCTTTTACCCCCAGCTTTAATATTATTGATTAGAGGATCATTAGTAGAAGCTGGAGCTGGTACTGGATGAACAGTTTACCCTCCTTTATCGAGAAATATCGCCCATTCAGGAGCATCGGTAGATTTATCTATTTTTTCTCTCCATTTAGCTGGAGCTTCATCTATTCTTGGGGCCATTAATTTTATATCAACAGTTATTAATATACGAGCAGAAACTTTAACGTTTGATCGTCTTCCTTTATTTGTATGAAGTGTTTTTATTACTGTAATCTTACTTTTACTATCTCTACCTGTATTAGCTGGAGCTATCACAATATTACTGACAGATCGAAATTTGAATACATCATTTTTTGACCCAACTGGAGGAGGTGATCCAATTTT

>HCH3A
TAGTTGGGACTGCTCTTAGTATACTTATTCGGGCTGAACTTGGTCAACCAGGCAGACTGATTGGAGATGATCAGATTTACAATGTAATTGTTACTGCTCATGCTTTTATTATGATTTTTTTCATAGTTATACCTATTATAATTGGGGGTTTTGGTAATTGATTACTTCCATTAATATTAGGAGCTCCTGATATAGCTTTTCCACGTCTTAATAATATAAGTTTCTGACTTTTACCCCCAGCTTTAATATTATTGATTAGAGGATCATTAGTAGAAGCTGGAGCTGGTACTGGATGGACAGTTTACCCTCCTTTATCGAGAAATATCGCCCATTCAGGAGCATCGGTAGATTTATCTATTTTTTCTCTCCATTTAGCTGGAGCTTCATCTATTCTTGGGGCCATTAATTTTATATCAACAGTTATTAATATACGAGCAGAGACTTTAACGTTTGATCGTCTTCCTTTATTTGTATGAAGTGTTTTTATTACTGTAATCTTACTTTTACTATCTCTACCTGTATTAGCTGGAGCTATCACAATATTACTGACAGATCGAAATTTGAATACATCGTTTTTTGACCCAACTGGAGGAGGTGATCCAATTTT

>HCH4B
TAGTTGGGACTGCTCTTAGTATACTTATTCGGGCTGAACTTGGTCAACCAGGCAGACTGATTGGAGATGATCAGATTTACAATGTAATTGTTACTGCTCATGCTTTTATTATGATTTTTTTCATAGTTATACCTATTATAATTGGGGGTTTTGGTAATTGATTACTTCCATTAATATTAGGAGCTCCTGATATAGCTTTTCCACGTCTTAATAATATAAGTTTTTGGCTTTTACCCCCAGCTTTAATATTGTTGATTAGAGGATCATTAGTAGAAGCTGGAGCTGGTACTGGATGGACAGTTTACCCTCCCTTATCGAGAAATATCGCCCATTCGGGAGCATCGGTAGATTTATCTATTTTTTCTCTCCATTTAGCTGGAGCTTCATCTATTCTTGGAGCCATTAATTTTATATCAACAGTTATTAATATACGAGCAGAGACTTTAACGTTTGATCGTCTTCCTTTATTTGTATGAAGTGTTTTTATTACTGTAATCTTACTTTTACTATCTCTACCTGTATTAGCTGGAGCTATCACAATATTACTGACAGATCGAAATTTGAATACATCATTTTTTGACCCCACTGGAGGGGGTGATCCAATTTT

>HCH5A
TAGTTGGGACTGCTCTTAGTATACTTATTCGGGCTGAACTTGGTCAACCAGGCAGACTGATTGGAGATGATCAGATTTACAATGTAATTGTTACTGCTCATGCTTTTATTATGATTTTTTTCATAGTTATACCTATTATAATTGGGGGTTTTGGTAATTGATTACTTCCATTAATATTAGGAGCTCCTGATATAGCTTTTCCACGTCTTAATAATATAAGTTTCTGGCTTTTACCCCCAGCTTTAATATTATTGATTAGAGGATCGTTAGTAGAAGCTGGAGCCGGTACTGGATGGACAGTTTACCCTCCTTTATCGAGAAATATCGCCCATTCAGGAGCATCGGTAGATTTATCTATTTTTTCTCTCCATTTAGCTGGAGCTTCATCTATTCTTGGGGCCATTAATTTTATATCAACAGTTATTAATATACGAGCAGAGACTTTAACGTTTGATCGTCTTCCTTTATTTGTATGAAGTGTTTTTATTACTGTAATCTTACTTTTACTATCTCTACCTGTATTAGCTGGAGCTATCACGATATTACTGACAGATCGAAATTTGAATACATCATTTTTTGACCCAACTGGAGGAGGTGATCCAATTTT

>HCH6A
TAGTTGGGACTGCTCTTAGTATACTTATTCGGGCTGAACTTGGTCAACCAGGCAGACTGATTGGAGATGATCAGATTTACAATGTAATTGTTACTGCTCATGCTTTTATTATGATTTTTTTCATAGTTATACCTATTATAATTGGGGGTTTTGGTAATTGATTACTTCCATTAATATTAGGAGCTCCTGATATAGCTTTTCCACGTCTTAATAATATAAGTTTCTGGCTTTTACCCCCAGCTTTAATATTATTGATTAGAGGATCATTAGTAGAAGCTGGAGCTGGTACTGGGTGAACAGTTTACCCTCCTTTATCGAGAAATATCGCCCATTCAGGAGCATCGGTAGATTTATCTATTTTTTCTCTCCATTTAGCTGGAGCTTCATCTATTCTTGGGGCCATTAATTTTATATCAACAGTTATTAATATACGAGCAGAGACTTTAACGTTTGATCGTCTTCCTTTATTTGTATGAAGTGTTTTTATTACTGTAATCTTACTTTTACTATCTCTACCTGTATTAGCTGGAGCTATCACAATATTACTGACAGATCGAAATTTGAATACATCATTTTTTGACCCAACTGGAGGAGGTGATCCAATTTT

>HCH7C
TAGTTGGGACTGCTCTTAGTATACTTATTCGGGCTGAACTTGGCCAACCAGGCAGACTGATTGGAGATGATCAGATTTACAATGTAATTGTTACTGCTCATGCTTTTATTATGATTTTTTTCATAGTTATACCTATTATAATTGGAGGTTTTGGTAATTGATTACTTCCATTAATATTAGGGGCTCCTGATATAGCTTTTCCACGTCTTAATAATATAAGTTTTTGGCTTTTACCCCCAGCTTTAATATTGTTGATTAGAGGATCATTAGTAGAAGCTGGAGCTGGTACTGGATGGACAGTTTACCCTCCTTTATCTAGAAATATCGCCCATTCAGGAGCATCGGTAGATTTATCTATTTTTTCTCTCCATTTAGCTGGAGCTTCATCTATTCTTGGGGCCATTAATTTTATATCAACAGTTATTAATATACGAGCAGAGACTTTAACGTTTGATCGTCTTCCTTTATTTGTGTGAAGTGTTTTTATTACTGTAATCTTGCTTTTACTATCTCTACCTGTATTAGCTGGAGCTATTACAATATTACTAACAGATCGAAATTTGAATACATCATTTTTTGATCCAACTGGAGGAGGTGATCCGATTTT

>HCH8A
TAGTTGGGACTGCTCTTAGTATACTTATTCGGGCTGAACTTGGTCAACCAGGCAGACTGATTGGAGATGATCAGATTTACAATGTAATTGTTACTGCTCATGCTTTTATTATGATTTTTTTCATAGTTATACCTATTATAATTGGGGGTTTTGGTAATTGATTACTTCCATTAATATTAGGAGCTCCTGATATAGCTTTTCCACGTCTTAATAATATAAGTTTCTGGCTTTTACCCCCAGCTTTAATATTATTGATTAGAGGATCATTAGTAGAAGCTGGAGCTGGTACTGGGTGAACAGTTTACCCTCCTTTATCGAGAAATATCGCCCATTCAGGAGCATCGGTAGATTTATCTATTTTTTCTCTCCATTTAGCTGGAGCTTCATCTATTCTTGGGGCCATTAATTTTATATCAACAGTTATTAATATACGAGCAGAGACTTTAACGTTTGATCGTCTTCCTTTATTTGTATGAAGTGTTTTTATTACTGTAATCTTACTTTTACTATCTCTACCTGTATTAGCTGGAGCTATCACAATATTACTAACAGATCGAAATTTGAATACATCATTTTTTGACCCAACTGGAGGAGGTGATCCAATTTT

>HCH9C
TAGTTGGGACTGCTCTTAGTATACTTATTCGGGCTGAACTTGGTCAACCAGGCAGACTGATTGGAGATGATCAGATTTACAATGTAATTGTTACTGCTCATGCTTTTATTATGATTTTTTTCATAGTTATACCTATTATAATTGGGGGTTTTGGTAATTGATTACTTCCATTAATATTAGGAGCTCCTGATATAGCTTTTCCACGTCTTAATAATATAAGTTTTTGGCTTTTACCCCCAGCTTTAATATTGTTGATTAGAGGATCATTAGTAGAAGCTGGAGCTGGTACTGGGTGGACAGTTTACCCTCCTTTATCGAGAAATATCGCCCATTCAGGAGCATCGGTAGATTTATCTATTTTTTCTCTCCATTTAGCTGGAGCTTCATCTATTCTTGGGGCCATTAATTTTATATCAACAGTTATTAATATGCGAGCAGAGACTTTAACGTTTGATCGTCTTCCTTTATTTGTGTGAAGTGTTTTTATTACTGTAATCTTACTTTTACTGTCTCTACCTGTATTAGCTGGAGCTATTACAATATTACTAACAGATCGAAATTTGAATACATCATTTTTTGACCCAACTGGAGGAGGTGATCCGATTTT

>HCH11B
TAGTTGGGACTGCTCTTAGTATACTTATTCGGGCTGAACTTGGTCAACCAGGCAGACTGATTGGAGATGATCAGATTTACAATGTAATTGTTACTGCTCATGCTTTTATTATGATTTTTTTCATAGTTATACCTATTATAATTGGGGGTTTTGGTAATTGATTACTTCCATTAATATTAGGAGCTCCTGATATAGCTTTTCCACGTCTTAATAATATAAGTTTTTGGCTTTTACCCCCAGCTTTAATATTGTTGATTAGAGGATCATTAGTAGAAGCTGGAGCTGGTACTGGATGGACAGTTTACCCTCCCTTATCGAGAAATATCGCCCATTCGGGAGCATCGGTAGATTTATCTATTTTTTCTCTCCATTTAGCTGGAGCTTCATCTATTCTTGGAGCCATTAATTTTATATCAACAGTTATTAATATACGAGCAGAGACTTTAACGTTTGATCGTCTTCCTTTATTTGTATGAAGTGTTTTTATTACTGTAATCTTACTTTTACTATCTCTACCTGTATTAGCTGGAGCTATCACAATATTGCTGACAGATCGAAATTTGAATACATCATTTTTTGACCCAACTGGAGGGGGTGATCCAATTTT

>HCH12C
TAGTTGGGACTGCTCTTAGTATACTTATTCGGGCTGAACTTGGTCAACCAGGCAGACTGATTGGAGATGATCAGATTTACAATGTAATTGTTACTGCTCATGCTTTTATTATGATTTTTTTCATAGTTATACCTATTATAATTGGGGGTTTTGGTAATTGATTACTTCCATTAATATTAGGAGCTCCTGATATAGCTTTTCCACGTCTTAATAATATAAGTTTTTGGCTATTACCCCCAGCTTTAATATTGTTGATTAGAGGATCATTAGTAGAAGCTGGAGCTGGTACTGGATGGACAGTTTACCCTCCTTTATCGAGAAATATTGCCCATTCAGGAGCATCGGTAGATTTATCTATTTTTTCTCTCCATTTAGCTGGAGCTTCATCTATTCTTGGGGCCATTAATTTTATATCAACAGTTATTAATATGCGAGCAGAGACTTTAACGTTTGATCGTCTTCCTTTATTTGTGTGAAGTGTTTTTATTACTGTAATCTTACTTTTACTATCTCTACCTGTATTAGCTGGAGCTATTACAATATTACTGACAGATCGAAATTTAAATACATCATTTTTTGACCCAACTGGAGGAGGTGATCCGATTTT

>HCH13B
TAGTTGGGACTGCTCTTAGTATACTTATTCGGGCTGAACTTGGTCAACCAGGCAGACTGATTGGAGATGATCAGATTTACAATGTAATTGTTACTGCTCATGCTTTTATTATGATTTTTTTCATAGTTATACCTATTATAATTGGGGGTTTTGGTAATTGATTACTTCCATTAATATTAGGAGCTCCTGATATAGCTTTTCCACGTCTTAATAATATAAGTTTTTGGCTTTTACCCCCAGCTTTAATATTGTTGATTAGAGGATCATTAGTAGAAGCTGGAGCTGGTACTGGATGGACAGTTTACCCTCCCTTATCGAGAAATATCGCCCATTCGGGAGCATCGGTAGATTTATCTATTTTTTCTCTCCATTTAGCTGGAGCTTCATCTATTCTTGGAGCCATTAATTTTATATCAACAGTTATTAATATACGAGCAGAGACTTTAACGTTTGATCGTCTTCCTTTATTTGTATGAAGTGTTTTTATTACTGTAATCTTACTTTTACTATCTCTACCTGTATTAGCTGGAGCTATCACAATATTGCTGACAGATCGAAATTTGAATACATCATTTTTTGACCCNACTGGAGGAGGTGATCCNATTTT

>HCH14A
TAGTTGGGACTGCTCTTAGTATACTTATTCGGGCTGAACTTGGTCAACCAGGCAGACTGATTGGAGATGATCAGATTTACAATGTAATTGTTACTGCTCATGCTTTTATTATGATTTTTTTCATAGTTATACCTATTATAATTGGGGGTTTTGGTAATTGATTACTTCCATTAATATTAGGAGCTCCTGATATAGCTTTTCCACGTCTTAATAATATAAGTTTCTGGCTTTTACCCCCAGCTTTAATATTATTGATTAGAGGATCATTAGTAGAAGCTGGAGCCGGTACTGGATGGACGGTTTACCCTCCTTTATCGAGAAATATTGCCCATTCAGGAGCATCGGTAGATTTATCTATTTTTTCTCTCCATTTAGCTGGAGCTTCATCTATTCTTGGGGCCATTAATTTTATATCAACAGTTATTAATATACGAGCAGAGACTTTAACGTTTGATCGTCTTCCTTTATTTGTATGAAGTGTTTTTATTACTGTAATCTTACTTTTACTATCTCTACCTGTATTAGCTGGAGCTATCACCATATTACTGACAGATCGAAATTTGAATACATCATTTTTTGACCCAACTGGAGGAGGTGATCCAATTTT

>HCH15A
TAGTTGGGACTGCTCTTAGTATACTTATTCGGGCTGAACTTGGTCAACCAGGCAGACTGATTGGAGATGATCAGATTTACAATGTAATTGTTACTGCTCATGCTTTTATTATGATTTTTTTCATAGTTATACCTATTATAATTGGGGGTTTTGGTAATTGATTACTTCCATTAATATTAGGAGCTCCTGATATAGCTTTTCCACGTCTTAATAATATAAGTTTCTGGCTTTTACCCCCAGCTTTAATATTATTGATTAGAGGATCATTAGTAGAAGCTGGAGCTGGTACTGGATGGACAGTTTACCCTCCTTTATCGAGAAATATCGCCCATTCAGGAGCATCGGTAGATTTATCTATTTTTTCTCTCCATTTAGCTGGAGCTTCATCTATTCTTGGGGCCATTAATTTTATATCAACAGTTATTAATATACGAGCAGAGACTTTAACGTTTGATCGTCTTCCTTTATTTGTATGAAGTGTTTTTATTACTGTAATCTTACTTTTACTATCTCTACCTGTATTAGCTGGAGCTATCACAATATTACTGACAGATCGAAATTTGAATACATCATTTTTTGACCCAACTGGAGGAGGTGATCCAATTTT

>HCH16A
TAGTTGGAACTGCTCTTAGTATACTTATTCGGGCTGAACTTGGTCAACCAGGCAGACTGATTGGAGATGATCAGATTTACAATGTAATTGTTACTGCTCATGCTTTTATTATGATTTTTTTCATAGTTATACCTATTATAATTGGGGGTTTTGGTAATTGATTACTTCCATTAATATTAGGAGCTCCTGATATAGCTTTTCCACGTCTTAATAATATAAGTTTCTGGCTTTTACCCCCAGCTTTAATATTATTGATTAGAGGATCATTAGTAGAAGCTGGAGCTGGTACTGGATGGACAGTTTACCCTCCTTTATCGAGAAATATCGCCCATTCAGGAGCATCGGTAGATTTATCTATTTTTTCTCTCCATTTAGCTGGAGCTTCATCTATTCTTGGGGCCATTAATTTTATATCAACAGTTATTAATATACGAGCAGAGACTTTAACGTTTGATCGTCTTCCTTTATTTGTATGAAGTGTTTTTATTACTGTAATCTTACTTTTACTATCTCTACCTGTATTAGCTGGAGCTATCACAATATTACTGACAGATCGAAATTTGAATACATCGTTTTTTGACCCAACTGGAGGAGGTGATCCAATTTT

>HCH17B
TAGTTGGGACTGCTCTTAGTATACTTATTCGGGCTGAACTTGGTCAACCAGGCAGACTGATTGGAGATGATCAGATTTACAATGTAATTGTTACTGCTCATGCTTTTATTATGATTTTTTTCATAGTTATACCTATTATAATTGGGGGTTTTGGTAATTGATTACTTCCATTAATATTAGGGGCTCCTGATATAGCTTTTCCACGTCTTAATAATATAAGTTTTTGGCTTTTACCCCCAGCTTTAATATTGTTGATTAGAGGATCATTAGTAGAAGCTGGAGCTGGTACTGGATGGACAGTTTACCCTCCCTTATCGAGAAATATCGCCCATTCGGGAGCATCGGTAGATTTATCTATTTTTTCTCTCCATTTAGCTGGAGCTTCATCTATTCTTGGAGCCATTAATTTTATATCAACAGTTATTAATATACGAGCAGAGACTTTAACGTTTGATCGTCTTCCTTTATTTGTATGAAGTGTTTTTATTACTGTAATCTTACTTTTACTATCTCTACCTGTATTAGCTGGAGCTATCACAATATTGCTGACAGATCGAAATTTGAATACATCATTTTTTGACCCCACTGGAGGGGGTGATCCAATTTT

>HCM1A
TAGTTGGGACTGCTCTTAGTATACTTATTCGGGCTGAACTTGGTCAACCAGGCAGACTGATTGGAGATGATCAGATTTACAATGTAATTGTTACTGCTCATGCTTTTATTATGATTTTTTTCATAGTTATACCTATTATAATTGGGGGTTTTGGTAATTGATTACTTCCATTAATATTAGGAGCTCCTGATATAGCTTTTCCACGTCTTAATAACATAAGTTTCTGGCTTTTACCCCCAGCTTTAATATTATTGATTAGAGGATCGTTAGTAGAAGCTGGAGCTGGTACTGGATGGACAGTTTACCCTCCTTTATCGAGAAATATCGCCCATTCAGGAGCATCGGTAGATTTATCTATTTTTTCTCTCCATTTAGCTGGAGCTTCATCTATTCTTGGGGCCATTAATTTTATATCAACAGTTATTAATATACGAGCAGAGACTTTAACGTTTGATCGTCTTCCTTTATTTGTATGAAGTGTTTTTATTACTGTAATCTTACTTTTACTATCTCTACCTGTATTAGCTGGAGCTATCACAATATTACTGACAGATCGAAATTTGAATACATCATTTTTTGACCCAACTGGAGGAGGTGATCCAATTTT

>HCM2A
TAGTTGGGACTGCTCTTAGTATACTTATTCGGGCTGAACTTGGTCAACCAGGCAGACTGATTGGAGATGATCAGATTTACAATGTAATTGTTACTGCTCATGCTTTTATTATGATTTTTTTCATAGTTATACCTATTATAATTGGGGGTTTTGGTAATTGATTACTTCCATTAATATTAGGAGCTCCTGATATAGCTTTTCCACGTCTTAATAATATAAGTTTCTGGCTTTTACCCCCAGCTTTAATATTATTGATTAGAGGATCATTAGTAGAAGCTGGAGCTGGTACTGGATGAACAGTTTACCCTCCTTTATCGAGAAATATCGCCCATTCAGGAGCATCGGTAGATTTATCTATTTTTTCTCTCCATTTAGCTGGAGCTTCATCTATTCTTGGGGCCATTAATTTTATATCAACAGTTATTAATATACGAGCAGAGACTTTAACGTTTGATCGTCTTCCTTTATTTGTATGAAGTGTTTTTATTACTGTAATCTTACTTTTACTATCTCTACCTGTATTAGCTGGAGCTATCACAATATTACTGACAGATCGAAATTTGAATACATCATTTTTTGACCCAACTGGAGGAGGTGATCCAATTTT

>HCM3A
TAGTTGGGACTGCTCTTAGTATACTTATTCGGGCTGAACTTGGTCAACCAGGCAGACTGATTGGAGATGATCAGATTTACAATGTAATTGTTACTGCTCATGCTTTTATTATGATTTTTTTCATAGTTATACCTATTATAATTGGGGGTTTTGGTAATTGATTACTTCCATTAATATTAGGAGCTCCTGATATAGCTTTTCCACGTCTTAATAATATAAGTTTCTGGCTTTTACCTCCAGCTTTAATATTATTGATTAGAGGATCATTAGTAGAAGCTGGAGCTGGTACTGGGTGAACAGTTTACCCTCCTTTATCGAGAAATATCGCCCATTCAGGAGCATCGGTAGATTTATCTATTTTTTCTCTCCATTTAGCTGGAGCTTCATCTATTCTTGGGGCCATTAATTTTATATCAACAGTTATTAATATACGAGCAGAGACTTTAACGTTTGATCGTCTTCCTTTATTTGTATGAAGTGTTTTTATTACTGTAATCTTACTTTTACTATCTCTACCTGTATTAGCTGGAGCTATCACAATATTACTGACAGATCGAAATTTGAATACATCATTTTTTGACCCAACTGGAGGAGGTGATCCAATTTT

>HCM4C
TAGTTGGGACTGCTCTTAGTATACTTATTCGGGCTGAACTTGGTCAACCAGGCAGACTGATTGGAGATGATCAGATTTACAATGTAATTGTTACTGCTCATGCTTTTATTATGATTTTTTTCATAGTTATACCTATTATAATTGGGGGTTTTGGTAATTGATTACTTCCATTAATATTAGGAGCTCCTGATATAGCTTTTCCACGTCTTAATAATATAAGTTTTTGGCTTTTACCCCCAGCTTTAATATTGTTGATTAGAGGATCATTAGTAGAAGCTGGAGCTGGTACTGGATGAACAGTATACCCTCCTTTATCGAGAAATATCGCCCATTCAGGAGCATCGGTAGATTTGTCTATTTTTTCTCTCCATTTAGCTGGAGCTTCATCTATTCTTGGGGCCATTAATTTTATATCAACAGTTATTAATATACGAGCAGAGACTTTAACGTTTGATCGTCTTCCTTTATTTGTATGAAGTGTTTTTATTACTGTAATCTTACTTTTACTATCTCTACCTGTATTAGCTGGAGCTATTACAATATTACTAACAGATCGAAATTTGAATACATCATTTTTTGACCCAACTGGAGGAGGTGATCCGATTTT

>HCM5A
TAGTTGGGACTGCTCTTAGTATACTTATTCGGGCTGAACTTGGTCAACCAGGCAGACTGATTGGAGATGATCAGATTTACAATGTAATTGTTACTGCTCATGCTTTTATTATGATTTTTTTCATAGTTATACCTATTATAATTGGGGGTTTTGGTAATTGATTACTTCCATTAATATTAGGAGCTCCTGATATAGCTTTTCCACGTCTTAATAATATAAGTTTCTGGCTTTTACCCCCAGCTTTAATATTATTGATTAGAGGATCATTAGTAGAAGCTGGAGCTGGTACTGGGTGGACAGTTTACCCTCCTTTATCGAGAAATATCGCCCATTCAGGAGCATCGGTAGATTTATCTATTTTTTCTCTCCATTTAGCTGGAGCTTCATCTATTCTTGGGGCCATTAATTTTATATCAACAGTTATTAATATACGAGCAGAGACTTTAACGTTTGATCGTCTTCCTTTATTTGTATGAAGTGTTTTTATTACTGTAATCTTACTTTTACTATCTCTACCTGTATTAGCTGGAGCTATCACAATATTACTGACAGATCGAAATTTGAATACATCATTTTTTGACCCAACTGGAGGAGGTGATCCAATTTT

>HCM6A
TAGTTGGGACTGCTCTTAGTATACTTATTCGGGCTGAACTTGGTCAACCAGGCAGACTGATTGGAGATGATCAGATTTACAATGTAATTGTTACTGCTCATGCTTTTATTATGATTTTTTTCATAGTTATACCTATTATAATTGGGGGTTTTGGTAATTGATTACTTCCATTAATATTAGGAGCTCCTGATATAGCTTTTCCACGTCTTAATAATATAAGTTTCTGGCTTTTACCCCCAGCTTTAATATTATTGATTAGAGGATCATTAGTAGAAGCTGGAGCTGGTACTGGATGGACAGTTTACCCTCCTTTATCGAGAAATATCGCCCATTCAGGAGCATCGGTAGATTTATCTATTTTTTCTCTCCATTTAGCTGGAGCTTCATCTATTCTTGGGGCCATTAATTTTATATCAACAGTTATTAATATACGAGCAGAGACTTTAACGTTTGATCGTCTTCCTTTATTTGTATGAAGTGTTTTTATTACTGTAATCTTACTTTTACTATCTCTACCTGTATTAGCTGGAGCTATCACAATATTACTAACAGATCGAAATTTGAATACATCATTTTTTGACCCAACTGGAGGAGGTGATCCAATTTT

>HCM7A
TAGTTGGGACTGCTCTTAGTATACTTATTCGGGCTGAACTTGGTCAACCAGGCAGACTGATTGGAGATGATCAGATTTACAATGTAATTGTTACTGCTCATGCTTTTATTATGATTTTTTTCATAGTTATACCTATTATAATCGGGGGTTTTGGTAATTGATTACTTCCATTAATATTAGGAGCTCCTGATATAGCTTTTCCACGTCTAAATAATATAAGTTTCTGGCTTTTACCCCCAGCTTTAATATTATTGATTAGAGGATCATTAGTAGAAGCTGGAGCCGGTACTGGATGGACAGTTTACCCTCCTTTATCGAGAAATATCGCCCATTCAGGAGCATCGGTAGATTTATCCATTTTTTCTCTCCATTTAGCTGGAGCTTCATCTATTCTTGGGGCCATTAATTTTATATCAACAGTTATTAATATACGAGCAGAGACTTTAACGTTTGATCGTCTTCCTTTATTTGTATGAAGTGTTTTTATTACTGTAATCTTACTTTTACTATCTCTACCTGTATTAGCTGGAGCTATCACGATATTACTAACAGATCGAAATTTGAATACATCATTTTTTGACCCAACTGGAGGAGGTGATCCAATTTT

>HCM8A
TAGTTGGGACTGCTCTTAGTATACTTATTCGGGCTGAACTTGGTCAACCAGGCAGACTGATTGGAGATGATCAGATTTACAATGTAATTGTTACTGCTCATGCTTTTATTATGATTTTTTTCATAGTTATACCTATTATAATTGGAGGTTTTGGTAATTGATTACTTCCATTAATATTAGGAGCTCCTGATATAGCTTTTCCACGTCTTAATAATATAAGTTTCTGGCTTTTACCCCCAGCTTTAATATTATTGATTAGAGGATCATTAGTAGAAGCTGGAGCTGGTACTGGATGGACAGTTTACCCTCCTTTATCGAGAAATATCGCCCATTCAGGAGCATCGGTAGATTTATCTATTTTTTCTCTCCATTTAGCTGGAGCTTCATCTATTCTTGGGGCCATTAATTTTATATCAACAGTTATTAATATACGAGCAGAGACTTTAACGTTTGATCGTCTTCCTTTATTTGTATGAAGTGTTTTTATTACTGTAATCTTACTTTTACTATCTCTACCTGTATTAGCTGGAGCTATCACAATATTACTAACAGATCGAAATTTGAATACATCATTTTTTGACCCAACTGGAGGAGGTGATCCAATTTT

>HCM9A
TAGTTGGGACTGCTCTTAGTATACTTATTCGGGCTGAACTTGGTCAACCAGGCAGACTGATTGGAGATGATCAGATTTACAATGTAATTGTTACTGCTCATGCTTTTATTATGATTTTTTTCATAGTTATACCTATTATAATTGGGGGTTTTGGTAATTGATTACTTCCATTAATATTAGGAGCTCCTGATATAGCTTTTCCACGTCTTAATAATATAAGTTTCTGGCTTTTACCCCCAGCTTTAATATTATTGATTAGAGGATCATTAGTAGAAGCTGGAGCTGGTACTGGGTGAACAGTTTACCCTCCTTTATCGAGAAATATCGCCCATTCAGGAGCATCGGTAGATTTATCTATTTTTTCTCTCCATTTAGCTGGAGCTTCATCTATTCTTGGGGCCATTAATTTTATATCAACAGTTATTAATATACGAGCAGAGACTTTAACGTTTGATCGTCTTCCTTTATTTGTATGAAGTGTTTTTATTACTGTAATCTTACTTTTACTATCTCTACCTGTATTAGCTGGAGCTATCACAATATTACTAACAGATCGAAATTTGAATACATCATTTTTTGACCCAACTGGAGGAGGTGATCCAATTTT

>HCM10A
TAGCTGGGACTGCTCTTAGTATACTTATTCGGGCTGAACTTGGTCAACCAGGCAGACTGATTGGAGATGATCAGATTTACAATGTAATTGTTACTGCTCATGCTTTTATTATGATTTTTTTCATAGTTATACCTATTATAATTGGGGGTTTTGGTAATTGATTACTTCCATTAATATTAGGAGCTCCTGATATAGCTTTTCCACGTCTTAATAATATAAGTTTCTGGCTTTTACCCCCAGCTTTAATATTATTGATTAGAGGATCATTAGTAGAAGCTGGAGCTGGTACTGGATGGACAGTTTACCCTCCTTTATCGAGAAATATCGCCCATTCAGGAGCATCGGTAGATTTATCTATTTTTTCTCTCCATTTAGCTGGAGCTTCATCTATTCTTGGGGCCATTAATTTTATATCAACAGTTATTAATATACGAGCAGAGACTTTAACGTTTGATCGTCTTCCTTTATTTGTATGAAGTGTTTTTATTACTGTAATCTTACTTTTACTATCTCTACCTGTATTAGCTGGAGCTATCACAATATTACTGACAGATCGAAATTTAAATACATCATTTTTTGACCCAACTGGAGGAGGTGATCCAATTTT

>HCM11A
TAGTTGGGACTGCTCTTAGTATACTTATTCGGGCTGAACTTGGTCAACCAGGCAGACTGATTGGAGATGATCAGATTTACAATGTAATTGTTACTGCTCATGCTTTTATTATGATTTTTTTCATAGTTATACCTATTATAATTGGGGGTTTTGGTAATTGATTACTTCCATTAATATTAGGAGCTCCTGATATAGCTTTTCCACGTCTTAATAATATAAGTTTCTGGCTTTTACCCCCAGCTTTAATATTATTGATTAGAGGATCATTAGTAGAAGCTGGAGCTGGTACTGGGTGAACAGTTTACCCTCCTTTATCGAGAAATATCGCCCATTCAGGAGCATCGGTAGATTTATCTATTTTTTCTCTCCATTTAGCTGGAGCTTCATCTATTCTTGGGGCCATTAATTTTATATCAACAGTTATTAATATACGAGCAGAGACTTTAACGTTTGATCGTCTTCCTTTATTTGTATGAAGTGTTTTTATTACTGTAATCTTACTTTTACTATCTCTACCTGTATTAGCTGGAGCTATCACAATATTACTAACAGATCGAAATTTGAATACATCATTTTTTGACCCAACTGGAGGAGGTGATCCAATTTT

>HCM12B
TAGTTGGGACTGCTCTTAGTATACTTATTCGGGCTGAACTTGGTCAACCAGGCAGACTGATTGGAGATGATCAGATTTACAATGTAATTGTTACTGCTCATGCTTTTATTATGATTTTTTTCATAGTTATACCTATTATAATTGGGGGTTTTGGTAATTGATTACTTCCATTAATATTAGGAGCTCCTGATATAGCTTTTCCACGTCTTAATAATATAAGTTTTTGGCTTTTACCCCCAGCTTTAATATTGTTGATTAGAGGATCATTAGTAGAAGCTGGAGCTGGTACTGGATGGACAGTTTACCCTCCCTTATCGAGAAATATCGCCCATTCAGGAGCATCGGTAGATTTATCTATTTTTTCTCTCCATTTAGCTGGAGCTTCATCTATTCTTGGAGCCATTAATTTTATATCAACAGTTATTAATATACGAGCAGAGACTTTAACGTTTGATCGTCTTCCTTTATTTGTATGAAGTGTTTTTATTACTGTAATCTTACTTTTACTATCTCTACCTGTATTAGCTGGAGCTATCACAATATTGCTGACAGATCGAAATTTGAATACATCATTTTTTGACCCCACTGGAGGGGGTGATCCAATTTT

>HCM13A
TAGTTGGGACTGCTCTTAGTATACTTATTCGGGCTGAACTTGGTCAACCAGGCAGACTGATTGGAGATGATCAGATTTACAATGTAATTGTTACTGCTCATGCTTTTATTATGATTTTTTTCATAGTTATACCTATTATAATTGGGGGTTTTGGTAATTGATTACTTCCATTAATATTAGGAGCTCCTGATATAGCTTTTCCACGTCTTAATAATATAAGTTTCTGGCTTTTACCCCCAGCTTTAATATTATTGATTAGAGGATCATTAGTAGAAGCTGGAGCTGGTACTGGATGAACAGTTTACCCTCCTTTATCGAGAAATATCGCCCATTCAGGAGCATCGGTAGATTTATCTATTTTTTCTCTCCATTTAGCTGGAGCTTCATCTATTCTTGGGGCCATTAATTTTATATCAACAGTTATTAATATACGAGCAGAGACTTTAACGTTTGATCGTCTTCCTTTATTTGTATGAAGTGTTTTTATTACTGTAATCTTACTTTTACTATCTCTACCTGTATTAGCTGGAGCTATCACAATATTACTGACAGATCGAAATTTGAATACATCATTTTTTGACCCAACTGGAGGAGGTGATCCAATTTT

>HCM14C
TAGTTGGGACTGCTCTTAGTATACTTATTCGGGCTGAACTTGGTCAACCAGGCAGACTGATTGGAGATGATCAGATTTACAATGTAATTGTTACTGCTCATGCTTTTATTATGATTTTTTTCATAGTTATACCTATTATAATTGGGGGTTTTGGTAATTGATTACTTCCATTAATATTAGGAGCTCCTGATATAGCTTTTCCACGTCTTAATAATATAAGTTTTTGGCTATTACCCCCAGCTTTAATATTGTTGATTAGAGGATCATTAGTAGAAGCTGGAGCTGGTACTGGATGGACAGTTTACCCTCCTTTATCGAGAAATATTGCCCATTCAGGAGCATCGGTAGATTTATCTATTTTTTCTCTCCATTTAGCTGGAGCTTCATCTATTCTTGGGGCCATTAATTTTATATCAACAGTTATTAATATGCGAGCAGAGACTTTAACGTTTGATCGTCTTCCTTTATTTGTGTGAAGTGTTTTTATTACTGTAATCTTACTTTTACTATCTCTACCTGTATTAGCTGGAGCTATTACAATATTACTGACAGATCGAAATTTAAATACATCATTTTTTGACCCAACTGGAGGAGGTGATCCGATTTT

>HCM15A
TAGTTGGAACTGCTCTTAGTATACTTATTCGGGCTGAACTTGGTCAACCAGGCAGACTGATTGGAGATGATCAGATTTACAATGTAATTGTTACTGCTCATGCTTTTATTATGATTTTTTTCATAGTTATACCTATTATAATTGGGGGTTTTGGTAATTGATTACTTCCATTAATATTAGGAGCTCCTGATATAGCTTTTCCACGTCTTAATAATATAAGTTTCTGGCTTTTACCCCCAGCTTTAATATTATTGATTAGAGGATCATTAGTAGAAGCTGGAGCTGGTACTGGATGGACAGTTTACCCTCCTCTATCGAGAAATATCGCCCATTCAGGAGCATCGGTAGATTTATCTATTTTTTCTCTCCATTTAGCTGGAGCTTCATCTATTCTTGGGGCCATTAATTTTATATCAACAGTTATTAATATACGAGCAGAGACTTTAACGTTTGATCGTCTTCCTTTATTTGTATGAAGTGTTTTTATTACTGTAATCTTACTTTTACTATCTCTACCTGTATTAGCTGGAGCTATCACAATATTACTGACAGATCGAAATTTGAATACATCATTTTTTGACCCAACTGGAGGAGGTGATCCAATTTT

>HCM16A
TAGTTGGGACTGCTCTTAGTATACTTATTCGGGCTGAACTTGGTCAACCAGGCAGACTGATTGGAGATGATCAGATTTACAATGTAATTGTTACTGCTCATGCTTTTATTATGATTTTTTTCATAGTTATACCTATTATAATTGGGGGTTTTGGTAATTGATTACTTCCATTAATATTAGGAGCTCCTGATATAGCTTTTCCACGTCTTAATAATATAAGTTTCTGGCTTTTGCCCCCAGCTTTAATATTATTGATTAGAGGATCATTAGTAGAAGCTGGAGCTGGTACTGGATGGACAGTTTACCCTCCTTTATCGAGAAATATCGCCCATTCAGGAGCATCGGTAGATTTATCTATTTTTTCTCTCCATTTAGCTGGAGCTTCATCTATTCTTGGGGCCATTAATTTTATATCAACAGTTATTAATATACGAGCAGAGACTTTAACGTTTGATCGTCTTCCTTTATTTGTATGAAGTGTTTTTATTACTGTAATCTTACTTTTACTATCTCTACCTGTATTAGCTGGAGCTATCACAATATTACTGACAGATCGAAATTTGAATACATCATTTTTTGACCCAACTGGAGGAGGTGATCCAATTTT

>MYH1A
TAGTTGGGACTGCTCTTAGTATACTTATTCGGGCTGAACTTGGTCAACCAGGCAGACTGATTGGAGATGATCAGATTTACAATGTAATTGTTACTGCTCATGCTTTTATTATGATTTTTTTCATAGTTATACCTATTATAATTGGGGGTTTTGGTAATTGATTACTTCCATTAATATTAGGAGCTCCTGATATAGCTTTTCCACGTCTTAATAATATAAGTTTCTGGCTTTTACCCCCAGCTTTAATATTATTGATTAGAGGATCATTAGTAGAAGCTGGAGCCGGTACTGGATGGACAGTTTACCCTCCTTTATCGAGAAATATCGCCCATTCAGGAGCATCGGTAGATTTATCTATTTTTTCTCTCCATTTAGCTGGAGCTTCATCTATTCTTGGGGCCATTAATTTTATATCAACAGTTATTAATATACGAGCAGAGACTTTAACGTTTGATCGTCTTCCTTTATTTGTGTGAAGTGTTTTTATTACTGTAATCTTACTTTTACTATCTCTACCTGTATTAGCTGGAGCTATCACGATATTACTGACAGATCGAAATTTGAATACATCATTTTTTGACCCAACTGGAGGAGGTGATCCAATTTT

>MYH2A
TAGTTGGGACTGCTCTTAGTATACTTATTCGGGCTGAACTTGGTCAACCAGGCAGACTGATTGGAGATGATCAGATTTACAATGTAATTGTTACTGCTCATGCTTTTATTATGATTTTTTTCATAGTTATACCTATTATAATTGGGGGTTTTGGTAATTGATTACTTCCATTAATATTAGGAGCTCCTGATATAGCTTTTCCACGTCTTAATAATATAAGTTTCTGGCTTTTACCCCCAGCTTTAATATTATTGATTAGAGGATCATTAGTAGAAGCTGGAGCTGGTACTGGATGGACAGTTTACCCTCCTTTATCGAGAAATATCGCCCATTCAGGAGCATCGGTAGATTTATCTATTTTTTCTCTCCATTTAGCTGGAGCTTCATCTATTCTTGGGGCCATTAATTTTATATCAACAGTTATTAATATACGAGCAGAGACTTTAACGTTTGATCGTCTTCCTTTATTTGTATGAAGTGTTTTTATTACTGTAATCTTACTTTTACTATCTCTACCTGTATTAGCTGGAGCTATCACAATATTACTAACAGATCGAAATTTGAATACATCATTTTTTGACCCAACTGGAGGAGGTGATCCAATTTT

>MYH3A
TAGTTGGGACTGCTCTTAGTATACTTATTCGGGCTGAACTTGGTCAACCAGGCAGACTGATTGGAGATGATCAGATTTACAATGTAATTGTTACTGCTCATGCTTTTATTATGATTTTTTTCATAGTTATACCTATTATAATTGGGGGTTTTGGTAATTGATTACTTCCATTAATATTAGGAGCTCCTGATATAGCTTTTCCACGTCTTAATAATATAAGTTTCTGGCTTTTACCCCCAGCTTTAATATTATTGATTAGAGGATCATTAGTAGAAGCTGGAGCCGGTACTGGATGGACAGTTTACCCTCCTTTATCGAGAAATATCGCCCATTCAGGAGCATCGGTAGATTTATCTATTTTTTCTCTCCATTTAGCTGGAGCTTCATCTATTCTTGGGGCCATTAATTTTATATCAACAGTTATTAATATACGAGCAGAGACTTTAACGTTTGATCGTCTTCCTTTATTTGTGTGAAGTGTTTTTATTACTGTAATCTTACTTTTACTATCTCTACCTGTATTAGCTGGAGCTATCACGATATTACTGACAGATCGAAATTTGAATACATCATTTTTTGACCCAACTGGAGGAGGTGATCCAATTTT

>MYH4A
TAGTTGGGACTGCTCTTAGTATACTTATTCGGGCTGAACTTGGTCAACCAGGCAGACTGATTGGAGATGATCAGATTTACAATGTAATTGTTACTGCTCATGCTTTTATTATGATTTTTTTCATAGTTATACCTATCATAATTGGGGGTTTTGGTAATTGATTACTTCCATTAATATTAGGAGCTCCTGATATAGCTTTTCCACGTCTTAATAATATAAGTTTCTGGCTTTTACCCCCAGCTTTAATATTATTGATTAGAGGATCATTAGTAGAAGCTGGAGCTGGTACTGGATGGACAGTTTACCCTCCTTTATCGAGAAATATCGCCCATTCAGGAGCATCGGTAGATTTATCTATTTTTTCTCTCCATTTAGCTGGAGCTTCATCTATTCTTGGGGCCATTAATTTTATATCAACAGTTATTAATATACGAGCAGAGACTTTAACGTTTGATCGTCTTCCTTTATTTGTATGAAGTGTTTTTATTACTGTAATCTTACTTTTACTATCTCTACCTGTATTAGCTGGAGCTATCACAATATTACTAACAGATCGAAATTTGAATACATCATTTTTTGACCCAACTGGAGGAGGTGATCCAATTTT

>MYH5A
TAGTTGGGACTGCTCTTAGTATACTTATTCGGGCTGAACTTGGTCAACCAGGCAGACTGATTGGAGATGATCAGATTTACAATGTAATTGTTACTGCTCATGCTTTTATTATGATTTTTTTCATAGTTATACCTATTATAATTGGGGGTTTTGGTAATTGATTACTTCCATTAATATTAGGAGCTCCTGATATAGCTTTTCCACGTCTTAATAATATAAGTTTCTGGCTTTTACCCCCAGCTTTAATATTATTGATTAGAGGATCATTAGTAGAAGCTGGAGCTGGTACTGGATGGACAGTTTACCCTCCTTTATCGAGAAATATCGCCCATTCAGGAGCATCGGTAGATTTATCTATTTTTTCTCTCCATTTAGCTGGAGCTTCATCTATTCTTGGGGCCATTAATTTTATATCAACAGTTATTAATATACGAGCAGAGACTTTAACGTTTGATCGTCTTCCTTTATTTGTATGAAGTGTTTTTATTACTGTAATCTTACTTTTACTATCTCTACCTGTATTAGCTGGAGCTATCACAATATTACTGACAGATCGAAATTTGAATACATCATTTTTTGACCCGACTGGAGGAGGTGATCCAATTTT

>MYH6A
TAGTTGGGACTGCTCTTAGTATACTTATTCGGGCTGAACTTGGTCAACCAGGCAGACTGATTGGAGATGATCAGATTTACAATGTAATTGTTACTGCTCATGCTTTTATTATGATTTTTTTCATAGTTATACCTATTATAATTGGGGGTTTTGGTAATTGATTACTTCCATTAATATTAGGAGCTCCTGATATAGCTTTTCCACGTCTTAATAATATAAGTTTCTGGCTTTTACCCCCAGCTTTAATATTATTGATTAGAGGATCATTAGTAGAAGCTGGAGCTGGTACTGGATGGACAGTTTACCCTCCTTTATCGAGAAATATCGCCCATTCAGGAGCATCGGTAGATTTATCTATTTTTTCTCTCCATTTAGCTGGAGCTTCATCTATTCTTGGGGCCATTAATTTTATATCAACAGTTATTAATATACGAGCAGAGACTTTAACGTTTGATCGTCTTCCTTTATTTGTATGAAGTGTTTTTATTACTGTAATCTTACTTTTACTATCTCTACCTGTATTAGCTGGAGCTATCACAATATTACTAACAGATCGAAATTTGAATACATCATTTTTTGACCCAACTGGAGGAGGTGATCCAATTTT

>MYH7A
TAGTTGGGACTGCTCTTAGTATACTTATTCGGGCTGAACTTGGTCAACCAGGCAGACTGATTGGAGATGATCAGATTTACAATGTAATTGTTACTGCTCATGCTTTTATTATGATTTTTTTCATAGTTATACCTATTATAATTGGGGGTTTTGGTAATTGATTACTTCCATTAATATTAGGAGCTCCTGATATAGCTTTTCCACGTCTTAATAATATAAGTTTCTGACTTTTACCCCCAGCTTTAATATTATTGATTAGAGGATCATTAGTAGAAGCTGGAGCTGGTACTGGATGGACAGTTTACCCTCCTTTATCGAGAAATATCGCCCATTCAGGAGCATCGGTAGATTTATCTATTTTTTCTCTCCATTTAGCTGGAGCTTCATCTATTCTTGGGGCCATTAATTTTATATCAACAGTTATTAATATACGAGCAGAGACTTTAACGTTTGATCGTCTTCCTTTATTTGTATGAAGTGTTTTTATTACTGTAATCTTACTTTTACTATCTCTACCTGTATTAGCTGGAGCTATCACAATATTACTGACAGATCGAAATTTGAATACATCGTTTTTTGACCCAACTGGAGGAGGTGATCCAATTTT

>MYH8A
TAGTTGGGACTGCTCTTAGTATACTTATTCGGGCTGAACTTGGTCAACCAGGCAGACTGATTGGAGATGATCAGATTTACAATGTAATTGTTACTGCTCATGCTTTTATTATGATTTTTTTCATAGTTATACCTATTATAATTGGGGGTTTTGGTAATTGATTACTTCCATTAATATTAGGAGCTCCTGATATAGCTTTTCCACGTCTTAATAATATAAGTTTCTGGCTTTTACCCCCAGCTTTAATATTATTGATTAGAGGATCATTAGTAGAAGCTGGAGCTGGTACTGGATGGACAGTTTACCCTCCTTTATCGAGAAATATCGCCCATTCAGGAGCATCGGTAGATTTATCTATTTTTTCTCTCCATTTAGCTGGAGCTTCATCTATTCTTGGGGCCATTAATTTTATATCAACAGTTATTAATATACGAGCAGAGACTTTAACGTTTGATCGTCTTCCTTTATTTGTATGAAGTGTTTTTATTACTGTAATCTTACTTTTACTATCTCTACCTGTATTAGCTGGAGCTATCACAATATTACTGACAGATCGAAATTTGAATACATCGTTTTTTGACCCAACTGGAGGAGGTGATCCAATTTT

>MYH9C
TAGTTGGGACTGCTCTTAGTATACTTATTCGGGCTGAACTTGGTCAACCAGGCAGACTGATTGGAGATGATCAGATTTACAATGTAATTGTTACTGCTCATGCTTTTATTATGATTTTTTTCATAGTTATACCTATTATAATTGGAGGTTTTGGTAATTGATTACTTCCATTAATATTAGGAGCTCCTGATATAGCTTTTCCACGTCTTAATAATATAAGTTTTTGGCTTTTACCCCCAGCTTTAATATTGTTGATTAGAGGATCATTAGTAGAAGCTGGAGCTGGTACTGGATGGACAGTTTACCCTCCTTTATCTAGAAATATCGCCCATTCAGGAGCATCGGTAGATTTATCTATTTTTTCTCTCCATTTAGCTGGAGCTTCATCTATTCTTGGGGCCATTAATTTTATATCAACAGTTATTAATATACGAGCAGAGACTTTAACGTTTGATCGTCTTCCTTTATTTGTGTGAAGTGTTTTTATTACTGTAATCTTACTTTTACTATCTCTACCTGTATTAGCTGGAGCTATTACAATATTACTAACAGATCGAAATTTGAATACATCATTTTTTGATCCAACTGGAGGAGGTGATCCGATTTT

>MYH10A
TAGTTGGGACTGCTCTTAGTATACTTATTCGGGCTGAACTTGGTCAACCAGGCAGACTGATTGGAGATGATCAGATTTACAATGTAATTGTTACTGCTCATGCTTTTATTATGATTTTTTTCATAGTTATACCTATTATAATTGGGGGTTTTGGTAATTGATTACTTCCATTAATATTAGGAGCTCCTGATATAGCTTTTCCACGTCTTAATAATATAAGTTTCTGGCTTTTACCCCCAGCTTTAATATTATTGATTAGAGGATCATTAGTAGAAGCTGGAGCCGGTACTGGGTGGACAGTTTACCCTCCTTTATCGAGAAATATCGCCCATTCAGGAGCATCGGTAGATTTATCTATTTTTTCTCTCCATTTAGCTGGAGCTTCATCTATTCTTGGGGCCATTAATTTTATATCAACAGTTATTAATATACGAGCAGAGACTTTAACGTTTGATCGTCTTCCTTTATTTGTGTGAAGTGTTTTTATTACTGTAATCTTACTTTTACTATCTCTACCTGTATTAGCTGGAGCTATCACGATATTACTGACAGATCGAAATTTGAATACATCATTTTTTGACCCAACTGGAGGAGGTGATCCAATTTT

>MYH11A
TAGTTGGGACTGCTCTTAGTATACTTATTCGGGCTGAACTTGGTCAACCAGGCAGACTGATTGGAGATGATCAGATTTACAATGTAATTGTTACTGCTCATGCTTTTATTATGATTTTTTTCATAGTTATACCTATTATAATTGGGGGTTTTGGTAATTGATTACTTCCATTAATATTAGGAGCTCCTGATATAGCTTTTCCACGTCTTAATAATATAAGTTTCTGGCTTTTACCCCCAGCTTTAATATTATTGATTAGAGGATCATTAGTAGAAGCTGGAGCTGGTACTGGGTGAACAGTTTACCCTCCTTTATCGAGAAATATCGCCCATTCAGGAGCATCGGTAGATTTATCTATTTTTTCTCTCCATTTAGCTGGAGCTTCATCTATTCTTGGGGCCATTAATTTTATATCAACAGTTATTAATATACGAGCAGAAACTTTAACGTTTGATCGTCTTCCTTTATTTGTATGAAGTGTTTTTATTACTGTAATCTTACTTTTACTATCTCTACCTGTATTAGCTGGAGCTATCACAATATTACTGACAGATCGAAATTTGAATACATCATTTTTTGACCCAACTGGAGGAGGTGATCCAATTTT

>MYH12A
TAGTTGGGACTGCTCTTAGTATACTTATTCGGGCTGAACTTGGTCAACCAGGCAGACTGATTGGAGATGATCAGATTTACAATGTAATTGTTACTGCTCATGCTTTTATTATGATTTTTTTCATAGTTATACCTATTATAATTGGGGGTTTTGGTAATTGATTACTTCCATTAATATTAGGAGCTCCTGATATAGCTTTTCCACGTCTTAATAATATAAGTTTCTGGCTTTTACCCCCAGCTTTAATATTATTGATTAGAGGATCATTAGTAGAAGCTGGAGCTGGTACTGGATGGACAGTTTACCCTCCTTTATCGAGAAATATCGCCCATTCAGGAGCATCGGTAGATTTATCTATTTTTTCTCTCCATTTAGCTGGAGCTTCATCTATTCTTGGGGCCATTAATTTTATATCAACAGTTATTAATATACGAGCAGAGACTTTAACGTTTGATCGTCTTCCTTTATTTGTATGAAGTGTTTTTATTACTGTAATCTTACTTTTACTATCTCTACCTGTATTAGCTGGAGCTATCACAATATTACTGACAGATCGAAATTTGAATACATCATTTTTTGACCCAACTGGAGGAGGTGATCCAATTTT

>MYH13A
TAGTTGGGACTGCTCTTAGTATACTTATTCGGGCTGAACTTGGTCAACCAGGCAGACTGATTGGAGATGATCAGATTTACAATGTAATTGTTACTGCTCATGCTTTTATTATGATTTTTTTCATAGTTATACCTATTATAATTGGGGGTTTTGGTAATTGATTACTTCCATTAATATTAGGAGCTCCTGATATAGCTTTTCCACGTCTTAATAATATAAGTTTTTGGCTTTTACCCCCAGCTTTAATATTATTGATTAGAGGATCATTAGTAGAAGCTGGAGCCGGTACTGGATGGACAGTTTACCCTCCTTTATCGAGAAATATCGCCCATTCAGGAGCATCGGTAGATTTATCTATTTTTTCTCTCCATTTAGCTGGAGCTTCATCTATTCTTGGGGCCATTAATTTTATATCAACAGTTATTAATATACGAGCAGAGACTTTAACGTTTGATCGTCTTCCTTTATTTGTATGAAGTGTTTTTATTACTGTAATCTTACTTTTACTATCTCTACCTGTATTAGCTGGAGCTATCACGATATTACTGACAGATCGAAATTTGAATACATCATTTTTTGACCCAACTGGAGGAGGTGATCCAATTTT

>MYH14A
TAGTTGGGACTGCTCTTAGTATACTTATTCGGGCTGAACTTGGTCAACCAGGCAGACTGATTGGAGATGATCAGATTTACAATGTAATTGTTACTGCTCATGCTTTTATTATGATTTTTTTCATAGTTATACCTATTATAATTGGGGGTTTTGGTAATTGATTACTTCCATTGATATTAGGAGCTCCTGATATAGCTTTTCCACGTCTTAATAATATAAGTTTCTGGCTTTTACCCCCAGCTTTAATATTATTGATTAGAGGATCATTAGTAGAAGCTGGAGCTGGTACTGGATGGACAGTTTACCCTCCTTTATCGAGAAATATCGCCCATTCAGGAGCATCGGTAGATTTATCTATTTTTTCTCTCCATTTAGCTGGAGCTTCATCTATTCTTGGGGCCATTAATTTTATATCAACAGTTATTAATATACGAGCAGAGACTTTAACGTTTGATCGTCTTCCTTTATTTGTATGAAGTGTTTTTATTACTGTAATCTTACTTTTACTTTCTCTACCTGTATTAGCTGGAGCTATCACAATATTACTGACAGATCGAAATTTGAATACATCATTTTTTGACCCAACTGGAGGAGGTGATCCAATTTT

>MYH15A
TAGTTGGGACTGCTCTTAGTATACTTATTCGGGCTGAACTTGGTCAACCAGGCAGACTGATTGGAGATGATCAGATTTACAATGTAATTGTTACTGCTCATGCTTTTATTATGATTTTTTTCATAGTTATACCTATTATAATTGGGGGTTTTGGTAATTGATTACTTCCATTAATATTAGGAGCTCCTGATATAGCTTTTCCACGTCTTAATAATATAAGTTTCTGGCTTTTACCCCCAGCTTTAATATTATTGATTAGAGGATCATTAGTAGAAGCTGGAGCTGGTACTGGATGGACAGTTTACCCTCCTTTATCGAGAAATATCGCCCATTCAGGAGCATCGGTAGATTTATCTATTTTTTCTCTCCATTTAGCTGGAGCTTCATCTATTCTTGGGGCCATTAATTTTATATCAACAGTTATTAATATACGAGCAGAGACTTTAACGTTTGATCGTCTTCCTTTATTTGTATGAAGTGTTTTTATTACTGTAATCTTACTTTTACTATCTCTACCTGTATTAGCTGGAGCTATCACAATATTACTGACAGATCGAAATTTGAATACATCATTTTTTGACCCAACTGGAGGAGGTGATCCAATTTT

>MYH16A
TAGTTGGGACTGCTCTTAGTATACTTATTCGGGCTGAACTTGGTCAACCAGGCAGACTGATTGGAGATGATCAGATTTACAATGTAATTGTTACTGCTCATGCTTTTATTATGATTTTTTTCATAGTTATACCTATTATAATTGGGGGTTTTGGTAATTGATTACTTCCATTAATATTAGGAGCTCCTGATATAGCTTTTCCACGTCTTAATAATATAAGTTTCTGGCTTTTACCCCCAGCTTTAATATTATTGATTAGAGGATCATTAGTAGAAGCTGGAGCTGGTACTGGATGGACAGTTTACCCTCCTTTATCAAGAAATATTGCCCATTCAGGAGCGTCGGTAGATTTATCTATTTTTTCTCTCCATTTAGCTGGAGCTTCATCTATTCTTGGGGCCATTAATTTTATATCAACAGTTATTAATATACGAGCAGAGACTTTAACGTTTGATCGTCTTCCTTTATTTGTATGAAGTGTTTTTATTACTGTAATCTTACTTTTACTATCTCTACCTGTATTAGCTGGAGCTATCACAATATTACTGACAGATCGAAATTTGAATACATCATTTTTTGACCCAACTGGAGGAGGTGATCCAATTTT

>MYM1A
TAGTTGGGACTGCTCTTAGTATACTTATTCGGGCTGAACTTGGTCAACCAGGCAGACTGATTGGAGATGATCAGATTTACAATGTAATTGTTACTGCTCATGCTTTTATTATGATTTTTTTCATAGTTATACCTATTATAATTGGGGGTTTTGGTAATTGATTACTTCCATTAATATTAGGAGCTCCTGATATAGCTTTTCCACGTCTTAATAATATAAGTTTCTGGCTTTTACCCCCAGCTTTAATATTATTGATTAGAGGATCATTAGTAGAAGCTGGAGCTGGTACTGGATGGACAGTTTACCCTCCTTTATCGAGAAATATCGCCCATTCAGGAGCATCGGTAGATTTATCTATTTTTTCTCTCCATTTAGCTGGAGCTTCATCTATTCTTGGGGCCATTAATTTTATATCAACAGTTATTAATATACGAGCAGAGACTTTAACGTTTGATCGTCTTCCTTTATTTGTATGAAGTGTTTTTATTACTGTAATCTTACTTTTACTATCTCTACCTGTATTAGCTGGAGCTATCACAATATTACTGACAGATCGAAATTTGAATACATCGTTTTTTGACCCAACTGGAGGAGGTGACCCAATTTT

>MYM2A
TAGTTGGGACTGCTCTTAGTATACTTATTCGGGCTGAACTTGGTCAACCAGGCAGACTGATTGGAGATGATCAGATTTACAATGTAATTGTTACTGCTCATGCTTTTATTATGATTTTTTTCATAGTTATACCTATTATAATTGGGGGTTTTGGTAATTGATTACTTCCATTAATATTAGGAGCTCCTGATATAGCTTTTCCACGTCTTAATAATATAAGTTTCTGGCTTTTACCCCCAGCTTTAATATTATTGATTAGAGGATCATTAGTAGAAGCTGGAGCTGGTACTGGATGGACAGTTTACCCTCCTTTATCGAGAAATATCGCCCATTCAGGAGCATCAGTAGATTTATCTATTTTTTCTCTCCATTTAGCTGGAGCTTCATCTATTCTTGGGGCCATTAATTTTATATCAACAGTTATTAATATACGAGCAGAGACTTTAACGTTTGATCGTCTTCCTTTATTTGTATGAAGTGTTTTTATTACTGTAATCTTACTTTTACTATCTCTACCTGTATTAGCTGGAGCTATCACAATATTACTGACAGATCGAAATTTGAATACATCATTTTTTGACCCAACTGGAGGAGGTGATCCAATTTT

>MYM3A
TAGTTGGGACTGCTCTTAGTATACTTATTCGGGCTGAACTTGGTCAACCAGGCAGACTGATTGGAGATGATCAGATTTACAATGTAATTGTTACTGCTCATGCTTTTATTATGATTTTTTTCATAGTTATACCTATTATAATTGGGGGTTTTGGTAATTGATTACTTCCATTAATATTAGGAGCTCCTGATATAGCTTTTCCACGTCTTAATAATATAAGTTTCTGGCTTTTACCCCCAGCTTTAATATTATTGATTAGAGGATCATTAGTAGAAGCTGGAGCTGGTACTGGGTGGACAGTTTACCCTCCTTTATCGAGAAATATTGCCCATTCAGGAGCATCGGTAGATTTATCTATTTTTTCTCTCCATTTAGCTGGAGCTTCATCTATTCTTGGGGCCATTAATTTTATATCAACAGTTATTAATATACGAGCAGAGACTTTAACGTTTGATCGTCTTCCTTTATTTGTATGAAGTGTTTTTATTACTGTAATCTTACTTTTACTATCTCTACCTGTATTAGCTGGAGCTATCACAATATTACTGACAGATCGAAATTTGAATACATCATTTTTTGACCCAACTGGAGGAGGTGATCCAATTTT

>MYM4A
TAGTTGGGACTGCTCTTAGTATACTTATTCGGGCTGAACTTGGTCAACCAGGCAGACTGATTGGAGATGATCAGATTTACAATGTAATTGTTACTGCTCATGCTTTTATTATGATTTTTTTCATAGTTATACCTATTATAATTGGGGGTTTTGGTAATTGATTACTTCCATTAATATTAGGAGCTCCTGATATAGCTTTTCCACGTCTTAATAATATAAGTTTCTGGCTTTTGCCCCCAGCTTTAATATTATTGATTAGAGGATCATTAGTAGAAGCTGGAGCTGGTACTGGGTGAACAGTTTACCCTCCTTTATCGAGAAATATCGCCCATTCAGGAGCATCGGTAGATTTATCTATTTTTTCTCTCCATTTAGCTGGAGCTTCATCTATTCTTGGGGCCATTAATTTTATATCAACAGTTATTAATATACGAGCAGAGACTTTAACGTTTGATCGTCTTCCTTTATTTGTATGAAGTGTTTTTATTACTGTAATCTTACTTTTACTATCTCTACCTGTATTAGCTGGAGCTATCACAATATTACTAACAGATCGAAATTTGAATACATCATTTTTTGACCCAACTGGAGGAGGTGATCCAATTTT

>MYM5A
TAGTTGGGACTGCTCTTAGTATACTTATTCGGGCTGAACTTGGTCAACCAGGCAGACTGATTGGAGATGATCAGATTTACAATGTAATTGTTACTGCTCATGCTTTTATTATGATTTTTTTCATAGTTATACCTATTATAATTGGGGGTTTTGGTAATTGATTACTTCCATTAATATTAGGAGCTCCTGATATAGCTTTTCCACGTCTTAATAATATAAGTTTCTGGCTTTTACCCCCAGCTTTAATATTATTGATTAGAGGATCATTAGTAGAAGCTGGAGCTGGTACTGGATGGACAGTTTACCCTCCTTTATCGAGAAATATCGCCCACTCAGGAGCATCGGTAGATTTATCTATTTTTTCTCTCCATTTAGCTGGAGCTTCATCTATTCTTGGGGCCATTAATTTTATATCAACAGTTATTAATATACGAGCAGAGACTTTAACGTTTGATCGTCTTCCTTTATTTGTATGAAGTGTTTTTATTACTGTAATCTTACTTTTACTATCTCTACCTGTATTAGCTGGAGCTATCACAATATTACTGACAGATCGAAATTTGAATACATCATTTTTTGACCCAACTGGAGGAGGTGATCCAATTTT

>MYM6A
TAGTTGGGACTGCTCTTAGTATACTTATTCGGGCTGAACTTGGTCAACCAGGCAGACTGATTGGAGATGATCAGATTTACAATGTAATTGTTACTGCTCATGCTTTTATTATGATTTTTTTCATAGTTATACCTATTATAATTGGGGGTTTTGGTAATTGATTACTTCCATTAATATTAGGAGCTCCTGATATAGCTTTTCCACGTCTTAATAATATAAGTTTCTGGCTTTTACCCCCAGCTTTAATATTATTGATTAGAGGATCATTAGTAGAAGCTGGAGCTGGTACTGGATGGACAGTTTACCCTCCTTTATCGAGAAATATCGCCCATTCAGGAGCATCGGTAGATTTATCTATTTTTTCTCTCCATTTAGCTGGAGCTTCATCTATTCTTGGGGCCATTAATTTTATATCAACAGTTATTAATATACGAGCAGAGACTTTAACGTTTGATCGTCTTCCTTTATTTGTATGAAGTGTTTTTATTACTGTAATCTTACTTTTACTATCTCTACCTGTATTAGCTGGAGCTATCACAATATTACTGACAGATCGAAATTTGAATACATCATTTTTTGACCCAACTGGAGGAGGTGATCCAATTTT

>MYM7A
TAGTTGGGACTGCTCTTAGTATACTTATTCGGGCTGAACTTGGTCAACCAGGCAGACTGATTGGAGATGATCAGATTTACAATGTAATTGTTACTGCTCATGCTTTTATTATGATTTTTTTCATAGTTATACCTATTATAATTGGGGGTTTTGGTAATTGATTACTTCCATTAATATTAGGAGCTCCTGATATAGCTTTTCCACGTCTTAATAATATAAGTTTCTGGCTTTTACCCCCAGCTTTAATATTATTGATTAGAGGATCATTAGTAGAAGCTGGAGCTGGTACTGGGTGAACAGTTTACCCTCCTTTATCGAGAAATATCGCCCATTCAGGAGCATCGGTAGATTTATCTATTTTTTCTCTCCATTTAGCTGGAGCTTCATCTATTCTTGGGGCCATTAATTTTATATCAACAGTTATTAATATACGAGCAGAGACTTTAACGTTTGATCGTCTTCCTTTATTTGTATGAAGTGTTTTTATTACTGTAATCTTACTTTTACTATCTCTACCTGTATTAGCTGGAGCTATCACAATATTACTAACAGATCGAAATTTGAATACATCATTTTTTGACCCAACTGGAGGAGGTGATCCAATTTT

>MYM8A
TAGTTGGGACTGCTCTTAGTATACTTATTCGGGCTGAACTTGGTCAACCAGGCAGACTGATTGGAGATGATCAGATTTACAATGTAATTGTTACTGCTCATGCTTTTATTATGATTTTTTTCATAGTTATACCTATTATAATTGGGGGTTTTGGTAATTGATTACTTCCATTAATATTAGGAGCTCCTGATATAGCTTTTCCACGTCTTAATAATATAAGTTTCTGGCTTTTACCCCCAGCTTTAATATTATTGATTAGAGGATCATTAGTAGAAGCTGGAGCCGGTACTGGATGGACAGTTTACCCTCCTTTATCGAGAAATATCGCCCATTCAGGAGCATCGGTAGATTTATCTATTTTTTCTCTCCATTTAGCTGGAGCTTCATCTATTCTTGGGGCCATTAATTTTATATCAACAGTTATTAATATACGAGCAGAGACTTTAACGTTTGATCGTCTTCCTTTATTTGTGTGAAGTGTTTTTATTACTGTAATCTTACTTTTACTATCTCTACCTGTATTAGCTGGAGCTATCACGATATTACTGACAGATCGAAATTTGAATACATCATTTTTTGACCCAACTGGAGGAGGTGATCCAATTTT

>MYM9B
TAGTTGGGACTGCTCTTAGTATACTTATTCGGGCTGAACTTGGTCAACCAGGCAGACTGATTGGAGATGATCAGATTTACAATGTAATTGTTACTGCTCATGCTTTTATTATGATTTTTTTCATAGTTATACCTATTATAATTGGGGGTTTTGGTAATTGATTACTTCCATTAATATTAGGAGCTCCTGATATAGCTTTTCCACGTCTTAATAATATAAGTTTTTGGCTTTTACCCCCAGCTTTAATATTGTTGATTAGAGGATCATTAGTAGAAGCTGGAGCTGGTACTGGATGGACAGTTTACCCTCCCTTATCGAGAAATATCGCCCATTCAGGAGCATCGGTAGATTTATCTATTTTTTCTCTCCATTTAGCTGGAGCTTCATCTATTCTTGGAGCCATTAATTTTATATCAACAGTTATTAATATACGAGCAGAGACTTTAACGTTTGATCGTCTTCCTTTATTTGTATGAAGTGTTTTTATTACTGTAATCTTACTTTTACTATCTCTACCTGTATTAGCTGGAGCTATCACAATATTGCTGACAGATCGAAATTTGAATACATCATTTTTTGACCCCACTGGAGGGGGTGATCCAATTTT

>MYM10A
TAGTTGGGACTGCTCTTAGTATACTTATTCGGGCTGAACTTGGTCAACCAGGCAGACTGATTGGAGATGATCAGATTTACAATGTAATTGTTACTGCTCATGCTTTTATTATGATTTTTTTCATAGTTATACCTATTATAATTGGGGGTTTTGGTAATTGATTACTTCCATTAATATTAGGAGCTCCTGATATAGCTTTTCCACGTCTTAATAATATAAGTTTCTGGCTTTTACCCCCAGCTTTAATATTATTGATTAGAGGATCATTAGTAGAAGCTGGAGCTGGTACTGGATGGACAGTTTACCCTCCTTTATCGAGAAATATCGCCCATTCAGGAGCATCGGTAGATTTATCTATTTTTTCTCTCCATTTAGCTGGAGCTTCATCTATTCTTGGGGCCATTAATTTTATATCAACAGTTATTAATATACGAGCAGAGACTTTAACGTTTGATCGTCTTCCTTTATTTGTATGAAGTGTTTTTATTACTGTAATCTTACTTTTACTATCTCTACCTGTATTAGCTGGAGCTATCACAATATTACTGACAGATCGAAATTTGAATACATCATTTTTTGACCCAACTGGAGGAGGTGATCCAATTTT

>MYM11A
TAGTTGGAACTGCTCTTAGTATACTTATTCGGGCTGAACTTGGTCAACCAGGCAGACTGATTGGAGATGATCAGATTTACAATGTAATTGTTACTGCTCATGCTTTTATTATGATTTTTTTCATAGTTATACCTATTATAATTGGGGGTTTTGGTAATTGATTACTTCCATTAATATTAGGAGCTCCTGATATAGCTTTTCCACGTCTTAATAATATAAGTTTCTGGCTTTTACCCCCAGCTTTAATATTATTGATTAGAGGATCATTAGTAGAAGCTGGAGCCGGTACTGGATGGACAGTTTACCCTCCTTTATCGAGAAATATCGCCCATTCAGGAGCATCGGTAGATTTATCTATTTTTTCTCTCCATTTAGCTGGAGCTTCATCTATTCTTGGGGCCATTAATTTTATATCAACAGTTATTAATATACGAGCAGAGACTTTAACGTTTGATCGTCTTCCTTTATTTGTATGAAGTGTTTTTATTACTGTAATCTTACTTTTACTATCTCTACCTGTATTAGCTGGAGCTATCACGATATTACTGACAGATCGAAATTTGAATACATCATTTTTTGACCCAACTGGAGGAGGTGATCCAATTTT

>MYM12A
TAGTTGGGACTGCTCTTAGTATACTTATTCGGGCTGAACTTGGTCAACCAGGCAGACTGATTGGAGATGATCAGATTTACAATGTAATTGTTACTGCTCATGCTTTTATTATGATTTTTTTCATAGTTATACCTATTATAATTGGGGGTTTTGGTAATTGATTACTTCCATTAATATTAGGAGCTCCTGATATAGCTTTTCCACGTCTTAATAATATAAGTTTCTGGCTTTTACCCCCAGCTTTAATATTATTGATTAGAGGATCATTAGTAGAAGCTGGAGCTGGTACTGGGTGAACAGTTTACCCTCCTTTATCGAGAAATATTGCCCATTCAGGAGCATCGGTAGATTTATCTATTTTTTCTCTCCATTTAGCTGGAGCTTCATCTATTCTTGGGGCCATTAATTTTATATCAACAGTTATTAATATACGAGCAGAGACTTTAACGTTTGATCGTCTTCCTTTATTTGTATGAAGTGTTTTTATTACTGTAATCTTACTTTTACTATCTCTACCTGTATTAGCTGGAGCTATCACAATATTACTGACAGATCGAAATTTGAATACATCATTTTTTGACCCAACTGGAGGAGGTGATCCAATTTT

>MYM13A
TAGTTGGAACTGCTCTTAGCATACTTATTCGGGCTGAACTTGGTCAACCAGGCAGACTGATTGGAGATGATCAGATTTACAATGTAATTGTTACTGCTCATGCTTTTATTATGATTTTTTTCATAGTTATACCTATTATAATTGGGGGTTTTGGTAATTGATTACTTCCATTAATATTAGGAGCTCCTGATATAGCTTTTCCACGTCTTAATAATATAAGTTTCTGGCTTTTACCCCCAGCTTTAATATTATTGATTAGAGGATCATTAGTAGAAGCTGGAGCTGGTACTGGATGGACAGTTTACCCTCCTTTATCGAGAAATATCGCCCATTCAGGAGCATCGGTAGATTTATCTATTTTTTCTCTCCATTTAGCTGGAGCTTCATCTATTCTTGGGGCCATTAATTTTATATCAACAGTTATTAATATACGAGCAGAGACTTTAACGTTTGATCGTCTTCCTTTATTTGTATGAAGTGTTTTTATTACTGTAATCTTACTTTTACTATCTCTACCTGTATTAGCTGGAGCTATCACAATATTACTGACAGATCGAAATTTGAATACATCATTTTTTGACCCAACTGGAGGAGGTGATCCAATTTT

>MYM14B
TAGTTGGGACTGCTCTTAGTATACTTATTCGGGCTGAACTTGGTCAACCAGGCAGACTGATTGGAGATGATCAGATTTACAATGTAATTGTTACTGCTCATGCTTTTATTATGATTTTTTTCATAGTTATACCTATTATAATTGGGGGTTTTGGTAATTGATTACTTCCATTAATATTAGGAGCTCCTGATATAGCTTTTCCACGTCTTAATAATATAAGTTTTTGGCTTTTACCCCCAGCTTTAATATTGTTGATTAGAGGATCATTAGTAGAAGCTGGAGCTGGTACTGGATGGACAGTTTACCCTCCCTTATCGAGAAATATCGCCCATTCGGGAGCATCGGTAGATTTATCTATTTTTTCTCTCCATTTAGCTGGAGCTTCATCTATTCTTGGAGCCATTAATTTTATATCAACAGTTATTAATATACGAGCAGAGACTTTAACGTTTGATCGTCTTCCTTTATTTGTATGAAGTGTTTTTATTACTGTAATCTTACTTTTACTATCTCTACCTGTATTAGCTGGAGCTATCACAATATTGCTGACAGATCGAAATTTGAATACATCATTTTTTGACCCCACTGGAGGGGGTGATCCAATTTT

>MYM15A
TAGTTGGGACTGCTCTTAGTATACTTATTCGGGCTGAACTTGGTCAACCAGGCAGACTGATTGGAGATGATCAGATTTACAATGTAATTGTTACTGCTCATGCTTTTATTATGATTTTTTTCATAGTTATACCTATTATAATTGGGGGTTTTGGTAATTGATTACTTCCATTAATATTAGGAGCTCCTGATATAGCTTTTCCACGTCTTAATAATATAAGTTTCTGACTTTTACCCCCAGCTTTAATATTATTGATTAGAGGATCATTAGTAGAAGCTGGAGCTGGTACTGGATGGACAGTTTACCCTCCTTTATCGAGAAATATCGCCCATTCAGGAGCATCGGTAGATTTATCTATTTTTTCTCTCCATTTAGCTGGAGCTTCATCTATTCTTGGGGCCATTAATTTTATATCAACAGTTATTAATATACGAGCAGAGACTTTAACGTTTGATCGTCTTCCTTTATTTGTATGAAGTGTTTTTATTACTGTAATCTTACTTTTACTATCTCTACCTGTATTAGCTGGAGCTATCACAATATTACTGACAGATCGAAATTTGAATACATCGTTTTTTGACCCAACTGGAGGAGGTGATCCAATTTT

>MYM16A
TAGTAGGGACTGCTCTTAGTATACTTATTCGGGCTGAACTTGGTCAACCAGGCAGACTGATTGGAGATGATCAGATTTACAATGTAATTGTTACTGCTCATGCTTTTATTATGATTTTTTTCATAGTTATACCTATTATAATTGGGGGTTTTGGTAATTGATTACTTCCATTAATATTAGGAGCTCCTGATATAGCTTTTCCACGTCTTAATAATATAAGTTTCTGGCTTTTACCCCCAGCTTTAATATTATTGATTAGAGGATCATTAGTAGAAGCTGGAGCCGGTACTGGATGGACAGTTTACCCTCCTTTATCGAGAAATATCGCCCATTCAGGAGCATCGGTAGATTTATCTATTTTTTCTCTCCATTTAGCTGGAGCTTCATCTATTCTTGGGGCCATTAATTTTATATCAACAGTTATTAATATACGAGCAGAGACTTTAACATTTGATCGTCTTCCTTTATTTGTATGAAGTGTTTTTATTACTGTAATCTTACTTTTACTATCTCTACCTGTATTAGCTGGAGCTATCACGATATTACTGACAGATCGAAATTTGAATACATCATTTTTTGACCCAACTGGAGGAGGTGATCCAATTTT

>KMH1A
TAGTTGGGACTGCTCTTAGTATACTTATTCGGGCTGAACTTGGTCAACCAGGCAGACTGATTGGAGATGATCAGATTTACAATGTAATTGTTACTGCTCATGCTTTTATTATGATTTTTTTCATAGTTATACCTATTATAATTGGGGGTTTTGGTAATTGATTACTTCCATTAATATTAGGAGCTCCTGATATAGCTTTTCCACGTCTTAATAATATAAGTTTCTGGCTTTTACCTCCAGCTTTAATATTATTGATTAGAGGATCATTAGTAGAAGCTGGAGCCGGTACTGGATGGACAGTTTACCCTCCTTTATCGAGAAATATCGCCCATTCAGGAGCATCGGTAGATTTATCTATTTTTTCTCTCCATTTAGCTGGAGCTTCATCTATTCTTGGGGCCATTAATTTTATATCAACAGTTATTAATATACGAGCAGAGACTTTAACGTTTGATCGTCTTCCTTTATTTGTGTGAAGTGTTTTTATTACTGTAATCTTACTTTTACTATCTCTACCTGTATTAGCTGGAGCTATCACGATATTACTGACAGATCGAAATTTAAATACATCATTTTTTGACCCAACTGGGGGAGGTGATCCAATTTT

>KMH2A
TAGTTGGGACTGCTCTTAGTATACTTATTCGGGCTGAACTTGGTCAACCAGGCAGACTGATTGGAGATGATCAGATTTACAATGTAATTGTTACTGCTCATGCTTTTATTATGATTTTTTTCATAGTTATACCTATTATAATTGGGGGTTTTGGTAATTGATTACTTCCATTAATATTAGGAGCTCCTGATATAGCTTTTCCACGTCTTAATAATATAAGTTTCTGGCTTTTACCCCCAGCTTTAATATTATTGATTAGAGGATCATTAGTAGAAGCTGGAGCTGGTACTGGATGGACAGTTTACCCCCCTTTATCGAGAAATATCGCCCATTCAGGAGCATCGGTAGATTTATCTATTTTTTCTCTCCATTTAGCTGGAGCTTCATCTATTCTTGGGGCCATTAATTTTATATCAACAGTTATTAATATACGAGCAGAGACTTTAACGTTTGATCGTCTTCCTTTATTTGTATGAAGTGTTTTTATTACTGTAATCTTACTTTTACTATCTCTACCTGTATTAGCTGGAGCTATCACAATATTACTAACAGATCGAAATTTGAATACATCATTTTTTGACCCAACTGGAGGAGGTGATCCAATTTT

>KMH3B
TAGTTGGGACTGCTCTTAGTATACTTATTCGGGCTGAACTTGGTCAACCAGGCAGACTGATTGGAGATGATCAGATTTACAATGTAATTGTTACTGCTCATGCTTTTATTATGATTTTTTTCATAGTTATACCTATTATAATTGGGGGTTTTGGTAATTGATTACTTCCATTAATATTAGGAGCTCCTGATATAGCTTTTCCACGTCTTAATAATATAAGTTTTTGGCTTTTACCCCCAGCTTTAATATTGTTGATTAGAGGATCATTAGTAGAAGCTGGAGCTGGTACTGGATGGACAGTTTACCCTCCCTTATCGAGAAATATCGCCCATTCAGGAGCATCGGTAGATTTATCTATTTTTTCTCTCCATTTAGCTGGAGCTTCATCTATTCTTGGAGCCATTAATTTTATATCAACAGTTATTAATATACGAGCAGAGACTTTAACGTTTGATCGTCTTCCTTTATTTGTATGAAGTGTTTTTATTACTGTAATCTTACTTTTACTATCTCTACCTGTATTAGCTGGAGCTATCACAATATTGCTGACAGATCGAAATTTGAATACATCATTTTTTGACCCCACTGGAGGGGGTGATCCAATTTT

>KMH4A
TAGTTGGGACTGCTCTTAGTATACTTATTCGGGCTGAACTTGGTCAACCAGGCAGACTGATTGGAGATGATCAGATTTACAATGTAATTGTTACTGCTCATGCTTTTATTATGATTTTTTTCATAGTTATACCTATTATAATTGGGGGTTTTGGTAATTGATTACTTCCATTAATATTAGGAGCTCCTGATATAGCTTTTCCACGTCTTAATAATATAAGTTTCTGGCTTTTACCCCCAGCTTTAATATTATTGATTAGAGGATCATTAGTAGAAGCTGGAGCTGGTACTGGATGGACAGTTTACCCTCCTTTATCGAGAAATATCGCCCATTCAGGAGCATCGGTAGATTTATCTATTTTTTCTCTCCATTTAGCTGGAGCTTCATCTATTCTTGGGGCCATTAATTTTATATCAACAGTTATTAATATACGAGCAGAGACTTTAACGTTTGATCGTCTTCCTTTATTTGTATGAAGTGTTTTTATTACTGTAATCTTACTTTTACTATCTCTACCTGTATTAGCTGGAGCTATCACAATATTACTAACAGATCGAAATTTGAATACATCATTTTTTGACCCAACTGGAGGAGGTGATCCAATTTT

>KMH5A
TAGTTGGGACTGCTCTTAGTATACTTATTCGGGCTGAACTTGGTCAACCAGGCAGACTGATTGGAGATGATCAGATTTACAATGTAATTGTTACTGCTCATGCTTTTATTATGATTTTTTTCATAGTTATACCTATTATAATTGGGGGTTTTGGTAATTGATTACTTCCATTAATATTAGGAGCTCCTGATATAGCTTTTCCACGTCTTAATAATATAAGTTTCTGGCTTTTACCCCCAGCTTTAATATTATTGATTAGAGGATCATTAGTAGAAGCTGGAGCTGGTACTGGATGGACAGTTTACCCTCCTTTATCGAGAAATATCGCCCATTCAGGAGCATCGGTAGATTTATCTATTTTTTCTCTCCATTTAGCTGGAGCTTCATCTATTCTTGGGGCCATTAATTTTATATCAACAGTTATTAATATACGAGCAGAGACTTTAACGTTTGATCGTCTTCCTTTATTTGTATGAAGTGTTTTTATTACTGTAATCTTACTTTTACTATCTCTACCTGTATTAGCTGGAGCTATCACAATATTACTGACAGATCGAAATTTAAATACATCATTTTTTGACCCAACTGGAGGAGGTGATCCAATTTT

>KMH6A
TAGTTGGGACTGCTCTTAGTATACTTATTCGGGCTGAACTTGGTCAACCAGGCAGACTGATTGGAGATGATCAGATTTACAATGTAATTGTTACTGCTCATGCTTTTATTATGATTTTTTTCATAGTTATACCTATTATAATCGGGGGTTTTGGTAATTGATTACTTCCATTAATATTAGGAGCTCCTGATATAGCTTTTCCACGTCTTAATAATATAAGTTTCTGGCTTTTACCCCCAGCTTTAATATTATTGATTAGAGGATCATTAGTAGAAGCTGGAGCTGGTACTGGATGGACAGTTTACCCTCCTTTATCGAGAAATATTGCCCATTCAGGAGCATCGGTAGATTTATCTATTTTTTCTCTCCATTTAGCTGGAGCTTCATCTATTCTTGGGGCCATTAATTTTATATCAACAGTTATTAATATACGAGCAGAGACTTTAACGTTTGATCGTCTTCCTTTATTTGTATGAAGTGTTTTTATTACTGTAATCTTACTTTTACTATCTCTACCTGTATTAGCTGGAGCTATCACAATATTACTGACAGACCGAAATTTGAATACATCATTTTTTGACCCAACTGGAGGAGGTGATCCAATTTT

>KMH7C
TAGTTGGGACTGCTCTTAGTATACTTATTCGGGCTGAACTTGGTCAACCAGGCAGACTGATTGGAGATGATCAGATTTACAATGTAATTGTTACTGCTCATGCTTTTATTATGATTTTTTTCATAGTTATACCTATTATAATTGGAGGTTTTGGTAATTGATTACTTCCATTAATATTAGGAGCTCCTGATATAGCTTTTCCACGTCTTAATAATATAAGTTTTTGGCTTTTACCCCCAGCTTTAATATTGTTGATTAGAGGATCATTAGTAGAAGCTGGAGCTGGTACTGGATGGACAGTTTACCCTCCTTTATCTAGAAATATCGCCCATTCAGGAGCATCGGTAGATTTATCTATTTTTTCTCTCCATTTAGCTGGAGCTTCATCTATTCTTGGGGCCATTAATTTTATATCAACAGTTATTAATATACGAGCAGAGACTTTAACGTTTGATCGTCTTCCTTTATTTGTGTGAAGTGTTTTTATTACTGTAATCTTACTTTTACTATCTCTACCTGTATTAGCTGGAGCTATTACAATATTACTAACAGATCGAAATTTGAATACATCATTTTTTGATCCAACTGGAGGAGGTGATCCGATTTT

>KMH8A
TAGTTGGGACTGCTCTTAGTATACTTATTCGGGCTGAACTTGGTCAACCAGGCAGACTGATTGGAGATGATCAGATTTACAATGTAATTGTTACTGCTCATGCTTTTATTATGATTTTTTTCATAGTTATACCTATTATAATTGGGGGTTTTGGTAATTGATTACTTCCATTAATATTAGGAGCTCCTGATATAGCTTTTCCACGTCTTAATAATATAAGTTTCTGGCTTTTACCCCCAGCTTTAATGTTATTGATTAGAGGATCATTAGTAGAAGCTGGAGCTGGTACTGGATGGACAGTTTACCCTCCTTTATCGAGAAATATCGCCCATTCAGGAGCATCGGTAGATTTATCTATTTTTTCTCTCCATTTAGCTGGAGCTTCATCTATTCTTGGGGCCATTAATTTTATATCAACAGTTATTAATATACGAGCAGAGACTTTAACGTTTGATCGTCTTCCTTTATTTGTATGAAGTGTTTTTATTACTGTAATCTTACTTTTACTATCTCTACCTGTATTAGCTGGAGCTATCACAATATTACTGACAGATCGAAATTTGAATACATCGTTTTTTGACCCAACTGGAGGAGGTGATCCAATTTT

>KMH10A
TAGTTGGGACTGCTCTTAGTATACTTATTCGGGCTGAACTTGGTCAACCAGGCAGACTGATTGGAGATGATCAGATTTACAATGTAATTGTTACTGCTCATGCTTTTATTATGATTTTTTTCATAGTTATACCTATTATAATCGGGGGTTTTGGTAATTGATTACTTCCATTAATATTAGGAGCTCCTGATATAGCTTTTCCACGTCTTAATAATATAAGTTTCTGGCTTTTACCCCCAGCTTTAATATTATTGATTAGAGGATCATTAGTAGAAGCTGGAGCTGGTACTGGATGGACAGTTTACCCTCCTTTATCGAGAAATATTGCCCATTCAGGAGCATCGGTAGATTTATCTATTTTTTCTCTCCATTTAGCTGGAGCTTCATCTATTCTTGGGGCCATTAATTTTATATCAACAGTTATTAATATACGAGCAGAGACTTTAACGTTTGATCGTCTTCCTTTATTTGTATGAAGTGTTTTTATTACTGTAATCTTACTTTTACTATCTCTACCTGTATTAGCTGGAGCTATCACAATATTACTGACAGACCGAAATTTGAATACATCATTTTTTGACCCAACTGGAGGAGGTGATCCAATTTT

>KMH11A
TAGTTGGAACTGCTCTTAGTATACTTATTCGGGCTGAACTTGGTCAACCAGGCAGACTGATTGGAGATGATCAGATTTACAATGTAATTGTTACTGCTCATGCTTTTATTATGATTTTTTTCATAGTTATACCTATTATAATTGGGGGTTTTGGTAATTGATTACTTCCATTAATATTAGGAGCTCCTGATATAGCTTTTCCACGTCTTAATAATATAAGTTTCTGGCTTTTACCCCCAGCTTTAATATTATTGATTAGAGGATCATTAGTAGAAGCTGGAGCTGGTACTGGATGGACAGTTTATCCTCCTTTATCGAGAAATATCGCCCATTCAGGAGCATCGGTAGATTTATCTATTTTTTCTCTCCATTTAGCTGGAGCTTCATCTATTCTTGGGGCCATTAATTTTATATCAACAGTTATTAATATACGAGCAGAGACTTTAACGTTTGATCGTCTTCCTTTATTTGTATGAAGTGTTTTTATTACTGTAATCTTACTTTTACTATCTCTACCTGTATTAGCTGGAGCTATCACAATATTACTGACAGATCGAAATTTGAATACATCGTTTTTTGACCCAACTGGAGGAGGTGATCCAATTTT

>KMH12A
TAGTTGGGACTGCTCTTAGTATACTTATTCGGGCTGAACTTGGTCAACCAGGCAGACTGATTGGAGATGATCAGATTTACAATGTAATTGTTACTGCTCATGCTTTTATTATGATTTTTTTCATAGTTATACCTATTATAATTGGGGGTTTTGGTAATTGATTACTTCCATTAATATTAGGAGCTCCTGATATAGCTTTTCCACGTCTTAATAATATAAGTTTCTGGCTTTTACCCCCAGCTTTAATATTATTGATTAGAGGATCATTAGTAGAAGCTGGAGCTGGTACCGGATGGACAGTTTACCCTCCTTTATCGAGAAATATCGCCCATTCAGGAGCATCGGTAGATTTATCTATTTTTTCTCTCCATTTAGCTGGAGCTTCATCTATTCTTGGGGCCATTAATTTTATATCAACAGTTATTAATATACGAGCAGAGACTTTAACGTTTGATCGTCTTCCTTTATTTGTATGAAGTGTTTTTATTACTGTAATCTTACTTTTACTATCTCTACCTGTATTAGCTGGAGCTATCACAATATTACTGACAGATCGAAATTTGAATACATCATTTTTTGACCCAACTGGAGGAGGTGATCCAATTTT

>KMH13A
TAGTTGGGACTGCTCTTAGTATACTTATTCGGGCTGAACTTGGTCAACCAGGCAGACTGATTGGAGATGATCAGATTTACAATGTAATTGTTACTGCTCATGCTTTTATTATGATTTTTTTCATAGTTATACCTATTATAATTGGGGGTTTTGGTAATTGATTACTTCCATTAATATTAGGAGCTCCTGATATAGCTTTTCCACGTCTTAATAATATAAGTTTCTGGCTTTTACCCCCAGCTTTAATATTATTGATTAGAGGATCGTTAGTAGAAGCTGGAGCCGGTACTGGATGGACAGTTTACCCTCCTTTATCGAGAAATATCGCCCATTCAGGAGCATCGGTAGATTTATCTATTTTTTCTCTCCATTTAGCTGGAGCTTCATCTATTCTTGGGGCCATTAATTTTATATCAACAGTTATTAATATACGAGCAGAGACTTTAACGTTTGATCGTCTTCCTTTATTTGTATGAAGTGTTTTTATTACTGTAATCTTACTTTTACTATCTCTACCTGTATTAGCTGGAGCTATCACGATATTACTGACAGATCGAAATTTGAATACATCATTTTTTGACCCAACTGGAGGAGGTGATCCAATTTT

>KMH14A
TAGTTGGGACTGCTCTTAGTATACTTATTCGGGCTGAACTTGGTCAACCAGGCAGACTGATTGGAGATGATCAGATTTACAATGTAATTGTTACTGCTCATGCTTTTATTATGATTTTTTTCATAGTTATACCTATTATAATTGGGGGTTTTGGTAATTGATTACTTCCATTAATATTAGGAGCTCCTGATATAGCTTTTCCACGTCTTAATAATATAAGTTTCTGGCTTTTACCCCCAGCTTTAATATTATTGATTAGAGGATCATTAGTAGAAGCTGGAGCTGGTACTGGATGGACAGTTTACCCTCCTTTATCGAGAAATATCGCCCATTCAGGAGCATCGGTAGATTTATCTATTTTTTCTCTCCATTTAGCTGGAGCTTCATCTATTCTTGGGGCCATTAATTTTATATCAACAGTTATTAATATACGAGCAGAGACTTTAACGTTTGATCGTCTTCCTTTATTTGTATGAAGTGTTTTTATTACTGTAATCTTACTTTTACTATCTCTACCTGTATTAGCTGGAGCTATCACAATATTACTGACAGATCGAAATTTGAATACATCATTTTTTGACCCAACTGGAGGAGGTGATCCAATTTT

>KMH15B
TAGTTGGGACTGCTCTTAGTATACTTATTCGGGCTGAACTTGGTCAACCAGGCAGACTGATTGGAGATGATCAGATTTACAATGTAATTGTTACTGCTCATGCTTTTATTATGATTTTTTTCATAGTTATACCTATTATAATTGGGGGTTTTGGTAATTGATTACTTCCATTAATATTAGGAGCTCCTGATATAGCTTTTCCACGTCTTAATAATATAAGTTTTTGGCTTTTACCCCCAGCTTTAATATTGTTGATTAGAGGATCATTAGTAGAAGCTGGAGCTGGTACTGGATGGACAGTTTACCCTCCCTTATCGAGAAATATCGCCCATTCAGGAGCATCGGTAGATTTATCTATTTTTTCTCTCCATTTAGCTGGAGCTTCATCTATTCTTGGAGCCATTAATTTTATATCAACAGTTATTAATATACGAGCAGAGACTTTAACGTTTGATCGTCTTCCTTTATTTGTATGAAGTGTTTTTATTACTGTAATCTTACTTTTACTATCTCTACCTGTATTAGCTGGAGCTATCACAATATTGCTGACAGATCGAAATTTGAATACATCATTTTTTGACCCCACTGGAGGGGGTGATCCAATTTT

>KMH16A
TAGTTGGGACTGCTCTTAGTATACTTATTCGGGCTGAACTTGGTCAACCAGGCAGACTGATTGGAGATGATCAGATTTACAATGTAATTGTTACTGCTCATGCTTTTATTATGATTTTTTTCATAGTTATACCTATTATAATTGGGGGTTTCGGTAATTGATTACTTCCATTAATATTAGGAGCTCCTGATATAGCTTTTCCACGTCTTAATAATATAAGTTTCTGGCTTTTACCCCCAGCTTTAATATTATTGATTAGAGGATCATTAGTAGAAGCTGGAGCTGGTACTGGATGGACAGTTTACCCTCCTTTATCGAGAAATATCGCCCATTCAGGAGCATCGGTAGATTTATCTATTTTTTCTCTCCATTTAGCCGGAGCTTCATCTATTCTTGGGGCCATTAATTTTATATCAACAGTTATTAATATACGAGCAGAGACTTTAACGTTTGATCGTCTTCCTTTATTTGTATGAAGTGTTTTTATTACTGTAATCTTACTCTTACTATCTCTACCTGTATTAGCTGGAGCTATCACAATATTACTGACAGATCGAAATTTGAATACATCATTTTTTGACCCAACTGGAGGAGGTGATCCAATTTT

>KMM1C
TAGTTGGGACTGCTCTTAGTATACTTATTCGGGCTGAACTTGGTCAACCAGGCAGACTGATTGGAGATGACCAGATTTACAATGTAATTGTTACTGCTCATGCTTTTATTATGATTTTTTTCATAGTTATACCTATTATAATTGGGGGTTTTGGTAATTGATTACTTCCATTAATATTAGGAGCTCCTGATATAGCTTTTCCACGTCTTAATAATATAAGTTTCTGACTTTTACCCCCAGCTTTAATATTATTGATTAGAGGATCATTAGTAGAAGCTGGAGCTGGTACTGGGTGAACAGTTTACCCTCCTTTATCGAGAAATATCGCCCATTCAGGAGCATCGGTAGATTTATCTATTTTTTCTCTCCATTTAGCTGGAGCTTCATCTATTCTTGGGGCCATTAATTTTATATCAACAGTTATTAATATACGAGCAGAAACTTTAACGTTTGATCGTCTTCCTTTATTTGTATGAAGTGTTTTTATTACTGTAATCTTACTTTTACTATCTCTACCTGTATTAGCTGGAGCTATTACAATATTACTAACAGATCGAAATTTGAATACATCATTTTTTGACCCAACTGGAGGAGGTGATCCAATTTT

>KMM2A
TAGTTGGGACTGCTCTTAGTATACTTATTCGGGCTGAACTTGGTCAACCAGGCAGACTGATTGGAGATGATCAGATTTACAATGTAATTGTTACTGCTCATGCTTTTATTATGATTTTTTTCATAGTTATACCTATTATAATTGGGGGTTTTGGTAATTGATTACTTCCATTAATATTAGGAGCTCCTGATATAGCTTTTCCACGTCTTAATAATATAAGTTTCTGGCTTTTACCCCCAGCTTTAATATTATTGATTAGAGGATCATTAGTAGAAGCTGGAGCTGGTACCGGATGGACAGTTTACCCTCCTTTATCGAGAAATATCGCCCATTCAGGAGCATCGGTAGATTTATCTATTTTTTCTCTCCATTTAGCTGGAGCTTCATCTATTCTTGGGGCCATTAATTTTATATCAACAGTTATTAATATACGAGCAGAGACTTTAACGTTTGATCGTCTTCCTTTATTTGTATGAAGTGTTTTTATTACTGTAATCTTACTTTTACTATCTCTACCTGTATTAGCTGGAGCTATCACAATATTACTGACAGATCGAAATTTGAATACATCATTTTTTGACCCAACTGGAGGAGGTGATCCAATTTT

>KMM3A
TAGTTGGGACTGCTCTTAGTATACTTATTCGGGCTGAACTTGGTCAACCAGGCAGACTGATTGGAGATGATCAGATTTACAATGTAATTGTTACTGCTCATGCTTTTATTATGATTTTTTTCATAGTTATACCTATTATAATTGGGGGTTTTGGTAATTGATTACTTCCATTAATATTAGGAGCTCCTGATATAGCTTTTCCACGTCTTAATAATATAAGTTTCTGGCTTTTACCCCCAGCTTTAATATTATTGATTAGAGGATCATTAGTAGAAGCTGGAGCTGGTACTGGATGGACAGTTTACCCTCCTTTATCGAGAAATATTGCCCATTCAGGAGCATCAGTAGATTTATCTATTTTTTCTCTCCATTTAGCTGGAGCTTCATCTATTCTTGGGGCCATTAATTTTATATCAACAGTTATTAATATACGAGCAGAGACTTTAACGTTTGATCGTCTTCCTTTATTTGTATGAAGTGTTTTTATTACTGTAATCTTACTTTTACTATCTCTACCTGTATTAGCTGGAGCTATCACAATATTACTGACAGATCGAAATTTGAATACATCATTTTTTGACCCAACTGGAGGAGGTGATCCAATTTT

>KMM4A
TAGTTGGGACTGCTCTTAGTATACTTATTCGGGCTGAACTTGGTCAACCAGGCAGACTGATTGGAGATGATCAGATTTACAATGTAATTGTTACTGCTCATGCTTTTATTATGATTTTTTTCATAGTTATACCTATTATAATTGGGGGTTTTGGTAATTGATTACTTCCATTAATATTAGGAGCTCCTGATATAGCTTTTCCACGTCTTAATAATATAAGTTTCTGGCTTTTACCCCCAGCTTTAATATTATTGATTAGAGGATCATTAGTAGAAGCTGGAGCTGGTACTGGATGGACAGTTTACCCTCCTTTATCGAGAAATATCGCCCATTCAGGAGCATCGGTAGATTTATCTATTTTTTCTCTCCATTTAGCTGGAGCTTCATCTATTCTTGGGGCCATTAATTTTATATCAACAGTTATTAATATACGAGCAGAGACTTTAACGTTTGATCGTCTTCCTTTATTTGTATGAAGTGTTTTTATTACTGTAATCTTACTTTTACTATCTCTACCTGTATTAGCTGGAGCTATCACAATATTACTGACAGATCGAAATTTGAATACATCATTTTTTGACCCAACTGGAGGAGGTGATCCAATTTT

>KMM5A
TAGTTGGGACTGCTCTTAGTATACTTATTCGGGCTGAACTTGGTCAACCAGGCAGACTGATTGGAGATGATCAGATTTACAATGTAATTGTTACTGCTCATGCTTTTATTATGATTTTTTTCATAGTTATACCTATTATAATTGGGGGTTTTGGTAATTGATTACTTCCATTAATATTAGGAGCTCCTGATATAGCTTTTCCACGTCTTAATAATATAAGTTTCTGGCTTTTACCCCCAGCTTTAATATTATTGATTAGAGGATCATTAGTAGAAGCTGGAGCTGGTACTGGATGGACAGTTTACCCTCCTTTATCGAGAAATATCGCCCATTCAGGAGCATCGGTAGATTTATCTATTTTTTCTCTCCATTTAGCTGGAGCTTCATCTATTCTTGGGGCCATTAATTTTATATCAACAGTTATTAATATACGAGCAGAGACTTTAACGTTTGATCGTCTTCCTTTATTTGTATGAAGTGTTTTTATTACTGTAATCTTACTTTTACTATCTCTACCTGTATTAGCTGGAGCTATCACGATATTACTGACAGATCGAAATTTGAATACATCATTTTTTGACCCAACTGGAGGAGGTGATCCAATTTT

>KMM6A
TAGTTGGGACTGCTCTTAGTATACTTATTCGGGCTGAACTTGGTCAACCAGGCAGACTGATTGGAGATGATCAGATTTACAATGTAATTGTTACTGCTCATGCTTTTATTATGATTTTTTTCATAGTTATACCTATTATAATCGGGGGTTTTGGTAATTGATTACTTCCATTAATATTAGGAGCTCCTGATATAGCTTTTCCACGTCTTAATAATATAAGTTTCTGGCTTTTACCCCCAGCTTTAATATTATTGATTAGAGGATCATTAGTAGAAGCTGGAGCTGGTACTGGATGGACAGTTTACCCTCCTTTATCGAGAAATATTGCCCATTCAGGAGCATCGGTAGATTTATCTATTTTTTCTCTCCATTTAGCTGGAGCTTCATCTATTCTTGGGGCCATTAATTTTATATCAACAGTTATTAATATACGAGCAGAGACTTTAACGTTTGATCGTCTTCCTTTATTTGTATGAAGTGTTTTTATTACTGTAATCTTACTTTTACTATCTCTACCTGTATTAGCTGGAGCTATCACAATATTACTGACAGACCGAAATTTGAATACATCATTTTTTGACCCAACTGGAGGAGGTGATCCAATTTT

>KMM7A
TAGTTGGGACTGCTCTTAGTATACTTATTCGGGCTGAACTTGGTCAACCAGGCAGACTGATTGGAGATGATCAGATCTACAATGTAATTGTTACTGCTCATGCTTTTATTATGATTTTTTTCATAGTTATACCTATTATAATTGGGGGTTTTGGTAATTGATTACTTCCATTAATATTAGGAGCTCCTGATATAGCTTTTCCACGTCTTAACAATATGAGTTTCTGGCTTTTACCCCCAGCTTTAATATTATTGATTAGAGGATCCTTAGTAGAAGCTGGAGCTGGTACTGGGTGGACAGTTTACCCTCCTTTATCGAGAAATATCGCCCATTCAGGAGCATCGGTAGATTTATCTATTTTTTCTCTCCATTTAGCTGGAGCTTCATCTATTCTTGGGGCCATTAATTTTATATCAACAGTTATTAATATACGAGCAGAGACTTTAACATTTGATCGTCTTCCTTTATTTGTATGAAGTGTTTTTATTACTGTAATCTTACTTTTACTATCTCTACCTGTATTAGCTGGAGCTATCACAATATTACTGACAGATCGAAATTTGAATACATCATTTTTTGACCCAACTGGAGGAGGTGATCCAATTTT

>KMM8A
TAGTTGGGACTGCTCTTAGTATGCTTATTCGGGCTGAACTTGGTCAACCAGGCAGACTGATTGGAGATGATCAGATTTACAATGTAATTGTTACTGCTCATGCTTTTATTATGATTTTTTTCATAGTTATACCTATTATAATTGGGGGTTTTGGTAATTGATTACTTCCATTAATATTAGGAGCTCCTGATATAGCTTTTCCACGTCTTAATAATATAAGTTTCTGGCTTTTACCCCCAGCTTTAATATTATTGATTAGAGGATCATTAGTAGAAGCTGGAGCCGGTACTGGATGGACAGTTTACCCTCCTTTATCGAGAAATATCGCCCATTCAGGAGCATCGGTAGATTTATCTATTTTTTCTCTCCATTTAGCTGGAGCTTCATCTATTCTTGGGGCCATTAATTTTATATCAACAGTTATTAATATACGAGCAGAGACTTTAACATTTGATCGTCTTCCTTTATTTGTATGAAGTGTTTTTATTACTGTAATCTTACTTTTACTATCTCTACCTGTATTAGCTGGAGCTATCACTATATTACTGACAGATCGAAATTTGAATACATCATTTTTTGACCCAACTGGAGGAGGTGATCCAATTTT

>KMM9A
TAGTTGGGACTGCTCTTAGTATACTTATTCGGGCTGAACTTGGTCAACCAGGCAGACTGATTGGAGATGATCAGATTTACAATGTAATTGTTACTGCTCATGCTTTTATTATGATTTTTTTCATAGTTATACCTATTATAATTGGGGGTTTTGGTAATTGATTACTTCCATTAATATTAGGAGCTCCTGATATAGCTTTTCCACGTCTTAATAATATAAGTTTCTGGCTTTTACCCCCAGCTTTAATATTATTGATTAGAGGATCGTTAGTAGAAGCTGGAGCCGGTACTGGATGGACAGTTTACCCTCCTTTATCGAGAAATATCGCCCATTCAGGAGCATCGGTAGATTTATCTATTTTTTCTCTCCATTTAGCTGGAGCTTCATCTATTCTTGGGGCCATTAATTTTATATCAACAGTTATTAATATACGAGCAGAGACTTTAACGTTTGATCGTCTTCCTTTATTTGTATGAAGTGTTTTTATTACTGTAATCTTACTTTTACTATCTCTACCTGTATTAGCTGGAGCTATCACGATATTACTGACAGATCGAAATTTGAATACATCATTTTTTGACCCAACTGGAGGAGGTGATCCAATTTT

>KMM11A
TAGTTGGGACTGCTCTTAGTATACTTATTCGGGCTGAACTTGGTCAACCAGGCAGACTGATTGGAGATGATCAGATTTACAATGTAATTGTTACTGCTCATGCTTTTATTATGATTTTTTTCATAGTTATACCTATTATAATTGGGGGTTTTGGTAATTGATTACTTCCATTAATATTAGGAGCTCCTGATATAGCTTTTCCACGTCTTAATAATATAAGTTTCTGGCTTTTACCCCCAGCTTTAATATTATTGATTAGAGGATCATTAGTAGAAGCTGGAGCTGGTACTGGATGGACAGTTTACCCTCCTTTATCGAGAAATATCGCCCATTCAGGAGCATCGGTAGATTTATCTATTTTTTCTCTCCATTTAGCTGGAGCTTCATCTATTCTTGGGGCCATTAATTTTATATCAACAGTTATTAATATACGAGCAGAGACTTTAACGTTTGATCGTCTTCCTTTATTTGTATGAAGTGTTTTTATTACTGTAATCTTACTTTTACTATCTCTACCTGTATTAGCTGGAGCTATCACAATATTACTGACAGATCGAAATTTGAATACATCATTTTTTGACCCAACTGGAGGAGGTGATCCAATTTT

>KMM12B
TAGTTGGGACTGCTCTTAGTATACTTATTCGGGCTGAACTTGGTCAACCAGGCAGACTGATTGGAGATGATCAGATTTACAATGTAATTGTTACTGCTCATGCTTTTATTATGATTTTTTTCATAGTTATACCTATTATAATTGGGGGTTTTGGTAATTGATTACTTCCATTAATATTAGGAGCTCCTGATATAGCTTTTCCACGTCTTAATAATATAAGTTTTTGGCTTTTACCCCCAGCTTTAATATTGTTGATTAGAGGATCATTAGTAGAAGCTGGAGCTGGTACTGGATGGACAGTTTACCCTCCCTTATCGAGAAATATCGCCCATTCAGGAGCATCGGTAGATTTATCTATTTTTTCTCTCCATTTAGCTGGAGCTTCATCTATTCTTGGAGCCATTAATTTTATATCAACAGTTATTAATATACGAGCAGAGACTTTAACGTTTGATCGTCTTCCTTTATTTGTATGAAGTGTTTTTATTACTGTAATCTTACTTTTACTATCTCTACCTGTATTAGCTGGAGCTATCACAATATTGCTGACAGATCGAAATTTGAATACATCATTTTTTGACCCCACTGGAGGGGGTGATCCAATTTT

>KMM13B
TAGTTGGGACTGCTCTTAGTATACTTATTCGGGCTGAACTTGGTCAACCAGGCAGACTGATTGGAGATGATCAGATTTACAATGTAATTGTTACTGCTCATGCTTTTATTATGATTTTTTTCATAGTTATACCTATTATAATTGGGGGTTTTGGTAATTGATTACTTCCATTAATATTAGGAGCTCCTGATATAGCTTTTCCACGTCTTAATAATATAAGTTTTTGGCTTTTACCCCCAGCTTTAATATTGTTGATTAGAGGATCATTAGTAGAAGCTGGAGCTGGTACTGGATGGACAGTTTACCCTCCCTTATCGAGAAATATCGCCCATTCGGGAGCATCGGTAGATTTATCTATTTTTTCTCTCCATTTAGCTGGAGCTTCATCTATTCTTGGAGCCATTAATTTTATATCAACAGTTATTAATATACGAGCAGAGACTTTAACGTTTGATCGTCTTCCTTTATTTGTGTGAAGTGTTTTTATTACTGTAATCTTACTTTTACTATCTCTACCTGTATTAGCTGGAGCTATCACAATATTGCTGACAGATCGAAATTTGAATACATCATTTTTTGACCCCACTGGAGGGGGTGATCCAATTTT

>KMM14A
TAGTTGGGACTGCTCTTAGTATACTTATTCGGGCTGAACTTGGTCAACCAGGCAGACTGATTGGAGATGATCAGATTTACAATGTAATTGTTACTGCTCATGCTTTTATTATGATTTTTTTCATAGTTATACCTATTATAATTGGGGGTTTTGGTAATTGATTACTTCCATTAATATTAGGAGCTCCTGATATAGCTTTTCCACGTCTTAATAATATAAGTTTCTGGCTTTTACCCCCAGCTTTAATATTATTGATTAGAGGATCATTAGTAGAAGCTGGAGCTGGTACTGGATGGACAGTTTACCCTCCTTTATCGAGAAATATCGCCCATTCAGGAGCATCGGTAGATTTATCTATTTTTTCTCTCCATTTAGCTGGAGCTTCATCTATTCTTGGGGCCATTAATTTTATATCAACAGTTATTAATATACGAGCAGAGACTTTAACGTTTGATCGTCTTCCTTTATTTGTATGAAGTGTTTTTATTACTGTAATCTTACTTTTACTATCTCTACCTGTATTAGCTGGAGCTATCACAATATTACTGACAGATCGAAATTTGAATACATCATTTTTTGACCCAACTGGAGGAGGTGATCCAATTTT

>KMM15A
TAGTTGGGACTGCTCTTAGTATACTTATTCGGGCTGAACTTGGTCAACCAGGCAGACTGATTGGAGATGATCAGATTTACAATGTAATTGTTACTGCTCATGCTTTTATTATGATTTTTTTCATAGTTATACCTATTATAATTGGGGGTTTTGGTAATTGATTACTTCCATTAATATTAGGAGCTCCTGATATAGCTTTTCCACGTCTTAATAATATAAGTTTCTGGCTTTTACCTCCAGCTTTAATATTATTGATTAGAGGATCATTAGTAGAAGCTGGAGCTGGTACTGGGTGAACAGTTTACCCTCCTTTATCGAGAAATATCGCCCATTCAGGAGCATCGGTAGATTTATCTATTTTTTCTCTCCATTTAGCTGGAGCTTCATCTATTCTTGGGGCCATTAATTTTATATCAACAGTTATTAATATACGAGCAGAGACTTTAACGTTTGATCGTCTTCCTTTATTTGTATGAAGTGTTTTTATTACTGTAATCTTACTTTTACTATCTCTACCTGTATTAGCTGGAGCTATCACAATATTACTAACAGATCGAAATTTGAATACATCATTTTTTGACCCAACTGGAGGAGGTGATCCAATTTT

>KMM16A
TAGTTGGGACTGCTCTTAGTATACTTATTCGGGCTGAACTTGGTCAACCAGGCAGACTGATTGGAGATGATCAGATTTACAATGTAATTGTTACTGCTCATGCTTTTATTATGATTTTTTTCATAGTTATACCTATTATAATTGGGGGTTTTGGTAATTGATTACTTCCATTAATATTAGGAGCTCCTGATATAGCTTTTCCACGTCTTAATAATATAAGTTTCTGGCTTTTACCTCCAGCTTTAATATTATTGATTAGAGGATCATTAGTAGAAGCTGGAGCTGGTACTGGGTGAACAGTTTACCCTCCTTTATCGAGAAATATCGCCCATTCAGGAGCATCGGTAGATTTATCTATTTTTTCTCTCCATTTAGCTGGAGCTTCATCTATTCTTGGGGCCATTAATTTTATATCAACAGTTATTAATATACGAGCAGAGACTTTAACGTTTGATCGTCTTCCTTTATTTGTATGAAGTGTTTTTATTACTGTAATCTTACTTTTACTATCTCTACCTGTATTAGCTGGAGCTATCACAATATTACTAACAGATCGAAATTTGAATACATCATTTTTTGACCCAACTGGAGGAGGTGATCCAATTTT

>KMM17A
TAGTTGGGACTGCTCTTAGTATACTTATTCGGGCTGAACTTGGTCAACCAGGCAGACTGATTGGAGATGATCAGATTTACAATGTAATTGTTACTGCTCATGCTTTTATTATGATTTTTTTCATAGTTATACCTATTATAATTGGGGGTTTTGGTAATTGATTACTTCCATTAATATTAGGAGCTCCTGATATAGCTTTTCCACGTCTTAATAATATAAGTTTCTGGCTTTTACCCCCAGCTTTAATATTATTGATTAGAGGATCATTAGTAGAAGCTGGAGCTGGTACTGGGTGAACAGTTTACCCTCCTTTATCGAGAAATATCGCCCATTCAGGAGCATCGGTAGATTTATCTATTTTTTCTCTCCATTTAGCTGGAGCTTCATCTATTCTTGGGGCCATTAATTTTATATCAACAGTTATTAATATACGAGCAGAGACTTTAACGTTTGATCGTCTTCCTTTATTTGTATGAAGTGTTTTTATTACTGTAATCTTACTTTTACTATCTCTACCTGTATTAGCTGGAGCTATCACAATATTACTAACAGATCGAAATTTGAATACATCATTTTTTGACCCAACTGGAGGAGGTGATCCAATTTT

>OFH1A
TAGTTGGGACTGCTCTTAGTATACTTATTCGGGCTGAACTTGGTCAACCAGGCAGACTGATTGGAGATGATCAGATTTACAATGTAATTGTTACTGCTCATGCTTTTATTATGATTTTTTTCATAGTTATACCTATTATAATTGGGGGTTTTGGTAATTGATTACTTCCATTAATATTAGGAGCTCCTGATATAGCTTTTCCACGTCTTAATAATATAAGTTTCTGGCTTTTACCCCCAGCTTTAATATTATTGATTAGAGGATCATTAGTAGAAGCTGGAGCTGGTACTGGATGGACAGTTTACCCTCCTTTATCGAGAAATATCGCCCATTCAGGAGCATCGGTAGATTTATCTATTTTTTCTCTCCATTTAGCTGGAGCTTCATCTATTCTTGGGGCCATTAATTTTATATCAACAGTTATTAATATACGAGCAGAGACTTTAACGTTTGATCGTCTTCCTTTGTTTGTATGAAGTGTTTTTATTACTGTAATCTTACTTTTACTATCTCTACCTGTGTTAGCTGGAGCTATCACAATATTACTAACAGATCGAAATTTGAATACATCGTTTTTTGACCCAACTGGAGGAGGTGATCCAATTTT

>OFH2A
TAGTTGGGACTGCTCTTAGTATACTTATTCGGGCTGAACTTGGTCAACCAGGCAGACTGATTGGAGATGATCAGATTTACAATGTAATTGTTACTGCTCATGCTTTTATTATGATTTTTTTCATAGTTATACCTATTATAATTGGGGGTTTTGGTAATTGATTACTTCCATTAATATTAGGAGCTCCTGATATAGCTTTTCCACGTCTTAACAATATAAGTTTCTGGCTTTTACCCCCAGCTTTAATATTATTGATTAGAGGATCATTAGTAGAAGCTGGAGCTGGTACTGGATGGACAGTTTACCCTCCTTTATCGAGAAATATCGCCCATTCAGGAGCATCGGTAGATTTATCTATTTTTTCTCTCCATTTAGCTGGAGCTTCATCTATTCTTGGGGCCATTAATTTTATATCAACAGTTATTAATATACGAGCAGAGACTTTAACGTTTGATCGTCTTCCTTTATTTGTATGAAGTGTTTTTATTACTGTAATCTTACTTTTACTATCTCTACCTGTATTAGCTGGAGCTATCACAATATTACTGACAGATCGAAATTTGAATACATCATTTTTTGACCCGACTGGAGGAGGTGATCCAATTTT

>OFH3B
TAGTTGGGACTGCTCTTAGTATACTTATTCGGGCTGAACTTGGTCAACCAGGCAGACTGATTGGGGATGATCAGATTTACAATGTAATTGTTACTGCTCATGCTTTTATTATGATTTTTTTCATAGTTATACCTATTATAATTGGGGGTTTTGGTAATTGATTACTTCCATTAATATTAGGAGCTCCTGATATAGCTTTTCCACGTCTTAATAATATAAGTTTTTGGCTTTTACCCCCAGCTTTAATATTGTTGATTAGAGGATCATTAGTAGAAGCTGGAGCTGGTACTGGATGGACAGTTTACCCTCCCTTATCGAGAAATATCGCCCATTCAGGAGCATCGGTAGATTTATCTATTTTTTCTCTCCATTTAGCTGGAGCTTCATCTATTCTTGGAGCCATTAATTTTATATCAACAGTTATTAATATACGAGCAGAAACTTTAACGTTTGATCGTCTTCCTTTATTTGTATGAAGTGTTTTTATTACTGTAATCTTACTTTTACTATCTCTACCTGTATTAGCTGGAGCTATCACAATATTGCTGACAGATCGAAATTTGAATACATCATTTTTTGACCCCACTGGAGGGGGTGATCCAATTTT

>OFH4A
TAGTTGGGACTGCTCTTAGTATACTTATTCGGGCTGAACTTGGTCAACCAGGCAGACTGATTGGAGATGATCAGATTTACAATGTAATTGTTACTGCTCATGCTTTTATTATGATTTTTTTCATAGTTATACCTATTATAATTGGGGGTTTTGGTAATTGATTACTTCCATTAATATTAGGAGCTCCTGATATAGCTTTTCCACGTCTTAATAATATAAGTTTCTGGCTTTTACCCCCAGCTTTAATATTATTGATTAGAGGATCATTAGTAGAAGCTGGAGCTGGTACTGGGTGAACAGTTTACCCTCCTTTATCGAGAAATATCGCCCATTCAGGAGCATCGGTAGATTTATCTATTTTTTCTCTCCATTTAGCTGGAGCTTCATCTATTCTTGGGGCCATTAATTTTATATCAACAGTTATTAATATACGAGCAGAGACTTTAACGTTTGATCGTCTTCCTTTATTTGTATGAAGTGTTTTTATTACTGTAATCTTACTTTTACTATCTCTACCTGTATTAGCTGGAGCTATCACAATATTACTAACAGATCGAAATTTGAATACATCATTTTTTGACCCAACTGGAGGAGGTGATCCAATTTT

>OFH5B
TAGTTGGGACTGCTCTTAGTATACTTATTCGGGCTGAACTTGGTCAACCAGGCAGACTGATTGGAGATGATCAGATTTACAATGTAATTGTTACTGCTCATGCTTTTATTATGATTTTTTTCATAGTTATACCTATTATAATTGGGGGTTTTGGTAATTGATTACTTCCATTAATATTAGGAGCTCCTGATATAGCTTTTCCACGTCTTAATAATATAAGTTTTTGGCTTTTACCCCCAGCTTTAATATTGTTGATTAGAGGATCATTAGTAGAAGCTGGAGCTGGTACTGGATGGACAGTTTACCCTCCCTTATCGAGAAATATCGCCCATTCGGGAGCATCGGTAGATTTATCTATTTTTTCTCTCCATTTAGCTGGAGCTTCATCTATTCTTGGAGCCATTAATTTTATATCAACAGTTATTAATATACGAGCAGAGACTTTAACGTTTGATCGTCTTCCTTTATTTGTATGAAGTGTTTTTATTACTGTAATCTTACTTTTACTATCTCTACCTGTATTAGCTGGAGCTATCACAATATTGCTAACAGATCGAAATTTGAATACATCATTTTTTGACCCCACTGGAGGGGGTGATCCAATTTT

>OFH6A
TAGTTGGGACTGCTCTTAGTATACTTATTCGGGCTGAACTTGGTCAACCAGGCAGACTGATTGGAGATGATCAGATTTACAATGTAATTGTTACTGCTCATGCTTTTATTATGATTTTTTTCATAGTTATACCTATTATAATTGGGGGTTTTGGTAATTGATTACTTCCATTAATATTAGGAGCTCCTGATATGGCTTTTCCACGTCTTAATAATATAAGTTTCTGGCTTTTACCCCCAGCTTTAATATTATTGATTAGAGGATCATTAGTAGAAGCTGGAGCTGGTACTGGATGGACAGTTTATCCTCCTTTATCGAGAAATATCGCCCATTCAGGAGCATCGGTAGATTTATCTATTTTTTCTCTCCATTTAGCTGGAGCTTCATCTATTCTTGGGGCCATTAATTTTATATCAACAGTTATTAATATACGAGCAGAGACTTTAACGTTTGATCGTCTTCCTTTATTTGTATGAAGTGTTTTTATTACTGTAATCTTACTTTTACTATCTCTACCTGTATTAGCTGGAGCTATCACAATATTACTGACAGATCGAAATTTGAATACATCATTTTTTGACCCAACTGGAGGAGGTGATCCAATTTT

>OFH7A
TAGTTGGGACTGCTCTTAGTATACTTATTCGGGCTGAACTTGGTCAACCAGGCAGACTGATTGGAGATGATCAGATTTACAATGTAATTGTTACTGCTCATGCTTTTATTATGATTTTTTTCATAGTTATACCTATTATAATTGGGGGTTTTGGTAATTGATTACTTCCATTAATATTAGGAGCTCCTGATATAGCTTTTCCACGTCTTAATAATATAAGTTTCTGGCTTTTACCCCCAGCTTTAATATTATTGATTAGAGGATCATTAGTAGAAGCTGGAGCTGGTACTGGGTGAACAGTTTACCCTCCTTTATCGAGAAATATCGCCCATTCAGGAGCATCGGTAGATTTATCTATTTTTTCTCTCCATTTAGCTGGAGCTTCATCTATTCTTGGGGCCATTAATTTTATATCAACAGTTATTAATATACGAGCAGAGACTTTAACGTTTGATCGTCTTCCTTTATTTGTATGAAGTGTTTTTATTACTGTAATCTTACTTTTACTATCTCTACCTGTATTAGCTGGAGCTATCACAATATTACTAACAGATCGAAATTTGAATACATCATTTTTTGACCCAACTGGAGGAGGTGATCCAATTTT

>OFH8A
TAGTTGGGACTGCTCTTAGTATACTTATTCGGGCTGAACTTGGTCAACCAGGCAGACTGATTGGAGATGATCAGATTTACAATGTAATTGTTACTGCTCATGCTTTTATTATGATTTTTTTCATAGTTATACCTATTATAATTGGGGGTTTTGGTAATTGATTACTTCCATTAATATTAGGAGCTCCTGATATAGCTTTTCCACGTCTTAATAATATAAGTTTCTGGCTTTTACCCCCAGCTTTAATATTATTGATTAGAGGATCATTAGTAGAAGCTGGAGCTGGTACTGGATGGACAGTTTACCCTCCTTTATCGAGAAATATCGCCCATTCAGGAGCATCGGTAGATTTATCTATTTTTTCTCTCCATTTAGCTGGAGCTTCATCTATTCTTGGGGCCATTAATTTTATATCAACAGTTATTAATATACGAGCAGAGACTTTAACGTTTGATCGTCTTCCTTTATTTGTATGAAGTGTTTTTATTACTGTAATCTTACTTTTACTATCTCTACCTGTATTAGCTGGAGCTATCACAATATTACTGACAGATCGAAATTTGAATACATCATTTTTTGACCCAACTGGAGGAGGTGATCCAATTTT

>OFH9A
TAGTTGGGACTGCTCTTAGTATACTTATTCGGGCTGAACTTGGTCAACCAGGCAGACTGATTGGAGATGATCAGATTTACAATGTAATTGTTACTGCTCATGCTTTTATTATGATTTTTTTCATAGTTATACCTATTATAATTGGGGGTTTTGGTAATTGATTACTTCCATTAATATTAGGAGCTCCTGATATAGCTTTTCCACGTCTTAATAATATAAGTTTCTGGCTTTTACCCCCAGCTTTAATATTATTGATTAGAGGATCATTAGTAGAAGCTGGAGCTGGTACTGGGTGAACAGTTTACCCTCCTTTATCGAGAAATATCGCCCATTCAGGAGCATCGGTAGATTTATCTATTTTTTCTCTCCATTTAGCTGGAGCTTCATCTATTCTTGGGGCCATTAATTTTATATCAACAGTTATTAATATACGAGCAGAAACTTTAACGTTTGATCGTCTTCCTTTATTTGTATGAAGTGTTTTTATTACTGTAATCTTACTTTTACTATCTCTACCTGTATTAGCTGGAGCTATCACAATATTACTGACAGATCGAAATTTGAATACATCATTTTTTGACCCAACTGGAGGAGGTGATCCAATTTT

>OFH10A
TAGTTGGGACTGCTCTTAGTATACTTATTCGGGCTGAACTTGGTCAACCAGGCAGACTGATTGGAGATGATCAGATTTACAATGTAATTGTTACTGCTCATGCTTTTATTATGATTTTTTTCATAGTTATACCTATTATAATTGGGGGTTTTGGTAATTGATTACTTCCATTAATATTAGGAGCTCCTGATATAGCTTTTCCACGTCTTAATAATATAAGTTTCTGGCTTTTACCCCCAGCTTTAATATTATTGATTAGAGGATCATTAGTAGAAGCTGGAGCTGGTACTGGATGAACAGTTTACCCTCCTTTATCAAGAAATATCGCCCATTCAGGAGCATCGGTAGATTTATCTATTTTTTCTCTCCATTTAGCTGGAGCTTCATCTATTCTTGGGGCCATTAATTTTATATCAACAGTTATTAATATACGAGCAGAGACTTTAACGTTTGATCGTCTTCCTTTATTTGTATGAAGTGTTTTTATTACTGTAATCTTACTTTTACTATCTCTACCTGTATTAGCTGGAGCTATCACAATATTACTAACAGATCGAAATTTGAATACATCATTTTTTGACCCAACTGGAGGAGGTGATCCAATTTT

>OFH11A
TAGTTGGGACTGCTCTTAGTATACTTATTCGGGCTGAACTTGGTCAACCAGGCAGACTGATTGGAGATGATCAGATTTACAATGTAATTGTTACTGCTCATGCTTTTATTATGATTTTTTTCATAGTTATACCTATTATAATTGGGGGTTTTGGTAATTGATTACTTCCATTAATATTAGGAGCTCCTGATATAGCTTTTCCACGTCTTAATAATATAAGTTTCTGGCTTTTACCCCCAGCTTTAATATTATTGATTAGAGGATCATTAGTAGAAGCTGGAGCTGGTACTGGATGGACAGTTTACCCTCCTTTATCGAGAAATATCGCCCATTCAGGAGCATCGGTAGATTTATCTATTTTTTCTCTCCATTTAGCTGGAGCTTCATCTATTCTTGGGGCCATTAATTTTATATCAACAGTTATTAATATACGAGCAGAGACTTTAACGTTTGATCGTCTTCCTTTATTTGTATGAAGTGTTTTTATTACTGTAATCTTACTTTTACTATCTCTACCTGTATTAGCTGGAGCTATCACAATATTACTGACAGATCGAAATTTGAATACATCATTTTTTGACCCAACTGGAGGAGGTGATCCAATTTT

>OFH12A
TAGTTGGGACTGCTCTTAGTATACTTATTCGGGCTGAACTTGGTCAACCAGGCAGACTGATTGGAGATGATCAGATTTACAATGTAATTGTTACTGCTCATGCTTTTATTATGATTTTTTTCATAGTTATACCTATTATAATTGGGGGTTTTGGTAATTGATTACTTCCATTAATATTAGGAGCTCCTGATATAGCTTTTCCACGTCTTAATAATATAAGTTTCTGGCTTTTACCCCCAGCTTTAATATTATTGATTAGAGGATCATTAGTAGAAGCTGGAGCTGGTACTGGATGGACAGTTTACCCTCCTTTATCGAGAAATATCGCCCATTCAGGAGCATCGGTAGATTTATCTATTTTTTCTCTCCATTTAGCTGGAGCTTCATCTATTCTTGGGGCCATTAATTTTATATCAACAGTTATTAATATACGAGCAGAGACTTTAACGTTTGATCGTCTTCCTTTATTTGTATGAAGTGTTTTTATTACTGTAATCTTACTTTTACTATCTCTACCTGTATTAGCTGGAGCTATCACAATATTACTGACAGATCGAAATTTGAATACATCATTTTTTGACCCAACTGGAGGAGGTGATCCAATTTT

>OFH13A
TAGTTGGGACTGCTCTTAGTATACTTATTCGGGCTGAACTTGGTCAACCAGGCAGACTGATTGGAGATGATCAGATTTACAATGTAATTGTTACTGCTCATGCTTTTATTATGATTTTTTTCATAGTTATACCTATTATAATTGGGGGTTTTGGTAATTGATTACTTCCATTAATATTAGGAGCTCCTGATATAGCTTTTCCACGTCTTAATAATATAAGTTTCTGGCTTTTACCCCCAGCTTTAATATTATTGATTAGAGGATCATTAGTAGAAGCTGGAGCTGGTACTGGGTGAACAGTTTACCCTCCTTTATCGAGAAATATCGCCCATTCAGGAGCATCGGTAGATTTATCTATTTTTTCTCTCCATTTAGCTGGAGCTTCATCTATTCTTGGGGCCATTAATTTTATATCAACAGTTATTAATATACGAGCAGAAACTTTAACGTTTGATCGTCTTCCTTTATTTGTATGAAGTGTTTTTATTACTGTAATCTTACTTTTACTATCTCTACCTGTATTAGCTGGAGCTATCACAATATTACTGACAGATCGAAATTTGAATACATCATTTTTTGACCCAACTGGAGGAGGTGATCCAATTTT

>OFH14A
TAGTTGGGACTGCTCTTAGTATACTTATTCGGGCTGAACTTGGTCAACCAGGCAGACTGATTGGAGATGATCAGATTTACAATGTAATTGTTACTGCTCATGCTTTTATTATGATTTTTTTCATAGTTATACCTATTATAATTGGGGGTTTTGGTAATTGATTACTTCCATTAATATTAGGAGCTCCTGATATAGCTTTTCCACGTCTTAATAATATAAGTTTCTGGCTTTTACCCCCAGCTTTAATATTATTGATTAGAGGATCATTAGTAGAAGCTGGAGCTGGTACTGGATGGACAGTTTACCCTCCTTTATCGAGAAATATCGCCCATTCAGGAGCATCGGTAGATTTATCTATTTTTTCTCTCCATTTAGCTGGAGCTTCATCTATTCTTGGGGCCATTAATTTTATATCAACAGTTATTAATATACGAGCAGAGACTTTAACGTTTGATCGTCTTCCTTTATTTGTATGAAGTGTTTTTATTACTGTAATCTTACTTTTACTATCTCTACCTGTATTAGCTGGAGCTATCACAATATTACTGACAGATCGAAATTTGAATACATCATTTTTTGACCCAACTGGAGGAGGTGATCCAATTTT

>OFH15A
TAGTTGGGACTGCTCTTAGTATACTTATTCGGGCTGAACTTGGTCAACCAGGCAGACTGATTGGAGATGATCAGATTTACAATGTAATTGTTACTGCTCATGCTTTTATTATGATTTTTTTCATAGTTATACCTATTATAATTGGGGGTTTTGGTAATTGATTACTTCCGTTAATATTAGGAGCTCCTGATATAGCTTTTCCACGTCTTAATAATATAAGTTTCTGGCTTTTACCCCCAGCTTTAATATTATTGATTAGAGGATCATTAGTAGAAGCTGGAGCTGGTACTGGGTGGACAGTTTACCCTCCTTTATCGAGAAATATTGCCCATTCAGGAGCATCGGTAGATTTATCTATTTTTTCTCTCCATTTAGCTGGAGCTTCATCTATTCTTGGGGCCATTAATTTTATATCAACAGTTATTAATATACGAGCAGAGACTTTAACGTTTGATCGTCTTCCTTTATTTGTATGAAGTGTTTTTATTACTGTAATCTTACTTTTACTATCTCTACCTGTATTAGCTGGAGCTATCACAATATTACTGACAGATCGAAATTTGAATACATCATTTTTTGACCCAACTGGAGGAGGTGATCCAATTTT

>OFH16A
TAGTTGGGACTGCTCTTAGTATACTTATTCGGGCTGAACTTGGTCAACCAGGCAGACTGATTGGAGATGATCAGATTTACAATGTAATTGTTACTGCTCATGCTTTTATTATGATTTTTTTCATAGTTATACCTATTATGATTGGGGGTTTTGGTAATTGATTACTTCCATTAATATTAGGAGCTCCTGATATGGCTTTTCCACGTCTTAATAATATAAGTTTCTGGCTTTTACCCCCAGCTTTAATATTATTGATTAGAGGATCATTAGTAGAAGCTGGAGCTGGTACTGGATGGACAGTTTATCCTCCTTTATCGAGAAATATCGCCCATTCAGGAGCATCGGTAGATTTATCTATTTTTTCTCTCCATTTAGCTGGAGCTTCATCTATTCTTGGGGCCATTAATTTTATATCAACAGTTATTAATATACGAGCAGAGACTTTAACGTTTGATCGTCTTCCTTTATTTGTATGAAGTGTTTTTATTACTGTAATCTTACTTTTACTATCTCTACCTGTATTAGCTGGAGCTATCACAATATTACTGACAGATCGAAATTTGAATACATCATTTTTTGACCCAACTGGAGGAGGTGATCCAATTTT

>OFH17A
TAGTTGGGACTGCTCTTAGTATACTTATTCGGGCTGAACTTGGTCAACCAGGCAGACTGATTGGAGATGATCAGATTTACAATGTAATTGTTACTGCTCATGCTTTTATTATGATTTTTTTCATAGTTATACCTATTATAATTGGGGGTTTTGGTAATTGATTACTTCCATTAATATTAGGAGCTCCTGATATAGCTTTTCCACGTCTTAATAATATAAGTTTCTGGCTTTTACCCCCAGCTTTAATATTATTGATTAGAGGATCATTAGTAGAAGCTGGAGCTGGTACTGGGTGAACAGTTTACCCTCCTTTATCGAGAAATATCGCCCATTCAGGAGCATCGGTAGATTTATCTATTTTTTCTCTCCATTTAGCTGGAGCTTCATCTATTCTTGGGGCCATTAATTTTATATCAACAGTTATTAATATACGAGCAGAAACTTTAACGTTTGATCGTCTTCCTTTATTTGTATGAAGTGTTTTTATTACTGTAATCTTACTTTTACTATCTCTACCTGTATTAGCTGGAGCTATCACAATATTACTGACAGATCGAAATTTGAATACATCATTTTTTGACCCAACTGGAGGAGGTGATCCAATTTT

>OFH18A
TAGTTGGGACTGCTCTTAGTATACTTATTCGGGCTGAACTTGGTCAACCAGGCAGACTGATTGGAGATGATCAGATTTACAATGTAATTGTTACTGCTCATGCTTTTATTATGATTTTTTTCATAGTTATACCTATTATAATTGGGGGTTTTGGTAATTGATTACTTCCATTAATATTAGGAGCTCCTGATATAGCTTTTCCACGTCTTAATAATATAAGTTTCTGGCTTTTACCCCCAGCTTTAATATTATTGATTAGAGGATCATTAGTAGAAGCTGGAGCTGGTACTGGATGGACAGTTTACCCTCCTTTATCGAGAAATATCGCCCATTCAGGAGCATCGGTAGATTTATCTATTTTTTCTCTCCATTTAGCTGGAGCTTCATCTATTCTTGGGGCCATTAATTTTATATCAACAGTTATTAATATACGAGCAGAGACTTTAACGTTTGATCGTCTTCCTTTATTTGTATGAAGTGTTTTTATTACTGTAATCTTACTTTTACTATCTCTACCTGTATTAGCTGGAGCTATCACAATATTACTGACAGATCGAAATTTGAATACATCATTTTTTGACCCAACTGGAGGAGGTGATCCAATTTT

>OFH19B
TAGTTGGGACTGCTCTTAGTATACTTATTCGGGCTGAACTTGGTCAACCAGGCAGACTGATTGGAGATGATCAGATTTACAATGTAATTGTTACTGCTCATGCTTTTATTATGATTTTTTTCATAGTTATACCTATTATAATTGGGGGTTTTGGTAATTGATTACTTCCATTAATATTAGGAGCTCCTGATATAGCTTTTCCACGTCTTAATAATATAAGTTTTTGGCTTTTACCCCCAGCTTTAATATTGTTGATTAGAGGATCATTAGTAGAAGCTGGAGCTGGTACTGGGTGGACAGTTTACCCTCCCTTATCGAGAAATATCGCCCATTCAGGAGCATCGGTAGATTTATCTATTTTTTCTCTCCATTTAGCTGGAGCTTCATCTATTCTTGGAGCCATTAATTTTATATCAACAGTTATTAATATACGAGCAGAGACTTTAACGTTTGATCGTCTTCCTTTATTTGTATGAAGTGTTTTTATTACTGTAATCTTACTTTTACTATCTCTACCTGTATTAGCTGGAGCTATCACAATATTGCTGACAGATCGAAATTTGAATACGTCATTTTTTGACCCCACTGGAGGGGGTGATCCAATTTT

>OFH20A
TAGTTGGGACTGCTCTTAGTATACTTATTCGGGCTGAACTTGGTCAACCAGGCAGACTGATTGGAGATGATCAGATTTACAATGTAATTGTTACTGCTCATGCTTTTATTATGATTTTTTTCATAGTTATACCTATTATAATTGGGGGTTTTGGTAATTGATTACTTCCATTAATATTAGGAGCTCCTGATATAGCTTTTCCACGTCTTAATAATATAAGTTTCTGGCTTTTACCCCCAGCTTTAATATTATTGATTAGAGGATCATTAGTAGAAGCTGGAGCCGGTACTGGATGGACAGTTTACCCTCCTTTATCGAGAAATATCGCCCATTCAGGAGCATCGGTAGATTTATCTATTTTTTCTCTCCATTTAGCTGGAGCTTCATCTATTCTTGGGGCCATTAATTTTATATCAACAGTTATTAATATACGAGCAGAGACTTTAACGTTTGATCGTCTTCCTTTATTTGTATGAAGTGTTTTTATTACTGTAATCTTACTTTTACTATCTCTACCTGTATTAGCTGGAGCTATCACGATATTACTGACAGATCGAAATTTGAATACATCATTTTTTGACCCAACTGGAGGAGGTGATCCAATTTT

>OFH21A
TAGTTGGGACTGCTCTTAGTATACTTATTCGGGCTGAACTTGGTCAACCAGGCAGACTGATTGGAGATGATCAGATTTACAATGTAATTGTTACTGCTCATGCTTTTATTATGATTTTTTTCATAGTTATACCTATTATAATTGGGGGTTTTGGTAATTGATTACTTCCATTAATATTAGGAGCTCCTGATATAGCTTTTCCACGTCTTAATAATATAAGTTTCTGGCTTTTACCCCCAGCTTTAATATTATTGATTAGAGGATCATTAGTAGAAGCTGGAGCTGGTACTGGGTGAACAGTTTACCCTCCTTTATCGAGAAATATCGCCCATTCAGGAGCATCGGTAGATTTATCTATTTTTTCTCTCCATTTAGCTGGAGCTTCATCTATTCTTGGGGCCATTAATTTTATATCAACAGTTATTAATATACGAGCAGAGACTTTAACGTTTGATCGTCTTCCTTTATTTGTATGAAGTGTTTTTATTACTGTAATCTTACTTTTACTATCTCTACCTGTATTAGCTGGAGCTATCACAATATTACTAACAGATCGAAATTTGAATACATCATTTTTTGACCCAACTGGAGGAGGTGATCCAATTTT

>OFH22A
TAGTTGGGACTGCTCTTAGTATACTTATTCGGGCTGAACTTGGTCAACCAGGCAGACTGATTGGAGATGACCAGATTTACAATGTAATTGTTACTGCTCATGCTTTTATTATGATTTTTTTCATAGTTATACCTATTATAATTGGGGGTTTTGGTAATTGATTACTTCCATTAATATTAGGAGCTCCTGATATAGCTTTTCCACGTCTTAATAATATAAGTTTCTGACTTTTACCCCCAGCTTTAATATTGTTGATTAGAGGATCATTAGTAGAAGCTGGAGCTGGTACTGGATGGACAGTTTACCCTCCTTTATCGAGAAATATCGCCCATTCAGGAGCATCGGTAGATTTATCTATTTTTTCTCTCCATTTAGCTGGAGCTTCATCTATTCTTGGGGCCATTAATTTTATATCAACAGTTATTAATATACGAGCAGAGACTTTAACGTTTGATCGTCTTCCTTTATTTGTATGAAGTGTTTTTATTACTGTAATCTTACTTTTACTATCTCTACCTGTATTAGCTGGAGCTATCACAATATTACTGACAGATCGAAATTTGAATACATCATTTTTTGACCCAACTGGAGGAGGTGATCCAATTTT

>OFH23A
TAGTTGGGACTGCTCTTAGTATACTTATTCGGGCTGAACTTGGTCAACCAGGCAGACTGATTGGAGATGATCAGATTTACAATGTAATTGTTACTGCTCATGCTTTTATTATGATTTTTTTCATAGTTATACCTATTATAATTGGGGGTTTTGGTAATTGATTACTTCCATTAATATTAGGAGCTCCTGATATAGCTTTTCCACGTCTTAATAATATAAGTTTCTGGCTTTTACCCCCAGCTTTAATATTATTGATTAGAGGATCATTAGTAGAAGCTGGAGCTGGTACTGGATGGACAGTTTACCCCCCTTTATCGAGAAATATCGCCCATTCAGGAGCATCGGTAGATTTATCTATTTTTTCTCTCCATTTAGCTGGAGCTTCATCTATTCTTGGGGCCATTAATTTTATATCAACAGTTATTAATATACGAGCAGAGACTTTAACGTTTGATCGTCTTCCTTTATTTGTATGAAGTGTTTTTATTACTGTAATCTTACTTTTACTATCTCTACCTGTATTAGCTGGAGCTATCACAATATTACTAACAGATCGAAATTTGAATACATCATTTTTTGACCCAACTGGAGGAGGTGATCCAATTTT

>OFH24A
TAGTTGGGACTGCTCTTAGTATACTTATTCGGGCTGAACTTGGTCAACCAGGCAGACTGATTGGAGATGATCAGATTTACAATGTAATTGTTACTGCTCATGCTTTTATTATGATTTTTTTCATAGTTATACCTATTATAATTGGGGGTTTTGGTAATTGATTACTTCCATTAATATTAGGAGCTCCTGATATAGCTTTTCCACGTCTTAATAATATAAGTTTCTGGCTTTTACCCCCAGCTTTAATATTATTGATTAGAGGATCATTAGTAGAAGCTGGAGCCGGTACTGGATGGACAGTTTACCCTCCTTTATCGAGAAATATCGCCCATTCAGGAGCATCGGTAGATTTATCTATTTTTTCTCTCCATTTAGCTGGAGCTTCATCTATTCTTGGGGCCATTAATTTTATATCAACAGTTATTAATATACGAGCAGAGACTTTAACGTTTGATCGTCTTCCTTTATTTGTATGAAGTGTTTTTATTACTGTAATCTTACTTTTACTATCTCTACCTGTATTAGCTGGAGCTATCACGATATTACTGACAGATCGAAATTTGAATACATCATTTTTTGACCCAACTGGAGGAGGTGATCCAATTTT

>OFH25A
TAGTTGGGACTGCTCTTAGTATACTTATTCGGGCTGAACTTGGTCAACCAGGCAGACTGATTGGAGATGATCAGATTTACAATGTAATTGTTACTGCTCATGCTTTTATTATGATTTTTTTCATAGTTATACCTATTATAATTGGGGGTTTTGGTAATTGATTACTTCCATTAATATTAGGAGCTCCTGATATAGCTTTTCCACGTCTTAATAATATAAGTTTCTGGCTTTTACCCCCAGCTTTAATATTATTGATTAGAGGATCATTAGTAGAAGCTGGAGCTGGTACTGGGTGAACAGTTTACCCTCCTTTATCGAGAAATATCGCCCATTCAGGAGCATCGGTAGATTTATCTATTTTTTCTCTCCATTTAGCTGGAGCTTCGTCTATTCTTGGGGCCATTAATTTTATATCAACAGTTATTAATATACGAGCAGAGACTTTAACGTTTGATCGTCTTCCTTTATTTGTATGAAGTGTTTTTATTACTGTAATCTTACTTTTACTATCTCTACCTGTATTAGCTGGAGCTATCACAATATTACTAACAGATCGAAATTTGAATACATCATTTTTTGACCCAACTGGAGGAGGTGATCCAATTTT

>OFH26B
TAGTTGGGACTGCTCTTAGTATACTTATTCGGGCTGAACTTGGTCAACCAGGCAGACTGATTGGAGATGATCAGATTTACAATGTAATTGTTACTGCTCATGCTTTTATTATGATTTTTTTCATAGTTATACCTATTATAATTGGGGGTTTTGGTAATTGATTACTTCCATTAATATTAGGAGCTCCTGATATAGCTTTTCCACGTCTTAATAATATAAGTTTTTGGCTTTTACCCCCAGCTTTAATATTGTTGATTAGAGGATCATTAGTAGAAGCTGGAGCTGGTACTGGATGGACAGTTTACCCTCCCTTATCGAGAAATATCGCCCATTCGGGAGCATCGGTAGATTTATCTATTTTTTCTCTCCATTTAGCTGGAGCTTCATCTATTCTTGGAGCCATTAATTTTATATCAACAGTTATTAATATACGAGCAGAGACTTTAACGTTTGATCGTCTTCCTTTATTTGTATGAAGTGTTTTTATTACTGTAATCTTACTTTTACTATCTCTACCTGTATTAGCTGGAGCTATCACAATATTGCTGACAGATCGAAATTTGAATACATCATTTTTTGACCCAACTGGAGGGGGTGATCCAATTTT

>OFH27B
TAGTTGGGACTGCTCTTAGTATACTTATTCGGGCTGAACTTGGTCAACCAGGCAGACTGATTGGAGATGATCAGATTTACAATGTAATTGTTACTGCTCATGCTTTTATTATGATTTTTTTCATAGTTATACCTATTATAATTGGGGGTTTTGGTAATTGATTACTTCCATTAATATTAGGAGCTCCTGATATAGCTTTTCCACGTCTTAATAATATAAGTTTTTGGCTTTTACCCCCAGCTTTAATATTGTTGATTAGAGGATCATTAGTAGAAGCTGGAGCTGGTACTGGATGGACAGTTTACCCTCCCTTATCGAGAAATATCGCCCATTCAGGAGCATCGGTAGATTTATCTATTTTTTCTCTCCATTTAGCTGGAGCTTCATCTATTCTTGGAGCCATTAATTTTATATCAACAGTTATTAATATACGAGCAGAGACTTTAACGTTTGATCGTCTTCCTTTATTTGTATGAAGTGTTTTTATTACTGTAATCTTACTTTTACTATCTCTACCTGTATTAGCTGGAGCTATCACAATATTGCTGACAGATCGAAATTTGAATACATCATTTTTTGACCCCACTGGAGGGGGTGATCCAATTTT
