# Supplementary material for: Lack of a genetic cline and temporal genetic stability in an introduced barnacle along the Pacific coast of Japan
Source: PeerJ. 2022 Sep 28;10:e14073. doi: 10.7717/peerj.14073 (PMC9526406; doi:10.7717/peerj.14073)
Supplement: Supplemental Information 2 [file peerj-10-14073-s002.fas]

>NM_H1a_B
CAAGCCTCTGCGTCTGCCCCTGCAGGACGTCTACAAAATCGGAGGTATTGGAACGGTCCCCGTGGGCCGTGTGGAGACCGGCACCATCAAGCCCGGCATGATCGTGTGCTTCGCCCCGGTCATGCTCACCACTGAGGTCAAGTCCGTGGAGATGCACCACGAGTCCCTGCCGGAGGCCTTCCCCGGTGACAACGTCGGCTTCAACGTGAAGAACGTCTCCGTCAAGGAGCTGCGTCGTGGCTACGTCGCCTCCGACTCGAAGAAGTCCCCCGCCAGCGGCTGCGAGGACTTC

>NM_H1b_B
CAAGCCTCTGCGTCTGCCCCTGCAGGACGTCTACAAAATCGGAGGTATTGGAACGGTCCCCGTGGGCCGTGTGGAGACCGGCACCATCAAGCCCGGCATGATCGTGTGCTTCGCCCCGGTCATGCTCACCACTGAGGTCAAGTCCGTGGAGATGCACCACGAGTCCCTGCCGGAGGCCTTCCCCGGTGACAACGTCGGCTTCAACGTGAAGAACGTCTCCGTCAAGGAGCTGCGTCGTGGCTACGTCGCCTCCGACTCGAAGAAGTCCCCCGCCAGCGGCTGCGAGGACTTC

>NM_H2a_B
CAAGCCTCTGCGTCTGCCCCTGCAGGACGTCTACAAAATCGGAGGTATTGGAACGGTCCCCGTGGGCCGTGTGGAGACCGGCACCATCAAGCCCGGCATGATCGTGTGCTTCGCCCCGGTCATGCTCACCACTGAGGTCAAGTCCGTGGAGATGCACCACGAGTCCCTGCCGGAGGCCTTCCCCGGTGACAACGTCGGCTTCAACGTGAAGAACGTCTCCGTCAAGGAGCTGCGTCGTGGCTACGTCGCCTCCGACTCGAAGAAGTCCCCCGCCAGCGGCTGCGAGGACTTC

>NM_H2b_B
CAAGCCTCTGCGTCTGCCCCTGCAGGACGTCTACAAAATCGGAGGTATTGGAACGGTCCCCGTGGGCCGTGTGGAGACCGGCACCATCAAGCCCGGCATGATCGTGTGCTTCGCCCCGGTCATGCTCACCACTGAGGTCAAGTCCGTGGAGATGCACCACGAGTCCCTGCCGGAGGCCTTCCCCGGTGACAACGTCGGCTTCAACGTGAAGAACGTCTCCGTCAAGGAGCTGCGTCGTGGCTACGTCGCCTCCGACTCGAAGAAGTCCCCCGCCAGCGGCTGCGAGGACTTC

>NM_H3a_B
CAAGCCTCTGCGTCTGCCCCTGCAGGACGTCTACAAAATCGGAGGTATTGGAACGGTCCCCGTGGGCCGTGTGGAGACCGGCACCATCAAGCCCGGCATGATCGTGTGCTTCGCCCCGGTCATGCTCACCACTGAGGTCAAGTCCGTGGAGATGCACCACGAGTCCCTGCCGGAGGCCTTCCCCGGTGACAACGTCGGCTTCAACGTGAAGAACGTCTCCGTCAAGGAGCTGCGTCGTGGCTACGTCGCCTCCGACTCGAAGAAGTCCCCCGCCAGCGGCTGCGAGGACTTC

>NM_H3b_B
CAAGCCTCTGCGTCTGCCCCTGCAGGACGTCTACAAAATCGGAGGTATTGGAACGGTCCCCGTGGGCCGTGTGGAGACCGGCACCATCAAGCCCGGCATGATCGTGTGCTTCGCCCCGGTCATGCTCACCACTGAGGTCAAGTCCGTGGAGATGCACCACGAGTCCCTGCCGGAGGCCTTCCCCGGTGACAACGTCGGCTTCAACGTGAAGAACGTCTCCGTCAAGGAGCTGCGTCGTGGCTACGTCGCCTCCGACTCGAAGAAGTCCCCCGCCAGCGGCTGCGAGGACTTC

>NM_H4a_B
CAAGCCTCTGCGTCTGCCCCTGCAGGACGTCTACAAAATCGGAGGTATTGGAACGGTCCCCGTGGGCCGTGTGGAGACCGGCACCATCAAGCCCGGCATGATCGTGTGCTTCGCCCCGGTCATGCTCACCACTGAGGTCAAGTCCGTGGAGATGCACCACGAGTCCCTGCCGGAGGCCTTCCCCGGTGACAACGTCGGCTTCAACGTGAAGAACGTCTCCGTCAAGGAGCTGCGTCGTGGCTACGTCGCCTCCGACTCGAAGAAGTCTCCCGCCAGCGGCTGCGAGGACTTC

>NM_H4b_B
CAAGCCTCTGCGTCTGCCCCTGCAGGACGTCTACAAAATCGGAGGTATTGGAACGGTCCCCGTGGGCCGTGTGGAGACCGGCACCATCAAGCCCGGCATGATCGTGTGCTTCGCCCCGGTCATGCTCACCACTGAGGTCAAGTCCGTGGAGATGCACCACGAGTCCCTGCCGGAGGCCTTCCCCGGTGACAACGTCGGCTTCAACGTGAAGAACGTCTCCGTCAAGGAGCTGCGTCGTGGCTACGTCGCCTCCGACTCGAAGAAGTCCCCCGCCAGCGGCTGCGAGGACTTC

>NM_H5a_B
CAAGCCTCTGCGTCTGCCCCTGCAGGACGTCTACAAAATCGGNGGTATTGGAACGGTCCCCGTGGGCCGTGTGGAGACCGGCACCATCAAGCCCGGCATGATCGTGTGCTTCGCCCCGGTCATGCTCACCACTGAGGTCAAGTCCGTGGAGATGCACCACGAGTCCCTGCCGGAGGCCTTCCCCGGTGACAACGTCGGCTTCAACGTGAAGAACGTCTCCGTCAAGGAGCTGCGTCGTGGCTACGTCGCCTCCGACTCGAAGAAGTCCCCCGCCAGCGGCTGCGAGGACTTC

>NM_H5b_B
CAAGCCTCTGCGTCTGCCCCTGCAGGACGTCTACAAAATCGGNGGTATTGGAACGGTCCCCGTGGGCCGTGTGGAGACCGGCACCATCAAGCCCGGCATGATCGTGTGCTTCGCCCCGGTCATGCTCACCACTGAGGTCAAGTCCGTGGAGATGCACCACGAGTCCCTGCCGGAGGCCTTCCCCGGTGACAACGTCGGCTTCAACGTGAAGAACGTCTCCGTCAAGGAGCTGCGTCGTGGCTACGTCGCCTCCGACTCGAAGAAGTCCCCCGCCAGCGGCTGCGAGGACTTC

>NM_H6a_B
CAAGCCTCTGCGTCTGCCCCTGCAGGACGTCTACAAAATCGGAGGTATTGGAACGGTCCCCGTGGGCCGTGTGGAGACCGGCACCATCAAGCCCGGCATGATCGTGTGCTTCGCCCCGGTCATGCTCACCACTGAGGTCAAGTCCGTGGAGATGCACCACGAGTCCCTGCCGGAGGCCTTCCCCGGTGACAACGTCGGCTTCAACGTGAAGAACGTCTCCGTCAAGGAGCTGCGTCGTGGCTACGTCGCCTCCGACTCGAAGAAGTCCCCCGCCAGCGGCTGCGAGGACTTC

>NM_H6b_B
CAAGCCTCTGCGTCTGCCCCTGCAGGACGTCTACAAAATCGGAGGTATTGGAACGGTCCCCGTGGGCCGTGTGGAGACCGGCACCATCAAGCCCGGCATGATCGTGTGCTTCGCCCCGGTCATGCTCACCACTGAGGTCAAGTCCGTGGAGATGCACCACGAGTCCCTGCCGGAGGCCTTCCCCGGTGACAACGTCGGCTTCAACGTGAAGAACGTCTCCGTCAAGGAGCTGCGTCGTGGCTACGTCGCCTCCGACTCGAAGAAGTCCCCCGCCAGCGGCTGCGAGGACTTC

>NM_H7a
CAAGCCTCTGCGTCTGCCCCTGCAGGACGTCTACAAAATCGGAGGTATTGGAACGGTCCCCGTGGGCCGTGTGGAGACCGGCACCATCAAGCCCGGCATGATCGTGTGCTTCGCCCCGGTCNNGCTCACCACTGAGGTCAAGTCCGTGGAGATGCACCACGAGTCCCTGCCGGAGGCCTTCCCCGGTGACAACGTCGGCTTCAACGTGAAGAACGTCTCCGTCAAGGAGCTGCGTCGTGGCTACGTCGCCTCCGACTCGAAGAAGTCCCCCGCCAGCGGCTGCGAGGACTTC

>NM_H7b
CAAGCCTCTGCGTCTGCCCCTGCAGGACGTCTACAAAATCGGAGGTATTGGAACGGTCCCCGTGGGCCGTGTGGAGACCGGCACCATCAAGCCCGGCATGATCGTGTGCTTCGCCCCGGTCNNGCTCACCACTGAGGTCAAGTCCGTGGAGATGCACCACGAGTCCCTGCCGGAGGCCTTCCCCGGTGACAACGTCGGCTTCAACGTGAAGAACGTCTCCGTCAAGGAGCTGCGTCGTGGCTACGTCGCCTCCGACTCGAAGAAGTCCCCCGCCAGCGGCTGCGAGGACTTC

>NM_H8a
CAAGCCTCTGCGTCTGCCCCTGCAGGACGTCTACAAAATCGGAGGTATTGGAACGGTCCCCGTGGGCCGTGTGGAGACCGGCACCATCAAGCCCGGCATGATCGTGTGCTTCGCCCCGGTCNNGCTCACCACTGAGGTCAAGTCCGTGGAGATGCACCACGAGTCCCTGCCGGAGGCCTTCCCCGGTGACAACGTCGGCTTCAACGTGAAGAACGTCTCCGTCAAGGAGCTGCGTCGTGGCTACGTCGCCTCCGACTCGAAGAAGTCCCCCGCCAGCGGCTGCGAGGACTTC

>NM_H8b
CAAGCCTCTGCGTCTGCCCCTGCAGGACGTCTACAAAATCGGAGGTATTGGAACGGTCCCCGTGGGCCGTGTGGAGACCGGCACCATCAAGCCCGGCATGATCGTGTGCTTCGCCCCGGTCNNGCTCACCACTGAGGTCAAGTCCGTGGAGATGCACCACGAGTCCCTGCCGGAGGCCTTCCCCGGTGACAACGTCGGCTTCAACGTGAAGAACGTCTCCGTCAAGGAGCTGCGTCGTGGCTACGTCGCCTCCGACTCGAAGAAGTCCCCCGCCAGCGGCTGCGAGGACTTC

>NM_H9a_B
CAAGCCTCTGCGTCTGCCCCTGCAGGACGTCTACAAAATCGGAGGTATTGGAACGGTCCCCGTGGGCCGTGTGGAGACCGGCACCATCAAGCCCGGCATGATCGTGTGCTTCGCCCCGGTCATGCTCACCACTGAGGTCAAGTCCGTGGAGATGCACCACGAGTCCCTGCCGGAGGCCTTCCCCGGTGACAACGTCGGCTTCAACGTGAAGAACGTCTCCGTCAAGGAGCTGCGTCGTGGCTACGTCGCCTCCGACTCGAAGAAGTCCCCCGCCAGCGGCTGCGAGGACTTC

>NM_H9b_B
CAAGCCTCTGCGTCTGCCCCTGCAGGACGTCTACAAAATCGGAGGTATTGGAACGGTCCCCGTGGGCCGTGTGGAGACCGGCACCATCAAGCCCGGCATGATCGTGTGCTTCGCCCCGGTCATGCTCACCACTGAGGTCAAGTCCGTGGAGATGCACCACGAGTCCCTGCCGGAGGCCTTCCCCGGTGACAACGTCGGCTTCAACGTGAAGAACGTCTCCGTCAAGGAGCTGCGTCGTGGCTACGTCGCCTCCGACTCGAAGAAGTCCCCCGCCAGCGGCTGCGAGGACTTC

>NM_H10a_B
CAAGCCTCTGCGTCTGCCCCTGCAGGACGTCTACAAAATCGGAGGTATTGGAACGGTCCCCGTGGGCCGTGTGGAGACCGGCACCATCAAGCCCGGCATGATCGTGTGCTTCGCCCCGGTCATGCTCACCACTGAGGTCAAGTCCGTGGAGATGCACCACGAGTCCCTGCCGGAGGCCTTCCCCGGTGACAACGTCGGCTTCAACGTGAAGAACGTCTCCGTCAAGGAGCTGCGTCGTGGCTACGTCGCCTCCGACTCGAAGAAGTCCCCCGCCAGCGGCTGCGAGGACTTC

>NM_H10b_B
CAAGCCTCTGCGTCTGCCCCTGCAGGACGTCTACAAAATCGGAGGTATTGGAACGGTCCCCGTGGGCCGTGTGGAGACCGGCACCATCAAGCCCGGCATGATCGTGTGCTTCGCCCCGGTCATGCTCACCACTGAGGTCAAGTCCGTGGAGATGCACCACGAGTCCCTGCCGGAGGCCTTCCCCGGTGACAACGTCGGCTTCAACGTGAAGAACGTCTCCGTCAAGGAGCTGCGTCGTGGCTACGTCGCCTCCGACTCGAAGAAGTCCCCCGCCAGCGGCTGCGAGGACTTC

>NM_H11a_B
CAAGCCTCTGCGTCTGCCCCTGCAGGACGTCTACAAAATCGGAGGTATTGGAACGGTCCCCGTGGGCCGTGTGGAGACCGGCACCATCAAGCCCGGCATGATCGTGTGCTTCGCCCCGGTCATGCTCACCACTGAGGTCAAGTCCGTGGAGATGCACCACGAGTCCCTGCCGGAGGCCTTCCCCGGTGACAACGTCGGCTTCAACGTGAAGAACGTCTCCGTCAAGGAGCTGCGTCGTGGCTACGTCGCCTCCGACTCGAAGAAGTCCCCCGCCAGCGGCTGCGAGGACTTC

>NM_H11b_B
CAAGCCTCTGCGTCTGCCCCTGCAGGACGTCTACAAAATCGGAGGTATTGGAACGGTCCCCGTGGGCCGTGTGGAGACCGGCACCATCAAGCCCGGCATGATCGTGTGCTTCGCCCCGGTCATGCTCACCACTGAGGTCAAGTCCGTGGAGATGCACCACGAGTCCCTGCCGGAGGCCTTCCCCGGTGACAACGTCGGCTTCAACGTGAAGAACGTCTCCGTCAAGGAGCTGCGTCGTGGCTACGTCGCCTCCGACTCGAAGAAGTCCCCCGCCAGCGGCTGCGAGGACTTC

>NM_H12a_B
CAAGCCTCTGCGTCTGCCCCTGCAGGACGTCTACAAAATCGGAGGTATTGGAACGGTCCCCGTGGGCCGTGTGGAGACCGGCACCATCAAGCCCGGCATGATCGTGTGCTTCGCCCCGGTCATGCTCACCACTGAGGTCAAGTCCGTGGAGATGCACCACGAGTCCCTGCCGGAGGCCTTCCCCGGTGACAACGTCGGCTTCAACGTGAAGAACGTCTCCGTCAAGGAGCTGCGTCGTGGCTACGTCGCCTCCGACTCGAAGAAGTCTCCCGCCAGCGGCTGCGAGGACTTC

>NM_H12b_B
CAAGCCTCTGCGTCTGCCCCTGCAGGACGTCTACAAAATCGGAGGTATTGGAACGGTCCCCGTGGGCCGTGTGGAGACCGGCACCATCAAGCCCGGCATGATCGTGTGCTTCGCCCCGGTCATGCTCACCACTGAGGTCAAGTCCGTGGAGATGCACCACGAGTCCCTGCCGGAGGCCTTCCCCGGTGACAACGTCGGCTTCAACGTGAAGAACGTCTCCGTCAAGGAGCTGCGTCGTGGCTACGTCGCCTCCGACTCGAAGAAGTCCCCCGCCAGCGGCTGCGAGGACTTC

>NM_H13a_B
CAAGCCTCTGCGTCTGCCCCTGCAGGACGTCTACAAAATCGGAGGTATTGGAACGGTCCCCGTGGGCCGTGTGGAGACCGGCACCATCAAGCCCGGCATGATCGTGTGCTTCGCCCCGGTCATGCTCACCACTGAGGTCAAGTCCGTGGAGATGCACCACGAGTCCCTGCCGGAGGCCTTCCCCGGTGACAACGTCGGCTTCAACGTGAAGAACGTCTCCGTCAAGGAGCTGCGTCGTGGCTACGTCGCCTCCGACTCGAAGAAGTCCCCCGCCAGCGGCTGCGAGGACTTC

>NM_H13b_B
CAAGCCTCTGCGTCTGCCCCTGCAGGACGTCTACAAAATCGGAGGTATTGGAACGGTCCCCGTGGGCCGTGTGGAGACCGGCACCATCAAGCCCGGCATGATCGTGTGCTTCGCCCCGGTCATGCTCACCACTGAGGTCAAGTCCGTGGAGATGCACCACGAGTCCCTGCCGGAGGCCTTCCCCGGTGACAACGTCGGCTTCAACGTGAAGAACGTCTCCGTCAAGGAGCTGCGTCGTGGCTACGTCGCCTCCGACTCGAAGAAGTCCCCCGCCAGCGGCTGCGAGGACTTC

>NM_H14a_B
CAAGCCTCTGCGTCTGCCCCTGCAGGACGTCTACAAAATCGGAGGTATTGGAACGGTCCCCGTGGGCCGTGTGGAGACCGGCACCATCAAGCCCGGCATGATCGTGTGCTTCGCCCCGGTCATGCTCACCACTGAGGTCAAGTCCGTGGAGATGCACCACGAGTCCCTGCCGGAGGCCTTCCCCGGTGACAACGTCGGCTTCAACGTGAAGAACGTCTCCGTCAAGGAGCTGCGTCGTGGCTACGTCGCCTCCGACTCGAAGAAGTCCCCCGCCAGCGGCTGCGAGGACTTC

>NM_H14b_B
CAAGCCTCTGCGTCTGCCCCTGCAGGACGTCTACAAAATCGGAGGTATTGGAACGGTCCCCGTGGGCCGTGTGGAGACCGGCACCATCAAGCCCGGCATGATCGTGTGCTTCGCCCCGGTCATGCTCACCACTGAGGTCAAGTCCGTGGAGATGCACCACGAGTCCCTGCCGGAGGCCTTCCCCGGTGACAACGTCGGCTTCAACGTGAAGAACGTCTCCGTCAAGGAGCTGCGTCGTGGCTACGTCGCCTCCGACTCGAAGAAGTCCCCCGCCAGCGGCTGCGAGGACTTC

>NM_H15a_B
CAAGCCTCTGCGTCTGCCCCTGCAGGACGTCTACAAAATCGGAGGTATTGGAACGGTCCCCGTGGGCCGTGTGGAGACCGGCACCATCAAGCCCGGCATGATCGTGTGCTTCGCCCCGGTCATGCTCACCACTGAGGTCAAGTCCGTGGAGATGCACCACGAGTCCCTGCCGGAGGCCTTCCCCGGTGACAACGTCGGCTTCAACGTGAAGAACGTCTCCGTCAAGGAGCTGCGTCGTGGCTACGTCGCCTCCGACTCGAAGAAGTCCCCCGCCAGCGGCTGCGAGGACTTC

>NM_H15b_B
CAAGCCTCTGCGTCTGCCCCTGCAGGACGTCTACAAAATCGGAGGTATTGGAACGGTCCCCGTGGGCCGTGTGGAGACCGGCACCATCAAGCCCGGCATGATCGTGTGCTTCGCCCCGGTCATGCTCACCACTGAGGTCAAGTCCGTGGAGATGCACCACGAGTCCCTGCCGGAGGCCTTCCCCGGTGACAACGTCGGCTTCAACGTGAAGAACGTCTCCGTCAAGGAGCTGCGTCGTGGCTACGTCGCCTCCGACTCGAAGAAGTCCCCCGCCAGCGGCTGCGAGGACTTC

>NM_H16a_B
CAAGCCTCTGCGTCTGCCCCTGCAGGACGTCTACAAAATCGGAGGTATTGGAACGGTCCCCGTGGGCCGTGTGGAGACCGGCACCATCAAGCCCGGCATGATCGTGTGCTTCGCCCCGGTCATGCTCACCACTGAGGTCAAGTCCGTGGAGATGCACCACGAGTCCCTGCCGGAGGCCTTCCCCGGTGACAACGTCGGCTTCAACGTGAAGAACGTCTCCGTCAAGGAGCTGCGTCGTGGCTACGTCGCCTCCGACTCGAAGAAGTCCCCCGCCAGCGGCTGCGAGGACTTC

>NM_H16b_B
CAAGCCTCTGCGTCTGCCCCTGCAGGACGTCTACAAAATCGGAGGTATTGGAACGGTCCCCGTGGGCCGTGTGGAGACCGGCACCATCAAGCCCGGCATGATCGTGTGCTTCGCCCCGGTCATGCTCACCACTGAGGTCAAGTCCGTGGAGATGCACCACGAGTCCCTGCCGGAGGCCTTCCCCGGTGACAACGTCGGCTTCAACGTGAAGAACGTCTCCGTCAAGGAGCTGCGTCGTGGCTACGTCGCCTCCGACTCGAAGAAGTCCCCCGCCAGCGGCTGCGAGGACTTC

>NM_M1a
CAAGCCTCTGCGTCTGCCCCTGCAGGACGTCTACAAAATCGGAGGTATTGGAACGGTCCCCGTGGGCCGTGTGGAGACCGGCACCATCAAGCCCGGCATGATCGTGTGCTTCGCCCCGGTCNNGCTCACCACTGAGGTCAAGTCCGTGGAGATGCACCACGAGTCCCTGCCGGAGGCCTTCCCCGGTGACAACGTCGGCTTCAACGTGAAGAACGTCTCCGTCAAGGAGCTGCGTCGTGGCTACGTCGCCTCCGACTCGAAGAAGTCCCCCGCCAGCGGCTGCGAGGACTTC

>NM_M1b
CAAGCCTCTGCGTCTGCCCCTGCAGGACGTCTACAAAATCGGAGGTATTGGAACGGTCCCCGTGGGCCGTGTGGAGACCGGCACCATCAAGCCCGGCATGATCGTGTGCTTCGCCCCGGTCNNGCTCACCACTGAGGTCAAGTCCGTGGAGATGCACCACGAGTCCCTGCCGGAGGCCTTCCCCGGTGACAACGTCGGCTTCAACGTGAAGAACGTCTCCGTCAAGGAGCTGCGTCGTGGCTACGTCGCCTCCGACTCGAAGAAGTCCCCCGCCAGCGGCTGCGAGGACTTC

>NM_M2a_B
CAAGCCTCTGCGTCTGCCCCTGCAGGACGTCTACAAAATCGGAGGTATTGGAACGGTCCCCGTGGGCCGTGTGGAGACCGGCACCATCAAGCCCGGCATGATCGTGTGCTTCGCCCCGGTCATGCTCACCACTGAGGTCAAGTCCGTGGAGATGCACCACGAGTCCCTGCCGGAGGCCTTCCCCGGTGACAACGTCGGCTTCAACGTGAAGAACGTCTCCGTCAAGGAGCTGCGTCGTGGCTACGTCGCCTCCGACTCGAAGAAGTCCCCCGCCAGCGGCTGCGAGGACTTC

>NM_M2b_B
CAAGCCTCTGCGTCTGCCCCTGCAGGACGTCTACAAAATCGGAGGTATTGGAACGGTCCCCGTGGGCCGTGTGGAGACCGGCACCATCAAGCCCGGCATGATCGTGTGCTTCGCCCCGGTCATGCTCACCACTGAGGTCAAGTCCGTGGAGATGCACCACGAGTCCCTGCCGGAGGCCTTCCCCGGTGACAACGTCGGCTTCAACGTGAAGAACGTCTCCGTCAAGGAGCTGCGTCGTGGCTACGTCGCCTCCGACTCGAAGAAGTCCCCCGCCAGCGGCTGCGAGGACTTC

>NM_M3a_B
CAAGCCTCTGCGTCTGCCCCTGCAGGACGTCTACAAAATCGGAGGTATTGGAACGGTCCCCGTGGGCCGTGTGGAGACCGGCACCATCAAGCCCGGCATGATCGTGTGCTTCGCCCCGGTCATGCTCACCACTGAGGTCAAGTCCGTGGAGATGCACCACGAGTCCCTGCCGGAGGCCTTCCCCGGTGACAACGTCGGCTTCAACGTGAAGAACGTCTCCGTCAAGGAGCTGCGTCGTGGCTACGTCGCCTCCGACTCGAAGAAGTCCCCCGCCAGCGGCTGCGAGGACTTC

>NM_M3b_B
CAAGCCTCTGCGTCTGCCCCTGCAGGACGTCTACAAAATCGGAGGTATTGGAACGGTCCCCGTGGGCCGTGTGGAGACCGGCACCATCAAGCCCGGCATGATCGTGTGCTTCGCCCCGGTCATGCTCACCACTGAGGTCAAGTCCGTGGAGATGCACCACGAGTCCCTGCCGGAGGCCTTCCCCGGTGACAACGTCGGCTTCAACGTGAAGAACGTCTCCGTCAAGGAGCTGCGTCGTGGCTACGTCGCCTCCGACTCGAAGAAGTCCCCCGCCAGCGGCTGCGAGGACTTC

>NM_M4a
CAAGCCNCTGCGTCTGCCCCTGCAGGACGTCTACAAAATCGGAGGTATTGGAACGGTCCCCGTGGGCCGTGTGGAGACCGGCACCATCAAGCCCGGCATGATCGTGTGCTTCGCCCCGGTCNNGCTCACCACTGAGGTCAAGTCCGTGGAGATGCACCACGAGTCCCTGCCGGAGGCCTTCCCCGGTGACAACGTCGGCTTCAACGTGAAGAACGTCTCCGTCAAGGAGCTGCGTCGTGGCTACGTCGCCTCCGACTCGAAGAAGTCCCCCGCCAGCGGCTGCGAGGACTTC

>NM_M4b
CAAGCCNCTGCGTCTGCCCCTGCAGGACGTCTACAAAATCGGAGGTATTGGAACGGTCCCCGTGGGCCGTGTGGAGACCGGCACCATCAAGCCCGGCATGATCGTGTGCTTCGCCCCGGTCNNGCTCACCACTGAGGTCAAGTCCGTGGAGATGCACCACGAGTCCCTGCCGGAGGCCTTCCCCGGTGACAACGTCGGCTTCAACGTGAAGAACGTCTCCGTCAAGGAGCTGCGTCGTGGCTACGTCGCCTCCGACTCGAAGAAGTCCCCCGCCAGCGGCTGCGAGGACTTC

>NM_M5a_B
CAAGCCTCTGCGTCTGCCCCTGCAGGACGTCTACAAAATCGGAGGTATTGGAACGGTCCCCGTGGGCCGTGTGGAGACCGGCACCATCAAGCCCGGCATGATCGTGTGCTTCGCCCCGGTCATGCTCACCACTGAGGTCAAGTCCGTGGAGATGCACCACGAGTCCCTGCCGGAGGCCTTCCCCGGTGACAACGTCGGCTTCAACGTGAAGAACGTCTCCGTCAAGGAGCTGCGTCGTGGCTACGTCGCCTCCGACTCGAAGAAGTCCCCCGCCAGCGGCTGCGAGGACTTC

>NM_M5b_B
CAAGCCTCTGCGTCTGCCCCTGCAGGACGTCTACAAAATCGGAGGTATTGGAACGGTCCCCGTGGGCCGTGTGGAGACCGGCACCATCAAGCCCGGCATGATCGTGTGCTTCGCCCCGGTCATGCTCACCACTGAGGTCAAGTCCGTGGAGATGCACCACGAGTCCCTGCCGGAGGCCTTCCCCGGTGACAACGTCGGCTTCAACGTGAAGAACGTCTCCGTCAAGGAGCTGCGTCGTGGCTACGTCGCCTCCGACTCGAAGAAGTCCCCCGCCAGCGGCTGCGAGGACTTC

>NM_M6a_B
CAAGCCTCTGCGTCTGCCCCTGCAGGACGTCTACAAAATCGGAGGTATTGGAACGGTCCCCGTGGGCCGTGTGGAGACCGGCACCATCAAGCCCGGCATGATCGTGTGCTTCGCCCCGGTCATGCTCACCACTGAGGTCAAGTCCGTGGAGATGCACCACGAGTCCCTGCCGGAGGCCTTCCCCGGTGACAACGTCGGCTTCAACGTGAAGAACGTCTCCGTCAAGGAGCTGCGTCGTGGCTACGTCGCCTCCGACTCGAAGAAGTCCCCCGCCAGCGGCTGCGAGGACTTC

>NM_M6b_B
CAAGCCTCTGCGTCTGCCCCTGCAGGACGTCTACAAAATCGGAGGTATTGGAACGGTCCCCGTGGGCCGTGTGGAGACCGGCACCATCAAGCCCGGCATGATCGTGTGCTTCGCCCCGGTCATGCTCACCACTGAGGTCAAGTCCGTGGAGATGCACCACGAGTCCCTGCCGGAGGCCTTCCCCGGTGACAACGTCGGCTTCAACGTGAAGAACGTCTCCGTCAAGGAGCTGCGTCGTGGCTACGTCGCCTCCGACTCGAAGAAGTCCCCCGCCAGCGGCTGCGAGGACTTC

>NM_M7a_B
CAAGCCTCTGCGTCTGCCCCTGCAGGACGTCTACAAAATCGGAGGTATTGGAACGGTCCCCGTGGGCCGTGTGGAGACCGGCACCATCAAGCCCGGCATGATCGTGTGCTTCGCCCCGGTCATGCTCACCACTGAGGTCAAGTCCGTGGAGATGCACCACGAGTCCCTGCCGGAGGCCTTCCCCGGTGACAACGTCGGCTTCAACGTGAAGAACGTCTCCGTCAAGGAGCTGCGTCGTGGCTACGTCGCCTCCGACTCGAAGAAGTCCCCCGCCAGCGGCTGCGAGGACTTC

>NM_M7b_B
CAAGCCTCTGCGTCTGCCCCTGCAGGACGTCTACAAAATCGGAGGTATTGGAACGGTCCCCGTGGGCCGTGTGGAGACCGGCACCATCAAGCCCGGCATGATCGTGTGCTTCGCCCCGGTCATGCTCACCACTGAGGTCAAGTCCGTGGAGATGCACCACGAGTCCCTGCCGGAGGCCTTCCCCGGTGACAACGTCGGCTTCAACGTGAAGAACGTCTCCGTCAAGGAGCTGCGTCGTGGCTACGTCGCCTCCGACTCGAAGAAGTCCCCCGCCAGCGGCTGCGAGGACTTC

>NM_M8a
CAAGCCNCTGCGTCTGCCCCTGCAGGACGTCTACAAAATCGGAGGTATTGGAACGGTCCCCGTGGGCCGTGTGGAGACCGGCACCATCAAGCCCGGCATGATCGTGTGCTTCGCCCCGGTCNNGCTCACCACTGAGGTCAAGTCCGTGGAGATGCACCACGAGTCCCTNCCGGAGGCCTTCCCCGGTGACAACGTCGGCTTCAACGTGAAGAACGTCTCCGTCAAGGAGCTGCGTCGTGGCTACGTCGCCTCCGACTCGAAGAAGTCCCCCGCCAGCGGCTGCGAGGACTTC

>NM_M8b
CAAGCCNCTGCGTCTGCCCCTGCAGGACGTCTACAAAATCGGAGGTATTGGAACGGTCCCCGTGGGCCGTGTGGAGACCGGCACCATCAAGCCCGGCATGATCGTGTGCTTCGCCCCGGTCNNGCTCACCACTGAGGTCAAGTCCGTGGAGATGCACCACGAGTCCCTNCCGGAGGCCTTCCCCGGTGACAACGTCGGCTTCAACGTGAAGAACGTCTCCGTCAAGGAGCTGCGTCGTGGCTACGTCGCCTCCGACTCGAAGAAGTCCCCCGCCAGCGGCTGCGAGGACTTC

>NM_M9a_B
CAAGCCTCTGCGTCTGCCCCTGCAGGACGTCTACAAAATCGGAGGTATTGGAACGGTCCCCGTGGGCCGTGTGGAGACCGGCACCATCAAGCCCGGCATGATCGTGTGCTTCGCCCCGGTCATGCTCACCACTGAGGTCAAGTCCGTGGAGATGCACCACGAGTCCCTGCCGGAGGCCTTCCCCGGTGACAACGTCGGCTTCAACGTGAAGAACGTCTCCGTCAAGGAGCTGCGTCGTGGCTACGTCGCCTCCGACTCGAAGAAGTCCCCCGCCAGCGGCTGCGAGGACTTC

>NM_M9b_B
CAAGCCTCTGCGTCTGCCCCTGCAGGACGTCTACAAAATCGGAGGTATTGGAACGGTCCCCGTGGGCCGTGTGGAGACCGGCACCATCAAGCCCGGCATGATCGTGTGCTTCGCCCCGGTCATGCTCACCACTGAGGTCAAGTCCGTGGAGATGCACCACGAGTCCCTGCCGGAGGCCTTCCCCGGTGACAACGTCGGCTTCAACGTGAAGAACGTCTCCGTCAAGGAGCTGCGTCGTGGCTACGTCGCCTCCGACTCGAAGAAGTCCCCCGCCAGCGGCTGCGAGGACTTC

>NM_M10a_B
CAAGCCTCTGCGTCTGCCCCTGCAGGACGTCTACAAAATCGGAGGTATTGGAACGGTCCCCGTGGGCCGTGTGGAGACCGGCACCATCAAGCCCGGCATGATCGTGTGCTTCGCCCCGGTCATGCTCACCACTGAGGTCAAGTCCGTGGAGATGCACCACGAGTCCCTGCCGGAGGCCTTCCCCGGTGACAACGTCGGCTTCAACGTGAAGAACGTCTCCGTCAAGGAGCTGCGTCGTGGCTACGTCGCCTCCGACTCGAAGAAGTCCCCCGCCAGCGGCTGCGAGGACTTC

>NM_M10b_B
CAAGCCTCTGCGTCTGCCCCTGCAGGACGTCTACAAAATCGGAGGTATTGGAACGGTCCCCGTGGGCCGTGTGGAGACCGGCACCATCAAGCCCGGCATGATCGTGTGCTTCGCCCCGGTCATGCTCACCACTGAGGTCAAGTCCGTGGAGATGCACCACGAGTCCCTGCCGGAGGCCTTCCCCGGTGACAACGTCGGCTTCAACGTGAAGAACGTCTCCGTCAAGGAGCTGCGTCGTGGCTACGTCGCCTCCGACTCGAAGAAGTCCCCCGCCAGCGGCTGCGAGGACTTC

>NM_M11a_A
CAAGCCTCTGCGTCTGCCCCTGCAGGACGTCTACAAAATCGGAGGTATTGGAACGGTCCCCGTGGGCCGTGTGGAGACCGGCACCATCAAGCCCGGCATGATCGTGTGCTTCGCCCCGGTCCAGCTCACCACTGAGGTCAAGTCCGTGGAGATGCACCACGAGTCCCTGCCGGAGGCCTTCCCCGGTGACAACGTCGGCTTCAACGTGAAGAACGTCTCCGTCAAGGAGCTGCGTCGTGGCTACGTCGCCTCCGACTCGAAGAAGTCCCCCGCCAGCGGCTGCGAGGACTTC

>NM_M11b_A
CAAGCCTCTGCGTCTGCCCCTGCAGGACGTCTACAAAATCGGAGGTATTGGAACGGTCCCCGTGGGCCGTGTGGAGACCGGCACCATCAAGCCCGGCATGATCGTGTGCTTCGCCCCGGTCCAGCTCACCACTGAGGTCAAGTCCGTGGAGATGCACCACGAGTCCCTGCCGGAGGCCTTCCCCGGTGACAACGTCGGCTTCAACGTGAAGAACGTCTCCGTCAAGGAGCTGCGTCGTGGCTACGTCGCCTCCGACTCGAAGAAGTCCCCCGCCAGCGGCTGCGAGGACTTC

>NM_M12a_B
CAAGCCTCTGCGTCTGCCCCTGCAGGACGTCTACAAAATCGGAGGTATTGGAACGGTCCCCGTGGGCCGTGTGGAGACCGGCACCATCAAGCCCGGCATGATCGTGTGCTTCGCCCCGGTCATGCTCACCACTGAGGTCAAGTCCGTGGAGATGCACCACGAGTCCCTGCCGGAGGCCTTCCCCGGTGACAACGTCGGCTTCAACGTGAAGAACGTCTCCGTCAAGGAGCTGCGTCGTGGCTACGTCGCCTCCGACTCGAAGAAGTCCCCCGCCAGCGGCTGCGAGGACTTC

>NM_M12b_B
CAAGCCTCTGCGTCTGCCCCTGCAGGACGTCTACAAAATCGGAGGTATTGGAACGGTCCCCGTGGGCCGTGTGGAGACCGGCACCATCAAGCCCGGCATGATCGTGTGCTTCGCCCCGGTCATGCTCACCACTGAGGTCAAGTCCGTGGAGATGCACCACGAGTCCCTGCCGGAGGCCTTCCCCGGTGACAACGTCGGCTTCAACGTGAAGAACGTCTCCGTCAAGGAGCTGCGTCGTGGCTACGTCGCCTCCGACTCGAAGAAGTCCCCCGCCAGCGGCTGCGAGGACTTC

>NM_M13a_B
CAAGCCNCTGCGTCTGCCCCTGCAGGACGTCTACAAAATCGGAGGTATTGGAACGGTCCCCGTGGGCCGTGTGGAGACCGGCACCATNAAGCCCGGCATGATCGTGTGCTTCGCCCCGGTCATGCTCACCACTGAGGTCAAGTCCGTGGAGATGCACCACGAGTCCCTGCCGGAGGCCTTCCCCGGTGACAACGTCGGCTTCAACGTGAAGAACGTCTCCGTCAAGGAGCTGCGTCGTGGCTACGTCGCCTCCGACTCGAAGAAGTCCCCCGCCAGCGGCTGCGAGGACTTC

>NM_M13b_B
CAAGCCNCTGCGTCTGCCCCTGCAGGACGTCTACAAAATCGGAGGTATTGGAACGGTCCCCGTGGGCCGTGTGGAGACCGGCACCATNAAGCCCGGCATGATCGTGTGCTTCGCCCCGGTCATGCTCACCACTGAGGTCAAGTCCGTGGAGATGCACCACGAGTCCCTGCCGGAGGCCTTCCCCGGTGACAACGTCGGCTTCAACGTGAAGAACGTCTCCGTCAAGGAGCTGCGTCGTGGCTACGTCGCCTCCGACTCGAAGAAGTCCCCCGCCAGCGGCTGCGAGGACTTC

>NM_M14a_B
CAAGCCTCTGCGTCTGCCCCTGCAGGACGTCTACAAAATCGGAGGTATTGGAACGGTCCCCGTGGGCCGTGTGGAGACCGGCACCATCAAGCCCGGCATGATCGTGTGCTTCGCCCCGGTCATGCTCACCACTGAGGTCAAGTCCGTGGAGATGCACCACGAGTCCCTGCCGGAGGCCTTCCCCGGTGACAACGTCGGCTTCAACGTGAAGAACGTCTCCGTCAAGGAGCTGCGTCGTGGCTACGTCGCCTCCGACTCGAAGAAGTCCCCCGCCAGCGGCTGCGAGGACTTC

>NM_M14b_B
CAAGCCTCTGCGTCTGCCCCTGCAGGACGTCTACAAAATCGGAGGTATTGGAACGGTCCCCGTGGGCCGTGTGGAGACCGGCACCATCAAGCCCGGCATGATCGTGTGCTTCGCCCCGGTCATGCTCACCACTGAGGTCAAGTCCGTGGAGATGCACCACGAGTCCCTGCCGGAGGCCTTCCCCGGTGACAACGTCGGCTTCAACGTGAAGAACGTCTCCGTCAAGGAGCTGCGTCGTGGCTACGTCGCCTCCGACTCGAAGAAGTCCCCCGCCAGCGGCTGCGAGGACTTC

>NM_M15a_B
CAAGCCTCTGCGTCTGCCCCTGCAGGACGTCTACAAAATCGGAGGTATTGGAACGGTCCCCGTGGGCCGTGTGGAGACCGGCACCATCAAGCCCGGCATGATCGTGTGCTTCGCCCCGGTCATGCTCACCACTGAGGTCAAGTCCGTGGAGATGCACCACGAGTCCCTGCCGGAGGCNTTCCCCGGTGACAACGTCGGCTTCAACGTGAAGAACGTCTCCGTCAAGGAGCTGCGTCGTGGCTACGTCGCCTCNGACTCTAAGAAGTCNCCCGCCAGCGGCTGCGAGGACTTC

>NM_M15b_B
CAAGCCTCTGCGTCTGCCCCTGCAGGACGTCTACAAAATCGGAGGTATTGGAACGGTCCCCGTGGGCCGTGTGGAGACCGGCACCATCAAGCCCGGCATGATCGTGTGCTTCGCCCCGGTCATGCTCACCACTGAGGTCAAGTCCGTGGAGATGCACCACGAGTCCCTGCCGGAGGCNTTCCCCGGTGACAACGTCGGCTTCAACGTGAAGAACGTCTCCGTCAAGGAGCTGCGTCGTGGCTACGTCGCCTCNGACTCTAAGAAGTCNCCCGCCAGCGGCTGCGAGGACTTC

>NM_M16a_B
CAAGCCTCTGCGTCTGCCCCTGCAGGACGTCTACAAAATCGGAGGNATTGGAACGGTCCCCGTGGGCCGTGTGGAGACCGGCACCATCAAGCCCGGCATGATCGTGTGCTTCGCCCCGGTCATGCTCACCACTGAGGTCAAGTCCGTGGAGATGCACCACGAGTCCCTGCCGGAGGCCTTCCCCGGTGACAACGTCGGCTTCAACGTGAAGAACGTCTCCGTCAAGGAGCTGCGTCGTGGCTACGTCGCCTCCGACTCGAAGAAGTCCCCCGCCAGCGGCTGCGAGGACTTC

>NM_M16b_B
CAAGCCTCTGCGTCTGCCCCTGCAGGACGTCTACAAAATCGGAGGNATTGGAACGGTCCCCGTGGGCCGTGTGGAGACCGGCACCATCAAGCCCGGCATGATCGTGTGCTTCGCCCCGGTCATGCTCACCACTGAGGTCAAGTCCGTGGAGATGCACCACGAGTCCCTGCCGGAGGCCTTCCCCGGTGACAACGTCGGCTTCAACGTGAAGAACGTCTCCGTCAAGGAGCTGCGTCGTGGCTACGTCGCCTCCGACTCGAAGAAGTCCCCCGCCAGCGGCTGCGAGGACTTC

>AK_H1a_B
CAAGCCTCTGCGTCTGCCCCTGCAGGACGTCTACAAAATCGGAGGTATTGGAACGGTCCCCGTGGGCCGTGTGGAGACCGGCACCATCAAGCCCGGCATGATCGTGTGCTTCGCCCCGGTCATGCTCACCACTGAGGTCAAGTCCGTGGAGATGCACCACGAGTCCCTGCCGGAGGCCTTCCCCGGTGACAACGTCGGCTTCAACGTGAAGAACGTCTCCGTCAAGGAGCTGCGTCGTGGCTACGTCGCCTCCGACTCGAAGAAGTCCCCCGCCAGCGGCTGCGAGGACTTC

>AK_H1b_B
CAAGCCTCTGCGTCTGCCCCTGCAGGACGTCTACAAAATCGGAGGTATTGGAACGGTCCCCGTGGGCCGTGTGGAGACCGGCACCATCAAGCCCGGCATGATCGTGTGCTTCGCCCCGGTCATGCTCACCACTGAGGTCAAGTCCGTGGAGATGCACCACGAGTCCCTGCCGGAGGCCTTCCCCGGTGACAACGTCGGCTTCAACGTGAAGAACGTCTCCGTCAAGGAGCTGCGTCGTGGCTACGTCGCCTCCGACTCGAAGAAGTCCCCCGCCAGCGGCTGCGAGGACTTC

>AK_H2a_B
CAAGCCTCTGCGTCTGCCCCTGCAGGACGTCTACAAAATCGGAGGTATTGGAACGGTCCCCGTGGGCCGTGTGGAGACCGGCACCATCAAGCCCGGCATGATCGTGTGCTTCGCCCCGGTCATGCTCACCACTGAGGTCAAGTCCGTGGAGATGCACCACGAGTCCCTGCCGGAGGCCTTCCCCGGTGACAACGTCGGCTTCAACGTGAAGAACGTCTCCGTCAAGGAGCTGCGTCGTGGCTACGTCGCCTCCGACTCGAAGAAGTCCCCCGCCAGCGGCTGCGAGGACTTC

>AK_H2b_B
CAAGCCTCTGCGTCTGCCCCTGCAGGACGTCTACAAAATCGGAGGTATTGGAACGGTCCCCGTGGGCCGTGTGGAGACCGGCACCATCAAGCCCGGCATGATCGTGTGCTTCGCCCCGGTCATGCTCACCACTGAGGTCAAGTCCGTGGAGATGCACCACGAGTCCCTGCCGGAGGCCTTCCCCGGTGACAACGTCGGCTTCAACGTGAAGAACGTCTCCGTCAAGGAGCTGCGTCGTGGCTACGTCGCCTCCGACTCGAAGAAGTCCCCCGCCAGCGGCTGCGAGGACTTC

>AK_H3a_B
CAAGCCTCTGCGTCTGCCCCTGCAGGACGTCTACAAAATCGGAGGTATTGGAACGGTCCCCGTGGGCCGTGTGGAGACCGGCACCATCAAGCCCGGCATGATCGTGTGCTTCGCCCCGGTCATGCTCACCACTGAGGTCAAGTCCGTGGAGATGCACCACGAGTCCCTGCCGGAGGCCTTCCCCGGTGACAACGTCGGCTTCAACGTGAAGAACGTCTCCGTCAAGGAGCTGCGTCGTGGCTACGTCGCCTCCGACTCGAAGAAGTCCCCCGCCAGCGGCTGCGAGGACTTC

>AK_H3b_B
CAAGCCTCTGCGTCTGCCCCTGCAGGACGTCTACAAAATCGGAGGTATTGGAACGGTCCCCGTGGGCCGTGTGGAGACCGGCACCATCAAGCCCGGCATGATCGTGTGCTTCGCCCCGGTCATGCTCACCACTGAGGTCAAGTCCGTGGAGATGCACCACGAGTCCCTGCCGGAGGCCTTCCCCGGTGACAACGTCGGCTTCAACGTGAAGAACGTCTCCGTCAAGGAGCTGCGTCGTGGCTACGTCGCCTCCGACTCGAAGAAGTCCCCCGCCAGCGGCTGCGAGGACTTC

>AK_H4a_B
CAAGCCTCTGCGTCTGCCCCTGCAGGACGTCTACAAAATCGGAGGTATTGGAACGGTCCCCGTGGGCCGTGTGGAGACCGGCACCATCAAGCCCGGCATGATCGTGTGCTTCGCCCCGGTCATGCTCACCACTGAGGTCAAGTCCGTGGAGATGCACCACGAGTCCCTGCCGGAGGCCTTCCCCGGTGACAACGTCGGCTTCAACGTGAAGAACGTCTCCGTCAAGGAGCTGCGTCGTGGCTACGTCGCCTCCGACTCGAAGAAGTCCCCCGCCAGCGGCTGCGAGGACTTC

>AK_H4b_B
CAAGCCTCTGCGTCTGCCCCTGCAGGACGTCTACAAAATCGGAGGTATTGGAACGGTCCCCGTGGGCCGTGTGGAGACCGGCACCATCAAGCCCGGCATGATCGTGTGCTTCGCCCCGGTCATGCTCACCACTGAGGTCAAGTCCGTGGAGATGCACCACGAGTCCCTGCCGGAGGCCTTCCCCGGTGACAACGTCGGCTTCAACGTGAAGAACGTCTCCGTCAAGGAGCTGCGTCGTGGCTACGTCGCCTCCGACTCGAAGAAGTCCCCCGCCAGCGGCTGCGAGGACTTC

>AK_H5a_B
CAAGCCTCTGCGTCTGCCCCTGCAGGACGTCTACAAAATCGGAGGTATTGGAACGGTCCCCGTGGGCCGTGTGGAGACCGGCACCATCAAGCCCGGCATGATCGTGTGCTTCGCCCCGGTCATGCTCACCACTGAGGTCAAGTCCGTGGAGATGCACCACGAGTCCCTGCCGGAGGCCTTCCCCGGTGACAACGTCGGCTTCAACGTGAAGAACGTCTCCGTCAAGGAGCTGCGTCGTGGCTACGTCGCCTCCGACTCGAAGAAGTCCCCCGCCAGCGGCTGCGAGGACTTC

>AK_H5b_B
CAAGCCTCTGCGTCTGCCCCTGCAGGACGTCTACAAAATCGGAGGTATTGGAACGGTCCCCGTGGGCCGTGTGGAGACCGGCACCATCAAGCCCGGCATGATCGTGTGCTTCGCCCCGGTCATGCTCACCACTGAGGTCAAGTCCGTGGAGATGCACCACGAGTCCCTGCCGGAGGCCTTCCCCGGTGACAACGTCGGCTTCAACGTGAAGAACGTCTCCGTCAAGGAGCTGCGTCGTGGCTACGTCGCCTCCGACTCGAAGAAGTCCCCCGCCAGCGGCTGCGAGGACTTC

>AK_H6a
CAAGCCTCTGCGTCTGCCCCTGCAGGACGTCTACAAAATCGGAGGTATTGGAACGGTCCCCGTGGGCCGTGTGGAGACCGGCACCATCAAGCCCGGCATGATCGTGTGCTTCGCCCCGGTCNNGCTCACCACTGAGGTCAAGTCCGTGGAGATGCACCACGAGTCCCTGCCGGAGGCCTTCCCCGGTGACAACGTCGGCTTCAACGTGAAGAACGTCTCCGTCAAGGAGCTGCGTCGTGGCTACGTCGCCTCCGACTCGAAGAAGTCCCCCGCCAGCGGCTGCGAGGACTTC

>AK_H6b
CAAGCCTCTGCGTCTGCCCCTGCAGGACGTCTACAAAATCGGAGGTATTGGAACGGTCCCCGTGGGCCGTGTGGAGACCGGCACCATCAAGCCCGGCATGATCGTGTGCTTCGCCCCGGTCNNGCTCACCACTGAGGTCAAGTCCGTGGAGATGCACCACGAGTCCCTGCCGGAGGCCTTCCCCGGTGACAACGTCGGCTTCAACGTGAAGAACGTCTCCGTCAAGGAGCTGCGTCGTGGCTACGTCGCCTCCGACTCGAAGAAGTCCCCCGCCAGCGGCTGCGAGGACTTC

>AK_H7a_B
CAAGCCTCTGCGTCTGCCCCTGCAGGACGTCTACAAAATCGGAGGTATTGGAACGGTCCCCGTGGGCCGTGTGGAGACCGGCACCATCAAGCCCGGCATGATCGTGTGCTTCGCCCCGGTCATGCTCACCACTGAGGTCAAGTCCGTGGAGATGCACCACGAGTCCCTGCCGGAGGCCTTCCCCGGTGACAACGTCGGCTTCAACGTGAAGAACGTCTCCGTCAAGGAGCTGCGTCGTGGCTACGTCGCCTCCGACTCGAAGAAGTCCCCCGCCAGCGGCTGCGAGGACTTC

>AK_H7b_B
CAAGCCTCTGCGTCTGCCCCTGCAGGACGTCTACAAAATCGGAGGTATTGGAACGGTCCCCGTGGGCCGTGTGGAGACCGGCACCATCAAGCCCGGCATGATCGTGTGCTTCGCCCCGGTCATGCTCACCACTGAGGTCAAGTCCGTGGAGATGCACCACGAGTCCCTGCCGGAGGCCTTCCCCGGTGACAACGTCGGCTTCAACGTGAAGAACGTCTCCGTCAAGGAGCTGCGTCGTGGCTACGTCGCCTCCGACTCGAAGAAGTCCCCCGCCAGCGGCTGCGAGGACTTC

>AK_H8a_B
CAAGCCTCTGCGTCTGCCCCTGCAGGACGTCTACAAAATCGGAGGTATTGGAACGGTCCCCGTGGGCCGTGTGGAGACCGGCACCATCAAGCCCGGCATGATCGTGTGCTTCGCCCCGGTCATGCTCACCACTGAGGTCAAGTCCGTGGAGATGCACCACGAGTCCCTGCCGGAGGCCTTCCCCGGTGACAACGTCGGCTTCAACGTGAAGAACGTCTCCGTCAAGGAGCTGCGTCGTGGCTACGTCGCCTCCGACTCGAAGAAGTCCCCCGCCAGCGGCTGCGAGGACTTC

>AK_H8b_B
CAAGCCTCTGCGTCTGCCCCTGCAGGACGTCTACAAAATCGGAGGTATTGGAACGGTCCCCGTGGGCCGTGTGGAGACCGGCACCATCAAGCCCGGCATGATCGTGTGCTTCGCCCCGGTCATGCTCACCACTGAGGTCAAGTCCGTGGAGATGCACCACGAGTCCCTGCCGGAGGCCTTCCCCGGTGACAACGTCGGCTTCAACGTGAAGAACGTCTCCGTCAAGGAGCTGCGTCGTGGCTACGTCGCCTCCGACTCGAAGAAGTCCCCCGCCAGCGGCTGCGAGGACTTC

>AK_H9a_B
CAAGCCTCTGCGTCTGCCCCTGCAGGACGTCTACAAAATCGGAGGTATTGGAACGGTCCCCGTGGGCCGTGTGGAGACCGGCACCATCAAGCCCGGCATGATCGTGTGCTTCGCCCCGGTCATGCTCACCACTGAGGTCAAGTCCGTGGAGATGCACCACGAGTCCCTGCCGGAGGCCTTCCCCGGTGACAACGTCGGCTTCAACGTGAAGAACGTCTCCGTCAAGGAGCTGCGTCGTGGCTACGTCGCCTCCGACTCGAAGAAGTCTCCCGCCAGCGGCTGCGAGGACTTC

>AK_H9b_B
CAAGCCTCTGCGTCTGCCCCTGCAGGACGTCTACAAAATCGGAGGTATTGGAACGGTCCCCGTGGGCCGTGTGGAGACCGGCACCATCAAGCCCGGCATGATCGTGTGCTTCGCCCCGGTCATGCTCACCACTGAGGTCAAGTCCGTGGAGATGCACCACGAGTCCCTGCCGGAGGCCTTCCCCGGTGACAACGTCGGCTTCAACGTGAAGAACGTCTCCGTCAAGGAGCTGCGTCGTGGCTACGTCGCCTCCGACTCGAAGAAGTCCCCCGCCAGCGGCTGCGAGGACTTC

>AK_H10a
CAAGCCTCTGCGTCTGCCCCTGCAGGACGTCTACAAAATCGGAGGTATTGGAACGGTCCCCGTGGGCCGTGTGGAGACCGGCACCATCAAGCCCGGCATGATCGTGTGCTTCGCCCCGGTCNNGCTCACCACTGAGGTCAAGTCCGTGGAGATGCACCACGAGTCCCTGCCGGAGGCCTTCCCCGGTGACAACGTCGGCTTCAACGTGAAGAACGTCTCCGTCAAGGAGCTGCGTCGTGGCTACGTCGCCTCCGACTCGAAGAAGTCCCCCGCCAGCGGCTGCGAGGACTTC

>AK_H10b
CAAGCCTCTGCGTCTGCCCCTGCAGGACGTCTACAAAATCGGAGGTATTGGAACGGTCCCCGTGGGCCGTGTGGAGACCGGCACCATCAAGCCCGGCATGATCGTGTGCTTCGCCCCGGTCNNGCTCACCACTGAGGTCAAGTCCGTGGAGATGCACCACGAGTCCCTGCCGGAGGCCTTCCCCGGTGACAACGTCGGCTTCAACGTGAAGAACGTCTCCGTCAAGGAGCTGCGTCGTGGCTACGTCGCCTCCGACTCGAAGAAGTCCCCCGCCAGCGGCTGCGAGGACTTC

>AK_H11a_B
CAAGCCTCTGCGTCTGCCCCTGCAGGACGTCTACAAAATCGGAGGTATTGGAACGGTCCCCGTGGGCCGTGTGGAGACCGGCACCATCAAGCCCGGCATGATCGTGTGCTTCGCCCCGGTCATGCTCACCACTGAGGTCAAGTCCGTGGAGATGCACCACGAGTCCCTGCCGGAGGCCTTCCCCGGTGACAACGTCGGCTTCAACGTGAAGAACGTCTCCGTCAAGGAGCTGCGTCGTGGCTACGTCGCCTCCGACTCGAAGAAGTCCCCCGCCAGCGGCTGCGAGGACTTC

>AK_H11b_B
CAAGCCTCTGCGTCTGCCCCTGCAGGACGTCTACAAAATCGGAGGTATTGGAACGGTCCCCGTGGGCCGTGTGGAGACCGGCACCATCAAGCCCGGCATGATCGTGTGCTTCGCCCCGGTCATGCTCACCACTGAGGTCAAGTCCGTGGAGATGCACCACGAGTCCCTGCCGGAGGCCTTCCCCGGTGACAACGTCGGCTTCAACGTGAAGAACGTCTCCGTCAAGGAGCTGCGTCGTGGCTACGTCGCCTCCGACTCGAAGAAGTCCCCCGCCAGCGGCTGCGAGGACTTC

>AK_H12a_B
CAAGCCTCTGCGTCTGCCCCTGCAGGACGTCTACAAAATCGGAGGTATTGGAACGGTCCCCGTGGGCCGTGTGGAGACCGGCACCATCAAGCCCGGCATGATCGTGTGCTTCGCCCCGGTCATGCTCACCACTGAGGTCAAGTCCGTGGAGATGCACCACGAGTCCCTGCCGGAGGCCTTCCCCGGTGACAACGTCGGCTTCAACGTGAAGAACGTCTCCGTCAAGGAGCTGCGTCGTGGCTACGTCGCCTCCGACTCGAAGAAGTCCCCCGCCAGCGGCTGCGAGGACTTC

>AK_H12b_B
CAAGCCTCTGCGTCTGCCCCTGCAGGACGTCTACAAAATCGGAGGTATTGGAACGGTCCCCGTGGGCCGTGTGGAGACCGGCACCATCAAGCCCGGCATGATCGTGTGCTTCGCCCCGGTCATGCTCACCACTGAGGTCAAGTCCGTGGAGATGCACCACGAGTCCCTGCCGGAGGCCTTCCCCGGTGACAACGTCGGCTTCAACGTGAAGAACGTCTCCGTCAAGGAGCTGCGTCGTGGCTACGTCGCCTCCGACTCGAAGAAGTCCCCCGCCAGCGGCTGCGAGGACTTC

>AK_H13a_B
CAAGCCTCTGCGTCTGCCCCTGCAGGACGTCTACAAAATCGGAGGTATTGGAACGGTCCCCGTGGGCCGTGTGGAGACCGGCACCATCAAGCCCGGCATGATCGTGTGCTTCGCCCCGGTCATGCTCACCACTGAGGTCAAGTCCGTGGAGATGCACCACGAGTCCCTGCCGGAGGCCTTCCCCGGTGACAACGTCGGCTTCAACGTGAAGAACGTCTCCGTCAAGGAGCTGCGTCGTGGCTACGTCGCCTCCGACTCGAAGAAGTCNCCCGCCAGCGGCTGCGAGGACTTC

>AK_H13b_B
CAAGCCTCTGCGTCTGCCCCTGCAGGACGTCTACAAAATCGGAGGTATTGGAACGGTCCCCGTGGGCCGTGTGGAGACCGGCACCATCAAGCCCGGCATGATCGTGTGCTTCGCCCCGGTCATGCTCACCACTGAGGTCAAGTCCGTGGAGATGCACCACGAGTCCCTGCCGGAGGCCTTCCCCGGTGACAACGTCGGCTTCAACGTGAAGAACGTCTCCGTCAAGGAGCTGCGTCGTGGCTACGTCGCCTCCGACTCGAAGAAGTCNCCCGCCAGCGGCTGCGAGGACTTC

>AK_H14a_B
CAAGCCTCTGCGTCTGCCCCTGCAGGACGTCTACAAAATCGGAGGTATTGGAACGGTCCCCGTGGGCCGTGTGGAGACCGGCACCATCAAGCCCGGCATGATCGTGTGCTTCGCCCCGGTCATGCTCACCACTGAGGTCAAGTCCGTGGAGATGCACCACGAGTCCCTGCCGGAGGCCTTCCCCGGTGACAACGTCGGCTTCAACGTGAAGAACGTCTCCGTCAAGGAGCTGCGTCGTGGCTACGTCGCCTCCGACTCGAAGAAGTCCCCCGCCAGCGGCTGCGAGGACTTC

>AK_H14b_B
CAAGCCTCTGCGTCTGCCCCTGCAGGACGTCTACAAAATCGGAGGTATTGGAACGGTCCCCGTGGGCCGTGTGGAGACCGGCACCATCAAGCCCGGCATGATCGTGTGCTTCGCCCCGGTCATGCTCACCACTGAGGTCAAGTCCGTGGAGATGCACCACGAGTCCCTGCCGGAGGCCTTCCCCGGTGACAACGTCGGCTTCAACGTGAAGAACGTCTCCGTCAAGGAGCTGCGTCGTGGCTACGTCGCCTCCGACTCGAAGAAGTCCCCCGCCAGCGGCTGCGAGGACTTC

>AK_H15a_B
CAAGCCTCTGCGTCTGCCCCTGCAGGACGTCTACAAAATCGGAGGTATTGGAACGGTCCCCGTGGGCCGTGTGGAGACCGGCACCATCAAGCCCGGCATGATCGTGTGCTTCGCCCCGGTCATGCTCACCACTGAGGTCAAGTCCGTGGAGATGCACCACGAGTCCCTGCCGGAGGCCTTCCCCGGTGACAACGTCGGCTTCAACGTGAAGAACGTCTCCGTCAAGGAGCTGCGTCGTGGCTACGTCGCCTCCGACTCGAAGAAGTCCCCCGCCAGCGGCTGCGAGGACTTC

>AK_H15b_B
CAAGCCTCTGCGTCTGCCCCTGCAGGACGTCTACAAAATCGGAGGTATTGGAACGGTCCCCGTGGGCCGTGTGGAGACCGGCACCATCAAGCCCGGCATGATCGTGTGCTTCGCCCCGGTCATGCTCACCACTGAGGTCAAGTCCGTGGAGATGCACCACGAGTCCCTGCCGGAGGCCTTCCCCGGTGACAACGTCGGCTTCAACGTGAAGAACGTCTCCGTCAAGGAGCTGCGTCGTGGCTACGTCGCCTCCGACTCGAAGAAGTCCCCCGCCAGCGGCTGCGAGGACTTC

>AK_H16a_B
CAAGCCTCTGCGTCTGCCCCTGCAGGACGTCTACAAAATCGGAGGTATTGGAACGGTCCCCGTGGGCCGTGTGGAGACCGGCACCATCAAGCCCGGCATGATCGTGTGCTTCGCCCCGGTCATGCTCACCACTGAGGTCAAGTCCGTGGAGATGCACCACGAGTCCCTGCCGGAGGCCTTCCCCGGTGACAACGTCGGCTTCAACGTGAAGAACGTCTCCGTCAAGGAGCTGCGTCGTGGCTACGTCGCCTCCGACTCGAAGAAGTCCCCCGCCAGCGGCTGCGAGGACTTC

>AK_H16b_B
CAAGCCTCTGCGTCTGCCCCTGCAGGACGTCTACAAAATCGGAGGTATTGGAACGGTCCCCGTGGGCCGTGTGGAGACCGGCACCATCAAGCCCGGCATGATCGTGTGCTTCGCCCCGGTCATGCTCACCACTGAGGTCAAGTCCGTGGAGATGCACCACGAGTCCCTGCCGGAGGCCTTCCCCGGTGACAACGTCGGCTTCAACGTGAAGAACGTCTCCGTCAAGGAGCTGCGTCGTGGCTACGTCGCCTCCGACTCGAAGAAGTCCCCCGCCAGCGGCTGCGAGGACTTC

>AK_M1a
CAAGCCTCTGCGTCTGCCCCTGCAGGACGTCTACAAAATCGGAGGTATTGGAACGGTCCCCGTGGGCCGTGTGGAGACCGGCACCATCAAGCCCGGCATGATCGTGTGCTTCGCCCCGGTCNNGCTCACCACTGAGGTCAAGTCCGTGGAGATGCACCACGAGTCCCTGCCGGAGGCCTTCCCCGGTGACAACGTCGGCTTCAACGTGAAGAACGTCTCCGTCAAGGAGCTGCGTCGTGGCTACGTCGCCTCCGACTCGAAGAAGTCCCCCGCCAGCGGCTGCGAGGACTTC

>AK_M1b
CAAGCCTCTGCGTCTGCCCCTGCAGGACGTCTACAAAATCGGAGGTATTGGAACGGTCCCCGTGGGCCGTGTGGAGACCGGCACCATCAAGCCCGGCATGATCGTGTGCTTCGCCCCGGTCNNGCTCACCACTGAGGTCAAGTCCGTGGAGATGCACCACGAGTCCCTGCCGGAGGCCTTCCCCGGTGACAACGTCGGCTTCAACGTGAAGAACGTCTCCGTCAAGGAGCTGCGTCGTGGCTACGTCGCCTCCGACTCGAAGAAGTCCCCCGCCAGCGGCTGCGAGGACTTC

>AK_M2a_B
CAAGCCTCTGCGTCTGCCCCTGCAGGACGTCTACAAAATCGGAGGTATTGGAACGGTCCCCGTGGGCCGTGTGGAGACCGGCACCATCAAGCCCGGCATGATCGTGTGCTTCGCCCCGGTCATGCTCACCACTGAGGTCAAGTCCGTGGAGATGCACCACGAGTCCCTGCCGGAGGCCTTCCCCGGTGACAACGTCGGCTTCAACGTGAAGAACGTCTCCGTCAAGGAGCTGCGTCGTGGCTACGTCGCCTCCGACTCGAAGAAGTCCCCCGCCAGCGGCTGCGAGGACTTC

>AK_M2b_B
CAAGCCTCTGCGTCTGCCCCTGCAGGACGTCTACAAAATCGGAGGTATTGGAACGGTCCCCGTGGGCCGTGTGGAGACCGGCACCATCAAGCCCGGCATGATCGTGTGCTTCGCCCCGGTCATGCTCACCACCGAGGTCAAGTCCGTGGAGATGCACCACGAGTCCCTGCCGGAGGCCTTCCCCGGTGACAACGTCGGCTTCAACGTGAAGAACGTCTCCGTCAAGGAGCTGCGTCGTGGCTACGTCGCCTCCGACTCGAAGAAGTCCCCCGCCAGCGGCTGCGAGGACTTC

>AK_M3a_B
CAAGCCTCTGCGTCTGCCCCTGCAGGACGTCTACAAAATCGGAGGTATTGGAACGGTCCCCGTGGGCCGTGTGGAGACCGGCACCATCAAGCCCGGCATGATCGTGTGCTTCGCCCCGGTCATGCTCACCACTGAGGTCAAGTCCGTGGAGATGCACCACGAGTCCCTGCCGGAGGCCTTCCCCGGTGACAACGTCGGCTTCAACGTGAAGAACGTCTCCGTCAAGGAGCTGCGTCGTGGCTACGTCGCCTCCGACTCGAAGAAGTCCCCCGCCAGCGGCTGCGAGGACTTC

>AK_M3b_B
CAAGCCTCTGCGTCTGCCCCTGCAGGACGTCTACAAAATCGGAGGTATTGGAACGGTCCCCGTGGGCCGTGTGGAGACCGGCACCATCAAGCCCGGCATGATCGTGTGCTTCGCCCCGGTCATGCTCACCACTGAGGTCAAGTCCGTGGAGATGCACCACGAGTCCCTGCCGGAGGCCTTCCCCGGTGACAACGTCGGCTTCAACGTGAAGAACGTCTCCGTCAAGGAGCTGCGTCGTGGCTACGTCGCCTCCGACTCGAAGAAGTCCCCCGCCAGCGGCTGCGAGGACTTC

>AK_M4a_B
CAAGCCTCTGCGTCTGCCCCTGCAGGACGTCTACAAAATCGGAGGTATTGGAACGGTCCCCGTGGGCCGTGTGGAGACCGGCACCATCAAGCCCGGCATGATCGTGTGCTTCGCCCCGGTCATGCTCACCACTGAGGTCAAGTCCGTGGAGATGCACCACGAGTCCCTGCCGGAGGCCTTCCCCGGTGACAACGTCGGCTTCAACGTGAAGAACGTCTCCGTCAAGGAGCTGCGTCGTGGCTACGTCGCCTCCGACTCGAAGAAGTCCCCCGCCAGCGGCTGCGAGGACTTC

>AK_M4b_B
CAAGCCTCTGCGTCTGCCCCTGCAGGACGTCTACAAAATCGGAGGTATTGGAACGGTCCCCGTGGGCCGTGTGGAGACCGGCACCATCAAGCCCGGCATGATCGTGTGCTTCGCCCCGGTCATGCTCACCACTGAGGTCAAGTCCGTGGAGATGCACCACGAGTCCCTGCCGGAGGCCTTCCCCGGTGACAACGTCGGCTTCAACGTGAAGAACGTCTCCGTCAAGGAGCTGCGTCGTGGCTACGTCGCCTCCGACTCGAAGAAGTCCCCCGCCAGCGGCTGCGAGGACTTC

>AK_M5a
CAAGCCTCTGCGTCTGCCCCTGCAGGACGTCTACAAAATNGGAGGTATTGGAACGGTCCCCGTGGGCCGTGTGGAGACCGGCACCATCAAGCCCGGCATGATCGTGTGCTTCGCCCCGGTCNNGCTCACCACTGAGGTCAAGTCCGTGGAGATGCACCACGAGTCCCTGCCGGAGGCCTTCCCCGGTGACAACGTCGGCTTCAACGTGAAGAACGTCTCCGTCAAGGAGCTGCGTCGTGGCTACGTCGCCTCCGACTCGAAGAAGTCNCCCGCCAGCGGCTGCGAGGACTTC

>AK_M5b
CAAGCCTCTGCGTCTGCCCCTGCAGGACGTCTACAAAATNGGAGGTATTGGAACGGTCCCCGTGGGCCGTGTGGAGACCGGCACCATCAAGCCCGGCATGATCGTGTGCTTCGCCCCGGTCNNGCTCACCACTGAGGTCAAGTCCGTGGAGATGCACCACGAGTCCCTGCCGGAGGCCTTCCCCGGTGACAACGTCGGCTTCAACGTGAAGAACGTCTCCGTCAAGGAGCTGCGTCGTGGCTACGTCGCCTCCGACTCGAAGAAGTCNCCCGCCAGCGGCTGCGAGGACTTC

>AK_M6a_B
CAAGCCTCTGCGTCTGCCCCTGCAGGACGTCTACAAAATCGGAGGTATTGGAACGGTCCCCGTGGGCCGTGTGGAGACCGGCACCATCAAGCCCGGCATGATCGTGTGCTTCGCCCCGGTCATGCTCACCACTGAGGTCAAGTCCGTGGAGATGCACCACGAGTCCCTGCCGGAGGCCTTCCCCGGTGACAACGTCGGCTTCAACGTGAAGAACGTCTCCGTCAAGGAGCTGCGTCGTGGCTACGTCGCCTCCGACTCGAAGAAGTCCCCCGCCAGCGGCTGCGAGGACTTC

>AK_M6b_B
CAAGCCTCTGCGTCTGCCCCTGCAGGACGTCTACAAAATCGGAGGTATTGGAACGGTCCCCGTGGGCCGTGTGGAGACCGGCACCATCAAGCCCGGCATGATCGTGTGCTTCGCCCCGGTCATGCTCACCACTGAGGTCAAGTCCGTGGAGATGCACCACGAGTCCCTGCCGGAGGCCTTCCCCGGTGACAACGTCGGCTTCAACGTGAAGAACGTCTCCGTCAAGGAGCTGCGTCGTGGCTACGTCGCCTCCGACTCGAAGAAGTCCCCCGCCAGCGGCTGCGAGGACTTC

>AK_M7a_B
CAAGCCTCTGCGTCTGCCCCTGCAGGACGTCTACAAAATCGGAGGTATTGGAACGGTCCCCGTGGGCCGTGTGGAGACCGGCACCATCAAGCCCGGCATGATCGTGTGCTTCGCCCCGGTCATGCTCACCACTGAGGTCAAGTCCGTGGAGATGCACCACGAGTCCCTGCCGGAGGCCTTCCCCGGTGACAACGTCGGCTTCAACGTGAAGAACGTCTCCGTCAAGGAGCTGCGTCGTGGCTACGTCGCCTCCGACTCGAAGAAGTCCCCCGCCAGCGGCTGCGAGGACTTC

>AK_M7b_B
CAAGCCTCTGCGTCTGCCCCTGCAGGACGTCTACAAAATCGGAGGTATTGGAACGGTCCCCGTGGGCCGTGTGGAGACCGGCACCATCAAGCCCGGCATGATCGTGTGCTTCGCCCCGGTCATGCTCACCACTGAGGTCAAGTCCGTGGAGATGCACCACGAGTCCCTGCCGGAGGCCTTCCCCGGTGACAACGTCGGCTTCAACGTGAAGAACGTCTCCGTCAAGGAGCTGCGTCGTGGCTACGTCGCCTCCGACTCGAAGAAGTCCCCCGCCAGCGGCTGCGAGGACTTC

>AK_M8a_B
CAAGCCTCTGCGTCTGCCCCTGCAGGACGTCTACAAAATCGGAGGTATTGGAACGGTCCCCGTGGGCCGTGTGGAGACCGGCACCATCAAGCCCGGCATGATCGTGTGCTTCGCCCCGGTCATGCTCACCACTGAGGTCAAGTCCGTGGAGATGCACCACGAGTCCCTGCCGGAGGCCTTCCCCGGTGACAACGTCGGCTTCAACGTGAAGAACGTCTCCGTCAAGGAGCTGCGTCGTGGCTACGTCGCCTCCGACTCGAAGAAGTCNCCCGCCAGCGGCTGCGAGGACTTC

>AK_M8b_B
CAAGCCTCTGCGTCTGCCCCTGCAGGACGTCTACAAAATCGGAGGTATTGGAACGGTCCCCGTGGGCCGTGTGGAGACCGGCACCATCAAGCCCGGCATGATCGTGTGCTTCGCCCCGGTCATGCTCACCACTGAGGTCAAGTCCGTGGAGATGCACCACGAGTCCCTGCCGGAGGCCTTCCCCGGTGACAACGTCGGCTTCAACGTGAAGAACGTCTCCGTCAAGGAGCTGCGTCGTGGCTACGTCGCCTCCGACTCGAAGAAGTCNCCCGCCAGCGGCTGCGAGGACTTC

>AK_M9a_B
CAAGCCTCTGCGTCTGCCCCTGCAGGACGTCTACAAAATCGGAGGTATTGGAACGGTCCCCGTGGGCCGTGTGGAGACCGGCACCATCAAGCCCGGCATGATCGTGTGCTTCGCCCCGGTCATGCTCACCACTGAGGTCAAGTCCGTGGAGATGCACCACGAGTCCCTGCCGGAGGCCTTCCCCGGTGACAACGTCGGCTTCAACGTGAAGAACGTCTCCGTCAAGGAGCTGCGTCGTGGCTACGTCGCCTCCGACTCGAAGAAGTCCCCCGCCAGCGGCTGCGAGGACTTC

>AK_M9b_B
CAAGCCTCTGCGTCTGCCCCTGCAGGACGTCTACAAAATCGGAGGTATTGGAACGGTCCCCGTGGGCCGTGTGGAGACCGGCACCATCAAGCCCGGCATGATCGTGTGCTTCGCCCCGGTCATGCTCACCACTGAGGTCAAGTCCGTGGAGATGCACCACGAGTCCCTGCCGGAGGCCTTCCCCGGTGACAACGTCGGCTTCAACGTGAAGAACGTCTCCGTCAAGGAGCTGCGTCGTGGCTACGTCGCCTCCGACTCGAAGAAGTCCCCCGCCAGCGGCTGCGAGGACTTC

>AK_M10a
CAAGCCTCTGCGTCTGCCCCTGCAGGACGTCTACAAAATCGGNGGTATTGGAACGGTCCCCGTGGGCCGTGTGGAGACNGGCACCATCAAGCCCGGCATGATCGTGTGCTTCGCCCCGGTCNNGCTCACCACTGAGGTCAAGTCCGTGGAGATGCACCACGAGTCCCTGCCGGAGGCCTTCCCCGGTGACAACGTCGGCTTCAACGTGAAGAACGTCTCCGTCAAGGAGCTGCGTCGTGGCTACGTCGCCTCCGACTCGAAGAAGTCCCCCGCCAGCGGCTGCGAGGACTTC

>AK_M10b
CAAGCCTCTGCGTCTGCCCCTGCAGGACGTCTACAAAATCGGNGGTATTGGAACGGTCCCCGTGGGCCGTGTGGAGACNGGCACCATCAAGCCCGGCATGATCGTGTGCTTCGCCCCGGTCNNGCTCACCACTGAGGTCAAGTCCGTGGAGATGCACCACGAGTCCCTGCCGGAGGCCTTCCCCGGTGACAACGTCGGCTTCAACGTGAAGAACGTCTCCGTCAAGGAGCTGCGTCGTGGCTACGTCGCCTCCGACTCGAAGAAGTCCCCCGCCAGCGGCTGCGAGGACTTC

>AK_M11a_B
CAAGCCTCTGCGTCTGCCCCTGCAGGACGTCTACAAAATCGGNGGTATTGGAACGGTCCCCGTGGGCCGTGTGGAGACCGGCACCATCAAGCCCGGCATGATCGTGTGCTTCGCCCCGGTCATGCTCACCACTGAGGTCAAGTCCGTGGAGATGCACCACGAGTCCCTGCCGGAGGCCTTCCCCGGTGACAACGTCGGCTTCAACGTGAAGAACGTCTCCGTCAAGGAGCTGCGTCGTGGCTACGTCGCCTCCGACTCGAAGAAGTCCCCCGCCAGCGGCTGCGAGGACTTC

>AK_M11b_B
CAAGCCTCTGCGTCTGCCCCTGCAGGACGTCTACAAAATCGGNGGTATTGGAACGGTCCCCGTGGGCCGTGTGGAGACCGGCACCATCAAGCCCGGCATGATCGTGTGCTTCGCCCCGGTCATGCTCACCACTGAGGTCAAGTCCGTGGAGATGCACCACGAGTCCCTGCCGGAGGCCTTCCCCGGTGACAACGTCGGCTTCAACGTGAAGAACGTCTCCGTCAAGGAGCTGCGTCGTGGCTACGTCGCCTCCGACTCGAAGAAGTCCCCCGCCAGCGGCTGCGAGGACTTC

>AK_M12a_B
CAAGCCTCTGCGTCTGCCCCTGCAGGACGTCTACAAAATCGGAGGTATTGGAACGGTCCCCGTGGGCCGTGTGGAGACCGGCACCATCAAGCCCGGCATGATCGTGTGCTTCGCCCCGGTCATGCTCACCACTGAGGTCAAGTCCGTGGAGATGCACCACGAGTCCCTGCCGGAGGCCTTCCCCGGTGACAACGTCGGCTTCAACGTGAAGAACGTCTCCGTCAAGGAGCTGCGTCGTGGCTACGTCGCCTCCGACTCGAAGAAGTCCCCCGCCAGCGGCTGCGAGGACTTC

>AK_M12b_B
CAAGCCTCTGCGTCTGCCCCTGCAGGACGTCTACAAAATCGGAGGTATTGGAACGGTCCCCGTGGGCCGTGTGGAGACCGGCACCATCAAGCCCGGCATGATCGTGTGCTTCGCCCCGGTCATGCTCACCACTGAGGTCAAGTCCGTGGAGATGCACCACGAGTCCCTGCCGGAGGCCTTCCCCGGTGACAACGTCGGCTTCAACGTGAAGAACGTCTCCGTCAAGGAGCTGCGTCGTGGCTACGTCGCCTCCGACTCGAAGAAGTCCCCCGCCAGCGGCTGCGAGGACTTC

>AK_M13a
CAAGCCTCTGCGTCTGCCCCTGCAGGACGTCTACAAAATCGGAGGTATTGGAACGGTCCCCGTGGGCCGTGTGGAGACCGGCACCATCAAGCCCGGCATGATCGTGTGCTTCGCCCCGGTCNNGCTCACCACTGAGGTCAAGTCCGTGGAGATGCACCACGAGTCCCTGCCGGAGGCCTTCCCCGGTGACAACGTCGGCTTCAACGTGAAGAACGTCTCCGTCAAGGAGCTGCGTCGTGGCTACGTCGCCTCCGACTCGAAGAAGTCNCCCGCCAGCGGCTGCGAGGACTTC

>AK_M13b
CAAGCCTCTGCGTCTGCCCCTGCAGGACGTCTACAAAATCGGAGGTATTGGAACGGTCCCCGTGGGCCGTGTGGAGACCGGCACCATCAAGCCCGGCATGATCGTGTGCTTCGCCCCGGTCNNGCTCACCACTGAGGTCAAGTCCGTGGAGATGCACCACGAGTCCCTGCCGGAGGCCTTCCCCGGTGACAACGTCGGCTTCAACGTGAAGAACGTCTCCGTCAAGGAGCTGCGTCGTGGCTACGTCGCCTCCGACTCGAAGAAGTCNCCCGCCAGCGGCTGCGAGGACTTC

>AK_M14a_B
CAAGCCTCTGCGTCTGCCCCTGCAGGACGTCTACAAAATCGGNGGTATTGGAACGGTCCCCGTGGGCCGTGTGGAGACCGGCACCATCAAGCCCGGCATGATCGTGTGCTTCGCCCCGGTCATGCTCACCACTGAGGTCAAGTCCGTGGAGATGCACCACGAGTCCCTGCCGGAGGCCTTCCCCGGTGACAACGTCGGCTTCAACGTGAAGAACGTCTCCGTCAAGGAGCTGCGTCGTGGCTACGTCGCCTCCGACTCGAAGAAGTCCCCCGCCAGCGGCTGCGAGGACTTC

>AK_M14b_B
CAAGCCTCTGCGTCTGCCCCTGCAGGACGTCTACAAAATCGGNGGTATTGGAACGGTCCCCGTGGGCCGTGTGGAGACCGGCACCATCAAGCCCGGCATGATCGTGTGCTTCGCCCCGGTCATGCTCACCACTGAGGTCAAGTCCGTGGAGATGCACCACGAGTCCCTGCCGGAGGCCTTCCCCGGTGACAACGTCGGCTTCAACGTGAAGAACGTCTCCGTCAAGGAGCTGCGTCGTGGCTACGTCGCCTCCGACTCGAAGAAGTCCCCCGCCAGCGGCTGCGAGGACTTC

>AK_M15a_B
CAAGCCTCTGCGTCTGCCCCTGCAGGACGTCTACAAAATCGGAGGTATTGGAACGGTCCCCGTGGGCCGTGTGGAGACCGGCACCATCAAGCCCGGCATGATCGTGTGCTTCGCCCCGGTCATGCTCACCACTGAGGTCAAGTCCGTGGAGATGCACCACGAGTCCCTGCCGGAGGCCTTCCCCGGTGACAACGTCGGCTTCAACGTGAAGAACGTCTCCGTCAAGGAGCTGCGTCGTGGCTACGTCGCCTCCGACTCNAAGAAGTCCCCCGCCAGCGGCTGCGAGGACTTC

>AK_M15b_B
CAAGCCTCTGCGTCTGCCCCTGCAGGACGTCTACAAAATCGGAGGTATTGGAACGGTCCCCGTGGGCCGTGTGGAGACCGGCACCATCAAGCCCGGCATGATCGTGTGCTTCGCCCCGGTCATGCTCACCACTGAGGTCAAGTCCGTGGAGATGCACCACGAGTCCCTGCCGGAGGCCTTCCCCGGTGACAACGTCGGCTTCAACGTGAAGAACGTCTCCGTCAAGGAGCTGCGTCGTGGCTACGTCGCCTCCGACTCNAAGAAGTCCCCCGCCAGCGGCTGCGAGGACTTC

>ER_H1a_B
CAAGCCTCTGCGTCTGCCCCTGCAGGACGTCTACAAAATCGGAGGTATTGGAACGGTCCCCGTGGGCCGTGTGGAGACCGGCACCATCAAGCCCGGCATGATCGTGTGCTTCGCCCCGGTCATGCTCACCACTGAGGTCAAGTCCGTGGAGATGCACCACGAGTCCCTGCCGGAGGCCTTCCCCGGTGACAACGTCGGCTTCAACGTGAAGAACGTCTCCGTCAAGGAGCTGCGTCGTGGCTACGTCGCCTCCGACTCGAAGAAGTCCCCCGCCAGCGGCTGCGAGGACTTC

>ER_H1b_B
CAAGCCTCTGCGTCTGCCCCTGCAGGACGTCTACAAAATCGGAGGTATTGGAACGGTCCCCGTGGGCCGTGTGGAGACCGGCACCATCAAGCCCGGCATGATCGTGTGCTTCGCCCCGGTCATGCTCACCACTGAGGTCAAGTCCGTGGAGATGCACCACGAGTCCCTGCCGGAGGCCTTCCCCGGTGACAACGTCGGCTTCAACGTGAAGAACGTCTCCGTCAAGGAGCTGCGTCGTGGCTACGTCGCCTCCGACTCGAAGAAGTCCCCCGCCAGCGGCTGCGAGGACTTC

>ER_H2a
CAAGCCTCTGCGTCTGCCCCTGCAGGACGTCTACAAAATCGGAGGTATTGGAACGGTCCCCGTGGGCCGTGTGGAGACCGGCACCATCAAGCCCGGCATGATCGTGTGCTTCGCCCCGGTCNNGCTCACCACTGAGGTCAAGTCCGTGGAGATGCACCACGAGTCCCTGCCGGAGGCCTTCCCCGGTGACAACGTCGGCTTCAACGTGAAGAACGTCTCCGTCAAGGAGCTGCGTCGTGGCTACGTCGCCTCCGACTCGAAGAAGTCCCCCGCCAGCGGCTGCGAGGACTTC

>ER_H2b
CAAGCCTCTGCGTCTGCCCCTGCAGGACGTCTACAAAATCGGAGGTATTGGAACGGTCCCCGTGGGCCGTGTGGAGACCGGCACCATCAAGCCCGGCATGATCGTGTGCTTCGCCCCGGTCNNGCTCACCACTGAGGTCAAGTCCGTGGAGATGCACCACGAGTCCCTGCCGGAGGCCTTCCCCGGTGACAACGTCGGCTTCAACGTGAAGAACGTCTCCGTCAAGGAGCTGCGTCGTGGCTACGTCGCCTCCGACTCGAAGAAGTCCCCCGCCAGCGGCTGCGAGGACTTC

>ER_H3a
CAAGCCTCTGCGTCTGCCCCTGCAGGACGTCTACAAAATCGGAGGTATTGGAACGGTCCCCGTGGGCCGTGTGGAGACCGGCACCATCAAGCCCGGCATGATCGTGTGCTTCGCCCCGGTCNNGCTCACCACTGAGGTCAAGTCCGTGGAGATGCACCACGAGTCCCTGCCGGAGGCCTTCCCCGGTGACAACGTCGGCTTCAACGTGAAGAACGTCTCCGTCAAGGAGCTGCGTCGTGGCTACGTCGCCTCCGACTCGAAGAAGTCCCCCGCCAGCGGCTGCGAGGACTTC

>ER_H3b
CAAGCCTCTGCGTCTGCCCCTGCAGGACGTCTACAAAATCGGAGGTATTGGAACGGTCCCCGTGGGCCGTGTGGAGACCGGCACCATCAAGCCCGGCATGATCGTGTGCTTCGCCCCGGTCNNGCTCACCACTGAGGTCAAGTCCGTGGAGATGCACCACGAGTCCCTGCCGGAGGCCTTCCCCGGTGACAACGTCGGCTTCAACGTGAAGAACGTCTCCGTCAAGGAGCTGCGTCGTGGCTACGTCGCCTCCGACTCGAAGAAGTCCCCCGCCAGCGGCTGCGAGGACTTC

>ER_H4a_B
CAAGCCTCTGCGTCTGCCCCTGCAGGANGTCTACAAAATCGGAGGTATTGGAACGGTCCCCGTGGGCCGTGTGGAGACCGGCACCATCAAGCCCGGCATGATCGTGTGCTTCGCCCCGGTCATGCTCACCACTGAGGTCAAGTCCGTGGAGATGCACCACGAGTCCCTGCCGGAGGCCTTCCCCGGTGACAACGTCGGCTTCAACGTGAAGAACGTCTCCGTCAAGGAGCTGCGTCGTGGCTACGTCGCCTCCGACTCGAAGAAGTCCCCCGCCAGCGGCTGCGAGGACTTC

>ER_H4b_B
CAAGCCTCTGCGTCTGCCCCTGCAGGANGTCTACAAAATCGGAGGTATTGGAACGGTCCCCGTGGGCCGTGTGGAGACCGGCACCATCAAGCCCGGCATGATCGTGTGCTTCGCCCCGGTCATGCTCACCACTGAGGTCAAGTCCGTGGAGATGCACCACGAGTCCCTGCCGGAGGCCTTCCCCGGTGACAACGTCGGCTTCAACGTGAAGAACGTCTCCGTCAAGGAGCTGCGTCGTGGCTACGTCGCCTCCGACTCGAAGAAGTCCCCCGCCAGCGGCTGCGAGGACTTC

>ER_H5a_B
CAAGCCTCTGCGTCTGCCCCTGCAGGACGTCTACAAAATCGGAGGTATTGGAACGGTCCCCGTGGGCCGTGTGGAGACCGGCACCATCAAGCCCGGCATGATCGTGTGCTTCGCCCCGGTCATGCTCACCACTGAGGTCAAGTCCGTGGAGATGCACCACGAGTCCCTGCCGGAGGCCTTCCCCGGTGACAACGTCGGCTTCAACGTGAAGAACGTCTCCGTCAAGGAGCTGCGTCGTGGCTACGTCGCCTCCGACTCGAAGAAGTCCCCCGCCAGCGGCTGCGAGGACTTC

>ER_H5b_B
CAAGCCTCTGCGTCTGCCCCTGCAGGACGTCTACAAAATCGGAGGTATTGGAACGGTCCCCGTGGGCCGTGTGGAGACCGGCACCATCAAGCCCGGCATGATCGTGTGCTTCGCCCCGGTCATGCTCACCACTGAGGTCAAGTCCGTGGAGATGCACCACGAGTCCCTGCCGGAGGCCTTCCCCGGTGACAACGTCGGCTTCAACGTGAAGAACGTCTCCGTCAAGGAGCTGCGTCGTGGCTACGTCGCCTCCGACTCGAAGAAGTCCCCCGCCAGCGGCTGCGAGGACTTC

>ER_H6a_B
CAAGCCTCTGCGTCTGCCCCTGCAGGACGTCTACAAAATCGGAGGTATTGGAACGGTCCCCGTGGGCCGTGTGGAGACCGGCACCATCAAGCCCGGCATGATCGTGTGCTTCGCCCCGGTCATGCTCACCACTGAGGTCAAGTCCGTGGAGATGCACCACGAGTCCCTGCCGGAGGCCTTCCCCGGTGACAACGTCGGCTTCAACGTGAAGAACGTCTCCGTCAAGGAGCTGCGTCGTGGCTACGTCGCCTCCGACTCGAAGAAGTCCCCCGCCAGCGGCTGCGAGGACTTC

>ER_H6b_B
CAAGCCTCTGCGTCTGCCCCTGCAGGACGTCTACAAAATCGGAGGTATTGGAACGGTCCCCGTGGGCCGTGTGGAGACCGGCACCATCAAGCCCGGCATGATCGTGTGCTTCGCCCCGGTCATGCTCACCACTGAGGTCAAGTCCGTGGAGATGCACCACGAGTCCCTGCCGGAGGCCTTCCCCGGTGACAACGTCGGCTTCAACGTGAAGAACGTCTCCGTCAAGGAGCTGCGTCGTGGCTACGTCGCCTCCGACTCGAAGAAGTCCCCCGCCAGCGGCTGCGAGGACTTC

>ER_H7a
CAAGCCNCTGCGTCTGCCCCTGCAGGACGTCTACAAAATCGGAGGTATTGGAACGGTCCCCGTGGGCCGTGTGGAGACCGGCACCATCAAGCCCGGCATGATCGTGTGCTTCGCCCCGGTCNNGCTCACCACTGAGGTCAAGTCCGTGGAGATGCACCACGAGTCCCTGCCGGAGGCCTTCCCCGGTGACAACGTCGGCTTCAACGTGAAGAACGTCTCCGTCAAGGAGCTGCGTCGTGGCTACGTCGCCTCCGACTCGAAGAAGTCCCCCGCCAGCGGCTGCGAGGACTTC

>ER_H7b
CAAGCCNCTGCGTCTGCCCCTGCAGGACGTCTACAAAATCGGAGGTATTGGAACGGTCCCCGTGGGCCGTGTGGAGACCGGCACCATCAAGCCCGGCATGATCGTGTGCTTCGCCCCGGTCNNGCTCACCACTGAGGTCAAGTCCGTGGAGATGCACCACGAGTCCCTGCCGGAGGCCTTCCCCGGTGACAACGTCGGCTTCAACGTGAAGAACGTCTCCGTCAAGGAGCTGCGTCGTGGCTACGTCGCCTCCGACTCGAAGAAGTCCCCCGCCAGCGGCTGCGAGGACTTC

>ER_H8a
CAAGCCTCTGCGTCTGCCCCTGCAGGACGTCTACAAAATCGGAGGTATTGGAACGGTCCCCGTGGGCCGTGTGGAGACCGGCACCATCAAGCCCGGCATGATCGTGTGCTTCGCCCCGGTCNNGCTCACCACTGAGGTCAAGTCCGTGGAGATGCACCACGAGTCCCTGCCGGAGGCCTTCCCCGGTGACAACGTCGGCTTCAACGTGAAGAACGTCTCCGTCAAGGAGCTGCGTCGTGGCTACGTCGCCTCCGACTCGAAGAAGTCCCCCGCCAGCGGCTGCGAGGACTTC

>ER_H8b
CAAGCCTCTGCGTCTGCCCCTGCAGGACGTCTACAAAATCGGAGGTATTGGAACGGTCCCCGTGGGCCGTGTGGAGACCGGCACCATCAAGCCCGGCATGATCGTGTGCTTCGCCCCGGTCNNGCTCACCACTGAGGTCAAGTCCGTGGAGATGCACCACGAGTCCCTGCCGGAGGCCTTCCCCGGTGACAACGTCGGCTTCAACGTGAAGAACGTCTCCGTCAAGGAGCTGCGTCGTGGCTACGTCGCCTCCGACTCGAAGAAGTCCCCCGCCAGCGGCTGCGAGGACTTC

>ER_H9a_B
CAAGCCTCTGCGTCTGCCCCTGCAGGACGTCTACAAAATCGGAGGTATTGGAACGGTCCCCGTGGGCCGTGTGGAGACCGGCACCATCAAGCCCGGCATGATCGTGTGCTTCGCCCCGGTCATGCTCACCACTGAGGTCAAGTCCGTGGAGATGCACCACGAGTCCCTGCCGGAGGCCTTCCCCGGTGACAACGTCGGCTTCAACGTGAAGAACGTCTCCGTCAAGGAGCTGCGTCGTGGCTACGTCGCCTCCGACTCGAAGAAGTCCCCCGCCAGCGGCTGCGAGGACTTC

>ER_H9b_B
CAAGCCTCTGCGTCTGCCCCTGCAGGACGTCTACAAAATCGGCGGTATTGGAACGGTCCCCGTGGGCCGTGTGGAGACCGGCACCATCAAGCCCGGCATGATCGTGTGCTTCGCCCCGGTCATGCTCACCACTGAGGTCAAGTCCGTGGAGATGCACCACGAGTCCCTGCCGGAGGCCTTCCCCGGTGACAACGTCGGCTTCAACGTGAAGAACGTCTCCGTCAAGGAGCTGCGTCGTGGCTACGTCGCCTCCGACTCGAAGAAGTCCCCCGCCAGCGGCTGCGAGGACTTC

>ER_H10a
CAAGCCTCTGCGTCTGCCCCTGCAGGACGTCTACAAAATCGGAGGTATTGGAACGGTCCCCGTGGGCCGTGTGGAGACCGGCACCATCAAGCCCGGCATGATCGTGTGCTTCGCCCCGGTCNNGCTCACCACTGAGGTCAAGTCCGTGGAGATGCACCACGAGTCCCTGCCGGAGGCCTTCCCCGGTGACAACGTCGGCTTCAACGTGAAGAACGTCTCCGTCAAGGAGCTGCGTCGTGGCTACGTCGCCTCCGACTCGAAGAAGTCCCCCGCCAGCGGCTGCGAGGACTTC

>ER_H10b
CAAGCCTCTGCGTCTGCCCCTGCAGGACGTCTACAAAATCGGAGGTATTGGAACGGTCCCCGTGGGCCGTGTGGAGACCGGCACCATCAAGCCCGGCATGATCGTGTGCTTCGCCCCGGTCNNGCTCACCACTGAGGTCAAGTCCGTGGAGATGCACCACGAGTCCCTGCCGGAGGCCTTCCCCGGTGACAACGTCGGCTTCAACGTGAAGAACGTCTCCGTCAAGGAGCTGCGTCGTGGCTACGTCGCCTCCGACTCGAAGAAGTCCCCCGCCAGCGGCTGCGAGGACTTC

>ER_H11a_B
CAAGCCTCTGCGTCTGCCCCTGCAGGACGTCTACAAAATCGGAGGTATTGGAACGGTCCCCGTGGGCCGTGTGGAGACCGGCACCATCAAGCCCGGCATGATCGTGTGCTTCGCCCCGGTCATGCTCACCACTGAGGTCAAGTCCGTGGAGATGCACCACGAGTCCCTGCCGGAGGCCTTCCCCGGTGACAACGTCGGCTTCAACGTGAAGAACGTCTCCGTCAAGGAGCTGCGTCGTGGCTACGTCGCCTCCGACTCGAAGAAGTCCCCCGCCAGCGGCTGCGAGGACTTC

>ER_H11b_B
CAAGCCTCTGCGTCTGCCCCTGCAGGACGTCTACAAAATCGGAGGTATTGGAACGGTCCCCGTGGGCCGTGTGGAGACCGGCACCATCAAGCCCGGCATGATCGTGTGCTTCGCCCCGGTCATGCTCACCACTGAGGTCAAGTCCGTGGAGATGCACCACGAGTCCCTGCCGGAGGCCTTCCCCGGTGACAACGTCGGCTTCAACGTGAAGAACGTCTCCGTCAAGGAGCTGCGTCGTGGCTACGTCGCCTCCGACTCGAAGAAGTCCCCCGCCAGCGGCTGCGAGGACTTC

>ER_H12a_B
CAAGCCTCTGCGTCTGCCCCTGCAGGACGTCTACAAAATCGGAGGTATTGGAACGGTCCCCGTGGGCCGTGTGGAGACCGGCACCATCAAGCCCGGCATGATCGTGTGCTTCGCCCCGGTCATGCTCACCACTGAGGTCAAGTCCGTGGAGATGCACCACGAGTCCCTGCCGGAGGCCTTCCCCGGTGACAACGTCGGCTTCAACGTGAAGAACGTCTCCGTCAAGGAGCTGCGTCGTGGCTACGTCGCCTCCGACTCGAAGAAGTCCCCCGCCAGCGGCTGCGAGGACTTC

>ER_H12b_B
CAAGCCTCTGCGTCTGCCCCTGCAGGACGTCTACAAAATCGGAGGTATTGGAACGGTCCCCGTGGGCCGTGTGGAGACCGGCACCATCAAGCCCGGCATGATCGTGTGCTTCGCCCCGGTCATGCTCACCACTGAGGTCAAGTCCGTGGAGATGCACCACGAGTCCCTGCCGGAGGCCTTCCCCGGTGACAACGTCGGCTTCAACGTGAAGAACGTCTCCGTCAAGGAGCTGCGTCGTGGCTACGTCGCCTCCGACTCGAAGAAGTCCCCCGCCAGCGGCTGCGAGGACTTC

>ER_H13a
CAAGCCTCTGCGTCTGCCCCTGCAGGACGTCTACAAAATCGGAGGTATTGGAACGGTCCCCGTGGGCCGTGTGGAGACCGGCACCATCAAGCCCGGCATGATCGTGTGCTTCGCCCCGGTCNNGCTCACCACTGAGGTCAAGTCCGTGGAGATGCACCACGAGTCCCTGCCGGAGGCCTTCCCCGGTGACAACGTCGGCTTCAACGTGAAGAACGTCTCCGTCAAGGAGCTGCGTCGTGGCTACGTCGCCTCCGACTCGAAGAAGTCNCCCGCCAGCGGCTGCGAGGACTTC

>ER_H13b
CAAGCCTCTGCGTCTGCCCCTGCAGGACGTCTACAAAATCGGAGGTATTGGAACGGTCCCCGTGGGCCGTGTGGAGACCGGCACCATCAAGCCCGGCATGATCGTGTGCTTCGCCCCGGTCNNGCTCACCACTGAGGTCAAGTCCGTGGAGATGCACCACGAGTCCCTGCCGGAGGCCTTCCCCGGTGACAACGTCGGCTTCAACGTGAAGAACGTCTCCGTCAAGGAGCTGCGTCGTGGCTACGTCGCCTCCGACTCGAAGAAGTCNCCCGCCAGCGGCTGCGAGGACTTC

>ER_H14a_B
CAAGCCTCTGCGTCTGCCCCTGCAGGANGTCTACAAAATCGGAGGTATTGGAACGGTCCCCGTGGGCCGTGTGGAGACCGGCACCATCAAGCCCGGCATGATCGTGTGCTTCGCCCCGGTCATGCTCACCACTGAGGTCAAGTCCGTGGAGATGCACCACGAGTCCCTGCCGGAGGCCTTCCCCGGTGACAACGTCGGCTTCAACGTGAAGAACGTCTCCGTCAAGGAGCTGCGTCGTGGCTACGTCGCCTCCGACTCGAAGAAGTCCCCCGCCAGCGGCTGCGAGGACTTC

>ER_H14b_B
CAAGCCTCTGCGTCTGCCCCTGCAGGANGTCTACAAAATCGGAGGTATTGGAACGGTCCCCGTGGGCCGTGTGGAGACCGGCACCATCAAGCCCGGCATGATCGTGTGCTTCGCCCCGGTCATGCTCACCACTGAGGTCAAGTCCGTGGAGATGCACCACGAGTCCCTGCCGGAGGCCTTCCCCGGTGACAACGTCGGCTTCAACGTGAAGAACGTCTCCGTCAAGGAGCTGCGTCGTGGCTACGTCGCCTCCGACTCGAAGAAGTCCCCCGCCAGCGGCTGCGAGGACTTC

>ER_H15a_B
CAAGCCTCTGCGTCTGCCCCTGCAGGACGTCTACAAAATCGGAGGTATTGGAACGGTCCCCGTGGGCCGTGTGGAGACCGGCACCATCAAGCCCGGCATGATCGTGTGCTTCGCCCCGGTCATGCTCACCACTGAGGTCAAGTCCGTGGAGATGCACCACGAGTCCCTGCCGGAGGCCTTCCCCGGTGACAACGTCGGCTTCAACGTGAAGAACGTCTCCGTCAAGGAGCTGCGTCGTGGCTACGTCGCCTCCGACTCGAAGAAGTCCCCCGCCAGCGGCTGCGAGGACTTC

>ER_H15b_B
CAAGCCTCTGCGTCTGCCCCTGCAGGACGTCTACAAAATCGGAGGTATTGGAACGGTCCCCGTGGGCCGTGTGGAGACCGGCACCATCAAGCCCGGCATGATCGTGTGCTTCGCCCCGGTCATGCTCACCACTGAGGTCAAGTCCGTGGAGATGCACCACGAGTCCCTGCCGGAGGCCTTCCCCGGTGACAACGTCGGCTTCAACGTGAAGAACGTCTCCGTCAAGGAGCTGCGTCGTGGCTACGTCGCCTCCGACTCGAAGAAGTCCCCCGCCAGCGGCTGCGAGGACTTC

>ER_H16a_B
CAAGCCTCTGCGTCTGCCCCTGCAGGACGTCTACAAAATCGGAGGTATTGGAACGGTCCCCGTGGGCCGTGTGGAGACCGGCACCATCAAGCCCGGCATGATCGTGTGCTTCGCCCCGGTCATGCTCACCACTGAGGTCAAGTCCGTGGAGATGCACCACGAGTCCCTGCCGGAGGCCTTCCCCGGTGACAACGTCGGCTTCAACGTGAAGAACGTCTCCGTCAAGGAGCTGCGTCGTGGCTACGTCGCCTCCGACTCGAAGAAGTCCCCCGCCAGCGGCTGCGAGGACTTC

>ER_H16b_B
CAAGCCTCTGCGTCTGCCCCTGCAGGACGTCTACAAAATCGGAGGTATTGGAACGGTCCCCGTGGGCCGTGTGGAGACCGGCACCATCAAGCCCGGCATGATCGTGTGCTTCGCCCCGGTCATGCTCACCACTGAGGTCAAGTCCGTGGAGATGCACCACGAGTCCCTGCCGGAGGCCTTCCCCGGTGACAACGTCGGCTTCAACGTGAAGAACGTCTCCGTCAAGGAGCTGCGTCGTGGCTACGTCGCCTCCGACTCGAAGAAGTCCCCCGCCAGCGGCTGCGAGGACTTC

>ER_M1a_B
CAAGCCTCTGCGTCTGCCCCTGCAGGACGTCTACAAAATCGGAGGTATTGGAACGGTCCCCGTGGGCCGTGTGGAGACCGGCACCATCAAGCCCGGCATGATCGTGTGCTTCGCCCCGGTCATGCTCACCACTGAGGTCAAGTCCGTGGAGATGCACCACGAGTCCCTGCCGGAGGCCTTCCCCGGTGACAACGTCGGCTTCAACGTGAAGAACGTCTCCGTCAAGGAGCTGCGTCGTGGCTACGTCGCCTCCGACTCGAAGAAGTCCCCCGCCAGCGGCTGCGAGGACTTC

>ER_M1b_B
CAAGCCTCTGCGTCTGCCCCTGCAGGACGTCTACAAAATCGGAGGTATTGGAACGGTCCCCGTGGGCCGTGTGGAGACCGGCACCATCAAGCCCGGCATGATCGTGTGCTTCGCCCCGGTCATGCTCACCACTGAGGTCAAGTCCGTGGAGATGCACCACGAGTCCCTGCCGGAGGCCTTCCCCGGTGACAACGTCGGCTTCAACGTGAAGAACGTCTCCGTCAAGGAGCTGCGTCGTGGCTACGTCGCCTCCGACTCGAAGAAGTCCCCCGCCAGCGGCTGCGAGGACTTC

>ER_M2a_B
CAAGCCTCTGCGTCTGCCCCTGCAGGACGTCTACAAAATCGGAGGTATTGGAACGGTCCCCGTGGGCCGTGTGGAGACCGGCACCATCAAGCCCGGCATGATCGTGTGCTTCGCCCCGGTCATGCTCACCACTGAGGTCAAGTCCGTGGAGATGCACCACGAGTCCCTGCCGGAGGCCTTCCCCGGTGACAACGTCGGCTTCAACGTGAAGAACGTCTCCGTCAAGGAGCTGCGTCGTGGCTACGTCGCCTCCGACTCGAAGAAGTCCCCCGCCAGCGGCTGCGAGGACTTC

>ER_M2b_B
CAAGCCTCTGCGTCTGCCCCTGCAGGACGTCTACAAAATCGGAGGTATTGGAACGGTCCCCGTGGGCCGTGTGGAGACCGGCACCATCAAGCCCGGCATGATCGTGTGCTTCGCCCCGGTCATGCTCACCACTGAGGTCAAGTCCGTGGAGATGCACCACGAGTCCCTGCCGGAGGCCTTCCCCGGTGACAACGTCGGCTTCAACGTGAAGAACGTCTCCGTCAAGGAGCTGCGTCGTGGCTACGTCGCCTCCGACTCGAAGAAGTCCCCCGCCAGCGGCTGCGAGGACTTC

>ER_M3a_B
CAAGCCTCTGCGTCTGCCCCTGCAGGACGTCTACAAAATCGGAGGTATTGGAACGGTCCCCGTGGGCCGTGTGGAGACCGGCACCATCAAGCCCGGCATGATCGTGTGCTTCGCCCCGGTCATGCTCACCACTGAGGTCAAGTCCGTGGAGATGCACCACGAGTCCCTGCCGGAGGCCTTCCCCGGTGACAACGTCGGCTTCAACGTGAAGAACGTCTCCGTCAAGGAGCTGCGTCGTGGCTACGTCGCCTCCGACTCGAAGAAGTCCCCCGCCAGCGGCTGCGAGGACTTC

>ER_M3b_B
CAAGCCTCTGCGTCTGCCCCTGCAGGACGTCTACAAAATCGGAGGTATTGGAACGGTCCCCGTGGGCCGTGTGGAGACCGGCACCATCAAGCCCGGCATGATCGTGTGCTTCGCCCCGGTCATGCTCACCACTGAGGTCAAGTCCGTGGAGATGCACCACGAGTCCCTGCCGGAGGCCTTCCCCGGTGACAACGTCGGCTTCAACGTGAAGAACGTCTCCGTCAAGGAGCTGCGTCGTGGCTACGTCGCCTCCGACTCGAAGAAGTCCCCCGCCAGCGGCTGCGAGGACTTC

>ER_M4a
CAAGCCTCTGCGTCTGCCCCTGCAGGACGTCTACAAAATCGGAGGTATTGGAACGGTCCCCGTGGGCCGTGTGGAGACCGGCACCATCAAGCCCGGCATGATCGTGTGCTTCGCCCCGGTCNNGCTCACCACTGAGGTCAAGTCCGTGGAGATGCACCACGAGTCCCTGCCGGAGGCCTTCCCCGGTGACAACGTCGGCTTCAACGTGAAGNACGTCTCCGTCAAGGAGCTGCGTCGTGGCTACGTCGCCTCCGACTCGAAGAAGTCCCCCGCCAGCGGCTGCGAGGACTTC

>ER_M4b
CAAGCCTCTGCGTCTGCCCCTGCAGGACGTCTACAAAATCGGAGGTATTGGAACGGTCCCCGTGGGCCGTGTGGAGACCGGCACCATCAAGCCCGGCATGATCGTGTGCTTCGCCCCGGTCNNGCTCACCACTGAGGTCAAGTCCGTGGAGATGCACCACGAGTCCCTGCCGGAGGCCTTCCCCGGTGACAACGTCGGCTTCAACGTGAAGNACGTCTCCGTCAAGGAGCTGCGTCGTGGCTACGTCGCCTCCGACTCGAAGAAGTCCCCCGCCAGCGGCTGCGAGGACTTC

>ER_M5a_B
CAAGCCTCTGCGTCTGCCCCTGCAGGACGTCTACAAAATCGGAGGTATTGGAACGGTCCCCGTGGGCCGTGTGGAGACCGGCACCATCAAGCCCGGCATGATCGTGTGCTTCGCCCCGGTCATGCTCACCACTGAGGTCAAGTCCGTGGAGATGCACCACGAGTCCCTGCCGGAGGCCTTCCCCGGTGACAACGTCGGCTTCAACGTGAAGAACGTCTCCGTCAAGGAGCTGCGTCGTGGCTACGTCGCCTCCGACTCGAAGAAGTCCCCCGCCAGCGGCTGCGAGGACTTC

>ER_M5b_B
CAAGCCTCTGCGTCTGCCCCTGCAGGACGTCTACAAAATCGGAGGTATTGGAACGGTCCCCGTGGGCCGTGTGGAGACCGGCACCATCAAGCCCGGCATGATCGTGTGCTTCGCCCCGGTCATGCTCACCACTGAGGTCAAGTCCGTGGAGATGCACCACGAGTCCCTGCCGGAGGCCTTCCCCGGTGACAACGTCGGCTTCAACGTGAAGAACGTCTCCGTCAAGGAGCTGCGTCGTGGCTACGTCGCCTCCGACTCGAAGAAGTCCCCCGCCAGCGGCTGCGAGGACTTC

>ER_M6a_B
CAAGCCTCTGCGTCTGCCCCTGCAGGACGTCTACAAAATCGGAGGTATTGGAACGGTCCCCGTGGGCCGTGTGGAGACCGGCACCATCAAGCCCGGCATGATCGTGTGCTTCGCCCCAGTCATGCTCACCACTGAGGTCAAGTCCGTGGAGATGCACCACGAGTCCCTGCCGGAGGCCTTCCCCGGTGACAACGTCGGCTTCAACGTGAAGAACGTCTCCGTCAAGGAGCTGCGTCGTGGCTACGTCGCCTCCGACTCGAAGAAGTCCCCCGCCAGCGGCTGCGAGGACTTC

>ER_M6b_B
CAAGCCTCTGCGTCTGCCCCTGCAGGACGTCTACAAAATCGGAGGTATTGGAACGGTCCCCGTGGGCCGTGTGGAGACCGGCACCATCAAGCCCGGCATGATCGTGTGCTTCGCCCCGGTCATGCTCACCACTGAGGTCAAGTCCGTGGAGATGCACCACGAGTCCCTGCCGGAGGCCTTCCCCGGTGACAACGTCGGCTTCAACGTGAAGAACGTCTCCGTCAAGGAGCTGCGTCGTGGCTACGTCGCCTCCGACTCGAAGAAGTCCCCCGCCAGCGGCTGCGAGGACTTC

>ER_M7a_B
CAAGCCTCTGCGTCTGCCCCTGCAGGACGTCTACAAAATCGGAGGTATTGGAACGGTCCCCGTGGGCCGTGTGGAGACCGGCACCATCAAGCCCGGCATGATCGTGTGCTTCGCCCCGGTCATGCTCACCACTGAGGTCAAGTCCGTGGAGATGCACCACGAGTCCCTGCCGGAGGCCTTCCCCGGTGACAACGTCGGCTTCAACGTGAAGAACGTCTCCGTCAAGGAGCTGCGTCGTGGCTACGTCGCCTCCGACTCGAAGAAGTCCCCCGCCAGCGGCTGCGAGGACTTC

>ER_M7b_B
CAAGCCTCTGCGTCTGCCCCTGCAGGACGTCTACAAAATCGGAGGTATTGGAACGGTCCCCGTGGGCCGTGTGGAGACCGGCACCATCAAGCCCGGCATGATCGTGTGCTTCGCCCCGGTCATGCTCACCACTGAGGTCAAGTCCGTGGAGATGCACCACGAGTCCCTGCCGGAGGCCTTCCCCGGTGACAACGTCGGCTTCAACGTGAAGAACGTCTCCGTCAAGGAGCTGCGTCGTGGCTACGTCGCCTCCGACTCGAAGAAGTCCCCCGCCAGCGGCTGCGAGGACTTC

>ER_M8a_B
CAAGCCTCTGCGTCTGCCCCTGCAGGACGTCTACAAAATCGGAGGTATTGGAACGGTCCCCGTGGGCCGTGTGGAGACCGGCACCATCAAGCCCGGCATGATCGTGTGCTTCGCCCCGGTCATGCTCACCACTGAGGTCAAGTCCGTGGAGATGCACCACGAGTCCCTGCCGGAGGCCTTCCCCGGTGACAACGTCGGCTTCAACGTGAAGAACGTCTCCGTCAAGGAGCTGCGTCGTGGCTACGTCGCCTCCGACTCGAAGAAGTCTCCCGCCAGCGGCTGCGAGGACTTC

>ER_M8b_B
CAAGCCTCTGCGTCTGCCCCTGCAGGACGTCTACAAAATCGGAGGTATTGGAACGGTCCCCGTGGGCCGTGTGGAGACCGGCACCATCAAGCCCGGCATGATCGTGTGCTTCGCCCCGGTCATGCTCACCACTGAGGTCAAGTCCGTGGAGATGCACCACGAGTCCCTGCCGGAGGCCTTCCCCGGTGACAACGTCGGCTTCAACGTGAAGAACGTCTCCGTCAAGGAGCTGCGTCGTGGCTACGTCGCCTCCGACTCGAAGAAGTCCCCCGCCAGCGGCTGCGAGGACTTC

>ER_M9a
CAAGCCTCTGCGTCTGCCCCTGCAGGACGTCTACAAAATCGGNGGTATTGGAACGGTCCCCGTGGGCCGTGTGGAGACCGGCACCATCAAGCCCGGCATGATCGTGTGCTTCGCCCCGGTCNNGCTCACCACTGAGGTCAAGTCCGTGGAGATGCACCACGAGTCCCTGCCGGAGGCCTTCCCCGGTGACAACGTCGGCTTCAACGTGAAGAACGTCTCCGTCAAGGAGCTGCGTCGTGGCTACGTCGCCTCCGACTCGAAGAAGTCCCCCGCCAGCGGCTGCGAGGACTTC

>ER_M9b
CAAGCCTCTGCGTCTGCCCCTGCAGGACGTCTACAAAATCGGNGGTATTGGAACGGTCCCCGTGGGCCGTGTGGAGACCGGCACCATCAAGCCCGGCATGATCGTGTGCTTCGCCCCGGTCNNGCTCACCACTGAGGTCAAGTCCGTGGAGATGCACCACGAGTCCCTGCCGGAGGCCTTCCCCGGTGACAACGTCGGCTTCAACGTGAAGAACGTCTCCGTCAAGGAGCTGCGTCGTGGCTACGTCGCCTCCGACTCGAAGAAGTCCCCCGCCAGCGGCTGCGAGGACTTC

>ER_M10a_B
CAAGCCTCTGCGTCTGCCCCTGCAGGACGTCTACAAAATCGGAGGTATTGGAACGGTCCCCGTGGGCCGTGTGGAGACCGGCACCATCAAGCCCGGCATGATCGTGTGCTTCGCCCCGGTCATGCTCACCACTGAGGTCAAGTCCGTGGAGATGCACCACGAGTCCCTGCCGGAGGCCTTCCCCGGTGACAACGTCGGCTTCAACGTGAAGAACGTCTCCGTCAAGGAGCTGCGTCGTGGCTACGTCGCCTCCGACTCGAAGAAGTCCCCCGCCAGCGGCTGCGAGGACTTC

>ER_M10b_B
CAAGCCTCTGCGTCTGCCCCTGCAGGACGTCTACAAAATCGGAGGTATTGGAACGGTCCCCGTGGGCCGTGTGGAGACCGGCACCATCAAGCCCGGCATGATCGTGTGCTTCGCCCCGGTCATGCTCACCACTGAGGTCAAGTCCGTGGAGATGCACCACGAGTCCCTGCCGGAGGCCTTCCCCGGTGACAACGTCGGCTTCAACGTGAAGAACGTCTCCGTCAAGGAGCTGCGTCGTGGCTACGTCGCCTCCGACTCGAAGAAGTCCCCCGCCAGCGGCTGCGAGGACTTC

>ER_M11a_B
CAAGCCTCTGCGTCTGCCCCTGCAGGACGTCTACAAAATCGGAGGTATTGGAACGGTCCCCGTGGGCCGTGTGGAGACCGGCACCATCAAGCCCGGCATGATCGTGTGCTTCGCCCCGGTCATGCTCACCACTGAGGTCAAGTCCGTGGAGATGCACCACGAGTCCCTGCCGGAGGCCTTCCCCGGTGACAACGTCGGCTTCAACGTGAAGAACGTCTCCGTCAAGGAGCTGCGTCGTGGCTACGTCGCCTCCGACTCGAAGAAGTCCCCCGCCAGCGGCTGCGAGGACTTC

>ER_M11b_B
CAAGCCTCTGCGTCTGCCCCTGCAGGACGTCTACAAAATCGGAGGTATTGGAACGGTCCCCGTGGGCCGTGTGGAGACCGGCACCATCAAGCCCGGCATGATCGTGTGCTTCGCCCCGGTCATGCTCACCACTGAGGTCAAGTCCGTGGAGATGCACCACGAGTCCCTGCCGGAGGCCTTCCCCGGTGACAACGTCGGCTTCAACGTGAAGAACGTCTCCGTCAAGGAGCTGCGTCGTGGCTACGTCGCCTCCGACTCGAAGAAGTCCCCCGCCAGCGGCTGCGAGGACTTC

>ER_M12a_B
CAAGCCTCTGCGTCTGCCCCTGCAGGACGTCTACAAAATCGGAGGTATTGGAACGGTCCCCGTGGGCCGTGTGGAGACCGGCACCATCAAGCCCGGCATGATCGTGTGCTTCGCCCCGGTCATGCTCACCACTGAGGTCAAGTCCGTGGAGATGCACCACGAGTCCCTGCCGGAGGCCTTCCCCGGTGACAACGTCGGCTTCAACGTGAAGAACGTCTCCGTCAAGGAGCTGCGTCGTGGCTACGTCGCCTCCGACTCGAAGAAGTCCCCCGCCAGCGGCTGCGAGGACTTC

>ER_M12b_B
CAAGCCTCTGCGTCTGCCCCTGCAGGACGTCTACAAAATCGGAGGTATTGGAACGGTCCCCGTGGGCCGTGTGGAGACCGGCACCATCAAGCCCGGCATGATCGTGTGCTTCGCCCCGGTCATGCTCACCACTGAGGTCAAGTCCGTGGAGATGCACCACGAGTCCCTGCCGGAGGCCTTCCCCGGTGACAACGTCGGCTTCAACGTGAAGAACGTCTCCGTCAAGGAGCTGCGTCGTGGCTACGTCGCCTCCGACTCGAAGAAGTCCCCCGCCAGCGGCTGCGAGGACTTC

>ER_M13a_B
CAAGCCTCTGCGTCTGCCCCTGCAGGACGTCTACAAAATCGGAGGTATTGGAACGGTCCCCGTGGGCCGTGTGGAGACCGGCACCATCAAGCCCGGCATGATCGTGTGCTTCGCCCCGGTCATGCTCACCACTGAGGTCAAGTCCGTGGAGATGCACCACGAGTCCCTGCCGGAGGCCTTCCCCGGTGACAACGTCGGCTTCAACGTGAAGAACGTCTCCGTCAAGGAGCTGCGTCGTGGCTACGTCGCCTCCGACTCGAAGAAGTCNCCCGCCAGCGGNTGCGAGGACTTC

>ER_M13b_B
CAAGCCTCTGCGTCTGCCCCTGCAGGACGTCTACAAAATCGGAGGTATTGGAACGGTCCCCGTGGGCCGTGTGGAGACCGGCACCATCAAGCCCGGCATGATCGTGTGCTTCGCCCCGGTCATGCTCACCACTGAGGTCAAGTCCGTGGAGATGCACCACGAGTCCCTGCCGGAGGCCTTCCCCGGTGACAACGTCGGCTTCAACGTGAAGAACGTCTCCGTCAAGGAGCTGCGTCGTGGCTACGTCGCCTCCGACTCGAAGAAGTCNCCCGCCAGCGGNTGCGAGGACTTC

>ER_M14a
CAAGCCNCTGCGTCTGCCCCTGCAGGACGTCTACAAAATCGGAGGTATTGGAACGGTCCCCGTGGGCCGTGTGGAGACCGGCACCATCAAGCCCGGCATGATCGTGTGCTTCGCCCCGGTCNNGCTCACCACTGAGGTCAAGTCCGTGGAGATGCACCACGAGTCCCTGCCGGAGGCCTTCCCCGGTGACAACGTCGGCTTCAACGTGAAGAACGTCTCCGTCAAGGAGCTGCGTCGTGGCTACGTCGCCTCCGACTCGAAGAAGTCCCCCGCCAGCGGCTGCGAGGACTTC

>ER_M14b
CAAGCCNCTGCGTCTGCCCCTGCAGGACGTCTACAAAATCGGAGGTATTGGAACGGTCCCCGTGGGCCGTGTGGAGACCGGCACCATCAAGCCCGGCATGATCGTGTGCTTCGCCCCGGTCNNGCTCACCACTGAGGTCAAGTCCGTGGAGATGCACCACGAGTCCCTGCCGGAGGCCTTCCCCGGTGACAACGTCGGCTTCAACGTGAAGAACGTCTCCGTCAAGGAGCTGCGTCGTGGCTACGTCGCCTCCGACTCGAAGAAGTCCCCCGCCAGCGGCTGCGAGGACTTC

>ER_M15a
CAAGCCTCTGCGTCTGCCCCTGCAGGACGTCTACAAAATCGGAGGTATTGGAACGGTCCCCGTGGGCCGTGTGGAGACCGGCACCATCAAGCCCGGCATGATCGTGTGCTTCGCCCCGGTCNNGCTCACCACTGAGGTCAAGTCCGTGGAGATGCACCACGAGTCCCTGCCGGAGGCCTTCCCCGGTGACAACGTCGGCTTCAACGTGAAGAACGTCTCCGTCAAGGAGCTGCGTCGTGGCTACGTCGCCTCCGACTCGAAGAAGTCCCCCGCCAGCGGCTGCGAGGACTTC

>ER_M15b
CAAGCCTCTGCGTCTGCCCCTGCAGGACGTCTACAAAATCGGAGGTATTGGAACGGTCCCCGTGGGCCGTGTGGAGACCGGCACCATCAAGCCCGGCATGATCGTGTGCTTCGCCCCGGTCNNGCTCACCACTGAGGTCAAGTCCGTGGAGATGCACCACGAGTCCCTGCCGGAGGCCTTCCCCGGTGACAACGTCGGCTTCAACGTGAAGAACGTCTCCGTCAAGGAGCTGCGTCGTGGCTACGTCGCCTCCGACTCGAAGAAGTCCCCCGCCAGCGGCTGCGAGGACTTC

>ER_M16a_B
CAAGCCTCTGCGTCTGCCCCTGCAGGACGTCTACAAAATCGGAGGTATTGGAACGGTCCCCGTGGGCCGTGTGGAGACCGGCACCATCAAGCCCGGCATGATCGTGTGCTTCGCCCCGGTCATGCTCACCACTGAGGTCAAGTCCGTGGAGATGCACCACGAGTCCCTGCCGGAGGCCTTCCCCGGTGACAACGTCGGCTTCAACGTGAAGAANGTCTCCGTCAAGGAGCTGCGTCGTGGCTACGTCGCCTCCGACTCGAAGAAGTCCCCCGCCAGCGGCTGCGAGGACTTC

>ER_M16b_B
CAAGCCTCTGCGTCTGCCCCTGCAGGACGTCTACAAAATCGGAGGTATTGGAACGGTCCCCGTGGGCCGTGTGGAGACCGGCACCATCAAGCCCGGCATGATCGTGTGCTTCGCCCCGGTCATGCTCACCACTGAGGTCAAGTCCGTGGAGATGCACCACGAGTCCCTGCCGGAGGCCTTCCCCGGTGACAACGTCGGCTTCAACGTGAAGAANGTCTCCGTCAAGGAGCTGCGTCGTGGCTACGTCGCCTCCGACTCGAAGAAGTCCCCCGCCAGCGGCTGCGAGGACTTC

>TM_H1a_B
CAAGCCTCTGCGTCTGCCNCTGCAGGACGTCTACAAAATCGGAGGTATTGGAACGGTCCCCGTGGGCCGTGTGGAGACCGGCACCATCAAGCCCGGCATGATCGTGTGCTTCGCCCCGGTCATGCTCACCACTGAGGTCAAGTCCGTGGAGATGCACCACGAGTCCCTGCCGGAGGCCTTCCCCGGTGACAACGTCGGCTTCAACGTGAAGAACGTCTCCGTCAAGGAGCTGCGTCGTGGCTACGTCGCCTCCGACTCGAAGAAGTCCCCCGCCAGCGGCTGCGAGGACTTC

>TM_H1b_B
CAAGCCTCTGCGTCTGCCNCTGCAGGACGTCTACAAAATCGGAGGTATTGGAACGGTCCCCGTGGGCCGTGTGGAGACCGGCACCATCAAGCCCGGCATGATCGTGTGCTTCGCCCCGGTCATGCTCACCACTGAGGTCAAGTCCGTGGAGATGCACCACGAGTCCCTGCCGGAGGCCTTCCCCGGTGACAACGTCGGCTTCAACGTGAAGAACGTCTCCGTCAAGGAGCTGCGTCGTGGCTACGTCGCCTCCGACTCGAAGAAGTCCCCCGCCAGCGGCTGCGAGGACTTC

>TM_H2a_B
CAAGCCTCTGCGTCTGCCCCTGCAGGACGTCTACAAAATCGGAGGTATTGGAACGGTCCCCGTGGGCCGTGTGGAGACCGGCACCATCAAGCCCGGCATGATCGTGTGCTTCGCCCCGGTCATGCTCACCACTGAGGTCAAGTCCGTGGAGATGCACCACGAGTCCCTGCCGGAGGCCTTCCCCGGTGACAACGTCGGCTTCAACGTGAAGAACGTCTCCGTCAAGGAGCTGCGTCGTGGCTACGTCGCCTCCGACTCGAAGAAGTCCCCCGCCAGCGGCTGCGAGGACTTC

>TM_H2b_B
CAAGCCTCTGCGTCTGCCCCTGCAGGACGTCTACAAAATCGGCGGTATTGGAACGGTCCCCGTGGGCCGTGTGGAGACCGGCACCATCAAGCCCGGCATGATCGTGTGCTTCGCCCCGGTCATGCTCACCACTGAGGTCAAGTCCGTGGAGATGCACCACGAGTCCCTGCCGGAGGCCTTCCCCGGTGACAACGTCGGCTTCAACGTGAAGAACGTCTCCGTCAAGGAGCTGCGTCGTGGCTACGTCGCCTCCGACTCGAAGAAGTCCCCCGCCAGCGGCTGCGAGGACTTC

>TM_H3a
CAAGCCTCTGCGTCTGCCCCTGCAGGACGTCTACAAAATCGGAGGTATTGGAACGGTCCCCGTGGGCCGTGTGGAGACCGGCACCATCAAGCCCGGCATGATCGTGTGCTTCGCCCCGGTCNNGCTCACCACTGAGGTCAAGTCCGTGGAGATGCACCACGAGTCCCTGCCGGAGGCCTTCCCCGGTGACAACGTCGGCTTCAACGTGAAGAACGTCTCCGTCAAGGAGCTGCGTCGTGGCTACGTCGCCTCCGACTCGAAGAAGTCCCCCGCCAGCGGCTGCGAGGACTTC

>TM_H3b
CAAGCCTCTGCGTCTGCCCCTGCAGGACGTCTACAAAATCGGAGGTATTGGAACGGTCCCCGTGGGCCGTGTGGAGACCGGCACCATCAAGCCCGGCATGATCGTGTGCTTCGCCCCGGTCNNGCTCACCACTGAGGTCAAGTCCGTGGAGATGCACCACGAGTCCCTGCCGGAGGCCTTCCCCGGTGACAACGTCGGCTTCAACGTGAAGAACGTCTCCGTCAAGGAGCTGCGTCGTGGCTACGTCGCCTCCGACTCGAAGAAGTCCCCCGCCAGCGGCTGCGAGGACTTC

>TM_H4a_B
CAAGCCTCTGCGTCTGCCCCTGCAGGACGTCTACAAAATCGGAGGTATTGGAACGGTCCCCGTGGGCCGTGTGGAGACCGGCACCATCAAGCCCGGCATGATCGTGTGCTTCGCCCCGGTCATGCTCACCACTGAGGTCAAGTCCGTGGAGATGCACCACGAGTCCCTGCCGGAGGCCTTCCCCGGTGACAACGTCGGCTTCAACGTGAAGAACGTCTCCGTCAAGGAGCTGCGTCGTGGCTACGTCGCCTCCGACTCGAAGAAGTCCCCCGCCAGCGGCTGCGAGGACTTC

>TM_H4b_B
CAAGCCTCTGCGTCTGCCCCTGCAGGACGTCTACAAAATCGGAGGTATTGGAACGGTCCCCGTGGGCCGTGTGGAGACCGGCACCATCAAGCCCGGCATGATCGTGTGCTTCGCCCCGGTCATGCTCACCACTGAGGTCAAGTCCGTGGAGATGCACCACGAGTCCCTGCCGGAGGCCTTCCCCGGTGACAACGTCGGCTTCAACGTGAAGAACGTCTCCGTCAAGGAGCTGCGTCGTGGCTACGTCGCCTCCGACTCGAAGAAGTCCCCCGCCAGCGGCTGCGAGGACTTC

>TM_H5a_B
CAAGCCTCTGCGTCTGCCCCTGCAGGACGTCTACAAAATCGGAGGTATTGGAACGGTCCCCGTGGGCCGTGTGGAGACCGGCACCATCAAGCCCGGCATGATCGTGTGCTTCGCCCCGGTCATGCTCACCACTGAGGTCAAGTCCGTGGAGATGCACCACGAGTCCCTGCCGGAGGCCTTCCCCGGTGACAACGTCGGCTTCAACGTGAAGAACGTCTCCGTCAAGGAGCTGCGTCGTGGCTACGTCGCCTCCGACTCGAAGAAGTCCCCCGCCAGCGGCTGCGAGGACTTC

>TM_H5b_B
CAAGCCTCTGCGTCTGCCCCTGCAGGACGTCTACAAAATCGGAGGTATTGGAACGGTCCCCGTGGGCCGTGTGGAGACCGGCACCATCAAGCCCGGCATGATCGTGTGCTTCGCCCCGGTCATGCTCACCACTGAGGTCAAGTCCGTGGAGATGCACCACGAGTCCCTGCCGGAGGCCTTCCCCGGTGACAACGTCGGCTTCAACGTGAAGAACGTCTCCGTCAAGGAGCTGCGTCGTGGCTACGTCGCCTCCGACTCGAAGAAGTCCCCCGCCAGCGGCTGCGAGGACTTC

>TM_H6a_B
CAAGCCTCTGCGTCTGCCCCTGCAGGACGTCTACAAAATCGGAGGTATTGGAACGGTCCCCGTGGGCCGTGTGGAGACCGGCACCATCAAGCCCGGCATGATCGTGTGCTTCGCCCCGGTCATGCTCACCACTGAGGTCAAGTCCGTGGAGATGCACCACGAGTCCCTGCCGGAGGCCTTCCCCGGTGACAACGTCGGCTTCAACGTGAAGAACGTCTCCGTCAAGGAGCTGCGTCGTGGCTACGTCGCCTCCGACTCGAAGAAGTCCCCCGCCAGCGGCTGCGAGGACTTC

>TM_H6b_B
CAAGCCTCTGCGTCTGCCCCTGCAGGACGTCTACAAAATCGGAGGTATTGGAACGGTCCCCGTGGGCCGTGTGGAGACCGGCACCATCAAGCCCGGCATGATCGTGTGCTTCGCCCCGGTCATGCTCACCACTGAGGTCAAGTCCGTGGAGATGCACCACGAGTCCCTGCCGGAGGCCTTCCCCGGTGACAACGTCGGCTTCAACGTGAAGAACGTCTCCGTCAAGGAGCTGCGTCGTGGCTACGTCGCCTCCGACTCGAAGAAGTCCCCCGCCAGCGGCTGCGAGGACTTC

>TM_H7a_B
CAAGCCTCTGCGTCTGCCCCTGCAGGACGTCTACAAAATCGGAGGTATTGGAACGGTCCCCGTGGGCCGTGTGGAGACCGGCACCATCAAGCCCGGCATGATCGTGTGCTTCGCCCCGGTCATGCTCACCACTGAGGTCAAGTCCGTGGAGATGCACCACGAGTCCCTGCCGGAGGCCTTCCCCGGTGACAACGTCGGCTTCAACGTGAAGAACGTCTCCGTCAAGGAGCTGCGTCGTGGCTACGTCGCCTCCGACTCGAAGAAGTCTCCCGCCAGCGGCTGCGAGGACTTC

>TM_H7b_B
CAAGCCTCTGCGTCTGCCCCTGCAGGACGTCTACAAAATCGGAGGTATTGGAACGGTCCCCGTGGGCCGTGTGGAGACCGGCACCATCAAGCCCGGCATGATCGTGTGCTTCGCCCCGGTCATGCTCACCACTGAGGTCAAGTCCGTGGAGATGCACCACGAGTCCCTGCCGGAGGCCTTCCCCGGTGACAACGTCGGCTTCAACGTGAAGAACGTCTCCGTCAAGGAGCTGCGTCGTGGCTACGTCGCCTCCGACTCGAAGAAGTCTCCCGCCAGCGGCTGCGAGGACTTC

>TM_H8a_B
CAAGCCTCTGCGTCTGCCCCTACAGGACGTCTACAAAATCGGAGGTATTGGAACGGTCCCCGTGGGCCGTGTGGAGACCGGCACCATCAAGCCCGGCATGATCGTGTGCTTCGCCCCGGTCATGCTCACCACTGAGGTCAAGTCCGTGGAGATGCACCACGAGTCCCTGCCGGAGGCCTTCCCCGGTGACAACGTCGGCTTCAACGTGAAGAACGTCTCCGTCAAGGAGCTGCGTCGTGGCTACGTCGCCTCCGACTCGAAGAAGTCCCCCGCCAGCGGCTGCGAGGACTTC

>TM_H8b_B
CAAGCCTCTGCGTCTGCCCCTGCAGGACGTCTACAAAATCGGAGGTATTGGAACGGTCCCCGTGGGCCGTGTGGAGACCGGCACCATCAAGCCCGGCATGATCGTGTGCTTCGCCCCGGTCATGCTCACCACTGAGGTCAAGTCCGTGGAGATGCACCACGAGTCCCTGCCGGAGGCCTTCCCCGGTGACAACGTCGGCTTCAACGTGAAGAACGTCTCCGTCAAGGAGCTGCGTCGTGGCTACGTCGCCTCCGACTCGAAGAAGTCCCCCGCCAGCGGCTGCGAGGACTTC

>TM_H9a_B
CAAGCCTCTGCGTCTGCCCCTGCAGGACGTCTACAAAATCGGAGGTATTGGAACGGTCCCCGTGGGCCGTGTGGAGACCGGCACCATCAAGCCCGGCATGATCGTGTGCTTCGCCCCGGTCATGCTCACCACTGAGGTCAAGTCCGTGGAGATGCACCACGAGTCCCTGCCGGAGGCCTTCCCCGGTGACAACGTCGGCTTCAACGTGAAGAACGTCTCCGTCAAGGAGCTGCGTCGTGGCTACGTCGCCTCCGACTCGAAGAAGTCCCCCGCCAGCGGCTGCGAGGACTTC

>TM_H9b_B
CAAGCCTCTGCGTCTGCCCCTGCAGGACGTCTACAAAATCGGAGGTATTGGAACGGTCCCCGTGGGCCGTGTGGAGACCGGCACCATCAAGCCCGGCATGATCGTGTGCTTCGCCCCGGTCATGCTCACCACTGAGGTCAAGTCCGTGGAGATGCACCACGAGTCCCTGCCGGAGGCCTTCCCCGGTGACAACGTCGGCTTCAACGTGAAGAACGTCTCCGTCAAGGAGCTGCGTCGTGGCTACGTCGCCTCCGACTCGAAGAAGTCCCCCGCCAGCGGCTGCGAGGACTTC

>TM_H10a_B
CAAGCCTCTGCGTCTGCCCCTGCAGGACGTCTACAAAATCGGAGGTATTGGAACGGTCCCCGTGGGCCGTGTGGAGACCGGCACCATCAAGCCCGGCATGATCGTGTGCTTCGCCCCGGTCATGCTCACCACTGAGGTCAAGTCCGTGGAGATGCACCACGAGTCCCTGCCGGAGGCCTTCCCCGGTGACAACGTCGGCTTCAACGTGAAGAACGTCTCCGTCAAGGAGCTGCGTCGTGGCTACGTCGCCTCCGACTCGAAGAAGTCCCCCGCCAGCGGCTGCGAGGACTTC

>TM_H10b_B
CAAGCCTCTGCGTCTGCCCCTGCAGGACGTCTACAAAATCGGCGGTATTGGAACGGTCCCCGTGGGCCGTGTGGAGACCGGCACCATCAAGCCCGGCATGATCGTGTGCTTCGCCCCGGTCATGCTCACCACTGAGGTCAAGTCCGTGGAGATGCACCACGAGTCCCTGCCGGAGGCCTTCCCCGGTGACAACGTCGGCTTCAACGTGAAGAACGTCTCCGTCAAGGAGCTGCGTCGTGGCTACGTCGCCTCCGACTCGAAGAAGTCCCCCGCCAGCGGCTGCGAGGACTTC

>TM_H11a_B
CAAGCCTCTGCGTCTGCCCCTGCAGGACGTCTACAAAATCGGNGGTATTGGAACGGTCCCCGTGGGCCGTGTGGAGACCGGCACCATCAAGCCCGGCATGATCGTGTGCTTCGCCCCGGTCATGCTCACCACTGAGGTCAAGTCCGTGGAGATGCACCACGAGTCCCTGCCGGAGGCCTTCCCCGGTGACAACGTCGGCTTCAACGTGAAGAACGTCTCCGTCAAGGAGCTGCGTCGTGGCTACGTCGCCTCNGACTCGAAGAAGTCTCCCGCCAGCGGCTGCGAGGACTTC

>TM_H11b_B
CAAGCCTCTGCGTCTGCCCCTGCAGGACGTCTACAAAATCGGNGGTATTGGAACGGTCCCCGTGGGCCGTGTGGAGACCGGCACCATCAAGCCCGGCATGATCGTGTGCTTCGCCCCGGTCATGCTCACCACTGAGGTCAAGTCCGTGGAGATGCACCACGAGTCCCTGCCGGAGGCCTTCCCCGGTGACAACGTCGGCTTCAACGTGAAGAACGTCTCCGTCAAGGAGCTGCGTCGTGGCTACGTCGCCTCNGACTCGAAGAAGTCTCCCGCCAGCGGCTGCGAGGACTTC

>TM_H12a_B
CAAGCCTCTGCGTCTGCCCCTGCAGGACGTCTACAAAATCGGNGGTATTGGAACGGTCCCCGTGGGCCGTGTGGAGACCGGCACCATCAAGCCCGGCATGATCGTGTGCTTCGCCCCGGTCATGCTCACCACTGAGGTCAAGTCCGTGGAGATGCACCACGAGTCCCTGCCGGAGGCCTTCCCCGGTGACAACGTCGGCTTCAACGTGAAGAACGTCTCCGTCAAGGAGCTGCGTCGTGGCTACGTCGCCTCNGACTCGAAGAAGTCCCCCGCCAGCGGCTGCGAGGACTTC

>TM_H12b_B
CAAGCCTCTGCGTCTGCCCCTGCAGGACGTCTACAAAATCGGNGGTATTGGAACGGTCCCCGTGGGCCGTGTGGAGACCGGCACCATCAAGCCCGGCATGATCGTGTGCTTCGCCCCGGTCATGCTCACCACTGAGGTCAAGTCCGTGGAGATGCACCACGAGTCCCTGCCGGAGGCCTTCCCCGGTGACAACGTCGGCTTCAACGTGAAGAACGTCTCCGTCAAGGAGCTGCGTCGTGGCTACGTCGCCTCNGACTCGAAGAAGTCCCCCGCCAGCGGCTGCGAGGACTTC

>TM_H13a_B
CAAGCCTCTGCGTCTGCCCCTGCAGGACGTCTACAAAATCGGAGGTATTGGAACGGTCCCCGTGGGCCGTGTGGAGACCGGCACCATCAAGCCCGGCATGATCGTGTGCTTCGCCCCGGTCATGCTCACCACTGAGGTCAAGTCCGTGGAGATGCACCACGAGTCCCTGCCGGAGGCCTTCCCCGGTGACAACGTCGGCTTCAACGTGAAGAACGTCTCCGTCAAGGAGCTGCGTCGTGGCTACGTCGCCTCCGACTCGAAGAAGTCCCCCGCCAGCGGCTGCGAGGACTTC

>TM_H13b_B
CAAGCCTCTGCGTCTGCCCCTGCAGGACGTCTACAAAATCGGCGGTATTGGAACGGTCCCCGTGGGCCGTGTGGAGACCGGCACCATCAAGCCCGGCATGATCGTGTGCTTCGCCCCGGTCATGCTCACCACTGAGGTCAAGTCCGTGGAGATGCACCACGAGTCCCTGCCGGAGGCCTTCCCCGGTGACAACGTCGGCTTCAACGTGAAGAACGTCTCCGTCAAGGAGCTGCGTCGTGGCTACGTCGCCTCCGACTCGAAGAAGTCCCCCGCCAGCGGCTGCGAGGACTTC

>TM_H14a_B
CAAGCCTCTGCGTCTGCCCCTGCAGGACGTCTACAAAATCGGAGGTATTGGAACGGTCCCCGTGGGCCGTGTGGAGACCGGCACCATCAAGCCCGGCATGATCGTGTGCTTCGCCCCGGTCATGCTCACCACTGAGGTCAAGTCCGTGGAGATGCACCACGAGTCCCTGCCGGAGGCCTTCCCCGGTGACAACGTCGGCTTCAACGTGAAGAACGTCTCCGTCAAGGAGNTGCGTCGTGGCTACGTCGCCTCCGACTCGAAGAAGTCCCCCGCCAGCGGCTGCGAGGACTTC

>TM_H14b_B
CAAGCCTCTGCGTCTGCCCCTGCAGGACGTCTACAAAATCGGAGGTATTGGAACGGTCCCCGTGGGCCGTGTGGAGACCGGCACCATCAAGCCCGGCATGATCGTGTGCTTCGCCCCGGTCATGCTCACCACTGAGGTCAAGTCCGTGGAGATGCACCACGAGTCCCTGCCGGAGGCCTTCCCCGGTGACAACGTCGGCTTCAACGTGAAGAACGTCTCCGTCAAGGAGNTGCGTCGTGGCTACGTCGCCTCCGACTCGAAGAAGTCCCCCGCCAGCGGCTGCGAGGACTTC

>TM_H15a
CAAGCCTCTGCGTCTGCCCCTGCAGGACGTCTACAAAATCGGAGGTATTGGAACGGTCCCCGTGGGCCGTGTGGAGACCGGCACCATCAAGCCCGGCATGATCGTGTGCTTCGCCCCGGTCNNGCTCACCACTGAGGTCAAGTCCGTGGAGATGCACCACGAGTCCCTGCCGGAGGCCTTCCCCGGTGACAACGTCGGCTTCAACGTGAAGAACGTCTCCGTCAAGGAGCTGCGTCGTGGCTACGTCGCCTCCGACTCGAAGAAGTCCCCCGCCAGCGGCTGCGAGGACTTC

>TM_H15b
CAAGCCTCTGCGTCTGCCCCTGCAGGACGTCTACAAAATCGGAGGTATTGGAACGGTCCCCGTGGGCCGTGTGGAGACCGGCACCATCAAGCCCGGCATGATCGTGTGCTTCGCCCCGGTCNNGCTCACCACTGAGGTCAAGTCCGTGGAGATGCACCACGAGTCCCTGCCGGAGGCCTTCCCCGGTGACAACGTCGGCTTCAACGTGAAGAACGTCTCCGTCAAGGAGCTGCGTCGTGGCTACGTCGCCTCCGACTCGAAGAAGTCCCCCGCCAGCGGCTGCGAGGACTTC

>TM_H16a_B
CAAGCCTCTGCGTCTGCCCCTGCAGGACGTCTACAAAATCGGAGGTATTGGAACGGTCCCCGTGGGCCGTGTGGAGACCGGCACCATCAAGCCCGGCATGATCGTGTGCTTCGCCCCGGTCATGCTCACCACTGAGGTCAAGTCCGTGGAGATGCACCACGAGTCCCTGCCGGAGGCCTTCCCCGGTGACAACGTCGGCTTCAACGTGAAGAACGTCTCCGTCAAGGAGCTGCGTCGTGGCTACGTCGCCTCCGACTCGAAGAAGTCNCCCGCCAGCGGCTGCGAGGACTTC

>TM_H16b_B
CAAGCCTCTGCGTCTGCCCCTGCAGGACGTCTACAAAATCGGAGGTATTGGAACGGTCCCCGTGGGCCGTGTGGAGACCGGCACCATCAAGCCCGGCATGATCGTGTGCTTCGCCCCGGTCATGCTCACCACTGAGGTCAAGTCCGTGGAGATGCACCACGAGTCCCTGCCGGAGGCCTTCCCCGGTGACAACGTCGGCTTCAACGTGAAGAACGTCTCCGTCAAGGAGCTGCGTCGTGGCTACGTCGCCTCCGACTCGAAGAAGTCNCCCGCCAGCGGCTGCGAGGACTTC

>TM_M1a_B
CAAGCCTCTGCGTCTGCCCCTGCAGGACGTCTACAAAATCGGAGGTATTGGAACGGTCCCCGTGGGCCGTGTGGAGACCGGCACCATCAAGCCCGGCATGATCGTGTGCTTCGCCCCGGTCATGCTCACCACTGAGGTCAAGTCCGTGGAGATGCACCACGAGTCCCTGCCGGAGGCCTTCCCCGGTGACAACGTCGGCTTCAACGTGAAGAACGTCTCCGTCAAGGAGCTGCGTCGTGGCTACGTCGCCTCCGACTCGAAGAAGTCCCCCGCCAGCGGCTGCGAGGACTTC

>TM_M1b_B
CAAGCCTCTGCGTCTGCCCCTGCAGGACGTCTACAAAATCGGAGGTATTGGAACGGTCCCCGTGGGCCGTGTGGAGACCGGCACCATCAAGCCCGGCATGATCGTGTGCTTCGCCCCGGTCATGCTCACCACTGAGGTCAAGTCCGTGGAGATGCACCACGAGTCCCTGCCGGAGGCCTTCCCCGGTGACAACGTCGGCTTCAACGTGAAGAACGTCTCCGTCAAGGAGCTGCGTCGTGGCTACGTCGCCTCCGACTCGAAGAAGTCCCCCGCCAGCGGCTGCGAGGACTTC

>TM_M2a_B
CAAGCCTCTGCGTCTGCCCCTGCAGGACGTCTACAAAATCGGAGGTATTGGAACGGTCCCCGTGGGCCGTGTGGAGACCGGCACCATCAAGCCCGGCATGATCGTGTGCTTCGCCCCGGTCATGCTCACCACTGAGGTCAAGTCCGTGGAGATGCACCACGAGTCCCTGCCGGAGGCCTTCCCCGGTGACAACGTCGGCTTCAACGTGAAGAACGTCTCCGTCAAGGAGCTGCGTCGTGGCTACGTCGCCTCCGACTCGAAGAAGTCCCCCGCCAGCGGCTGCGAGGACTTC

>TM_M2b_B
CAAGCCTCTGCGTCTGCCCCTGCAGGACGTCTACAAAATCGGAGGTATTGGAACGGTCCCCGTGGGCCGTGTGGAGACCGGCACCATCAAGCCCGGCATGATCGTGTGCTTCGCCCCGGTCATGCTCACCACTGAGGTCAAGTCCGTGGAGATGCACCACGAGTCCCTGCCGGAGGCCTTCCCCGGTGACAACGTCGGCTTCAACGTGAAGAACGTCTCCGTCAAGGAGCTGCGTCGTGGCTACGTCGCCTCCGACTCGAAGAAGTCCCCCGCCAGCGGCTGCGAGGACTTC

>TM_M3a_B
CAAGCCTCTGCGTCTGCCCCTGCAGGACGTCTACAAAATCGGAGGTATTGGAACGGTCCCCGTGGGCCGTGTGGAGACCGGCACCATCAAGCCCGGCATGATCGTGTGCTTCGCCCCGGTCATGCTCACCACTGAGGTCAAGTCCGTGGAGATGCACCACGAGTCCCTGCCGGAGGCCTTCCCCGGTGACAACGTCGGCTTCAACGTGAAGAACGTCTCCGTCAAGGAGCTGCGTCGTGGCTACGTCGCCTCCGACTCGAAGAAGTCNCCCGCCAGCGGNTGCGAGGACTTC

>TM_M3b_B
CAAGCCTCTGCGTCTGCCCCTGCAGGACGTCTACAAAATCGGAGGTATTGGAACGGTCCCCGTGGGCCGTGTGGAGACCGGCACCATCAAGCCCGGCATGATCGTGTGCTTCGCCCCGGTCATGCTCACCACTGAGGTCAAGTCCGTGGAGATGCACCACGAGTCCCTGCCGGAGGCCTTCCCCGGTGACAACGTCGGCTTCAACGTGAAGAACGTCTCCGTCAAGGAGCTGCGTCGTGGCTACGTCGCCTCCGACTCGAAGAAGTCNCCCGCCAGCGGNTGCGAGGACTTC

>TM_M4a_B
CAAGCCTCTGCGTCTGCCCCTGCAGGACGTCTACAAAATCGGAGGTATTGGAACGGTCCCCGTGGGCCGTGTGGAGACCGGCACCATCAAGCCCGGCATGATCGTGTGCTTCGCCCCGGTCATGCTCACCACTGAGGTCAAGTCCGTGGAGATGCACCACGAGTCCCTGCCGGAGGCCTTCCCCGGTGACAACGTCGGCTTCAACGTGAAGAACGTCTCCGTCAAGGAGCTGCGTCGTGGCTACGTCGCCTCCGACTCGAAGAAGTCCCCCGCCAGCGGCTGCGAGGACTTC

>TM_M4b_B
CAAGCCTCTGCGTCTGCCCCTGCAGGACGTCTACAAAATCGGAGGTATTGGAACGGTCCCCGTGGGCCGTGTGGAGACCGGCACCATCAAGCCCGGCATGATCGTGTGCTTCGCCCCGGTCATGCTCACCACTGAGGTCAAGTCCGTGGAGATGCACCACGAGTCCCTGCCGGAGGCCTTCCCCGGTGACAACGTCGGCTTCAACGTGAAGAACGTCTCCGTCAAGGAGCTGCGTCGTGGCTACGTCGCCTCCGACTCGAAGAAGTCCCCCGCCAGCGGCTGCGAGGACTTC

>TM_M5a
CAAGCCTCTGCGTCTGCCCCTGCAGGACGTNTACAAAATCGGAGGTATTGGAACGGTCCCCGTGGGCCGTGTGGAGACCGGCACCATCAAGCCCGGCATGATCGTGTGCTTCGCCCCGGTCNNGCTCACCACTGAGGTCAAGTCCGTGGAGATGCACCACGAGTCCCTGCCGGAGGCCTTCCCCGGTGACAACGTCGGCTTCAACGTGAAGAACGTCTCCGTCAAGGAGCTGCGTCGTGGCTACGTCGCCTCCGACTCGAAGAAGTCCCCCGCCAGCGGCTGCGAGGACTTC

>TM_M5b
CAAGCCTCTGCGTCTGCCCCTGCAGGACGTNTACAAAATCGGAGGTATTGGAACGGTCCCCGTGGGCCGTGTGGAGACCGGCACCATCAAGCCCGGCATGATCGTGTGCTTCGCCCCGGTCNNGCTCACCACTGAGGTCAAGTCCGTGGAGATGCACCACGAGTCCCTGCCGGAGGCCTTCCCCGGTGACAACGTCGGCTTCAACGTGAAGAACGTCTCCGTCAAGGAGCTGCGTCGTGGCTACGTCGCCTCCGACTCGAAGAAGTCCCCCGCCAGCGGCTGCGAGGACTTC

>TM_M6a_A
CAAGCCTCTGCGTCTGCCCCTGCAGGACGTCTACAAAATCGGAGGTATTGGAACGGTCCCCGTGGGCCGTGTGGAGACCGGCACCATCAAGCCCGGCATGATCGTGTGCTTCGCCCCGGTCCAGCTCACCACTGAGGTCAAGTCCGTGGAGATGCACCACGAGTCCCTGCCGGAGGCCTTCCCCGGTGACAACGTCGGCTTCAACGTGAAGAACGTCTCCGTCAAGGAGCTGCGTCGTGGCTACGTCGCCTCCGACTCGAAGAAGTCCCCCGCCAGCGGCTGCGAGGACTTC

>TM_M6b_A
CAAGCCTCTGCGTCTGCCCCTGCAGGACGTCTACAAAATCGGAGGTATTGGAACGGTCCCCGTGGGCCGTGTGGAGACCGGCACCATCAAGCCCGGCATGATCGTGTGCTTCGCCCCGGTCCAGCTCACCACTGAGGTCAAGTCCGTGGAGATGCACCACGAGTCCCTGCCGGAGGCCTTCCCCGGTGACAACGTCGGCTTCAACGTGAAGAACGTCTCCGTCAAGGAGCTGCGTCGTGGCTACGTCGCCTCCGACTCGAAGAAGTCCCCCGCCAGCGGCTGCGAGGACTTC

>TM_M7a_B
CAAGCCTCTGCGTCTGCCCCTGCAGGACGTCTACAAAATCGGAGGTATTGGAACGGTCCCCGTGGGCCGTGTGGAGACCGGCACCATCAAGCCCGGCATGATCGTGTGCTTCGCCCCGGTCATGCTCACCACTGAGGTCAAGTCCGTGGAGATGCACCACGAGTCCCTGCCGGAGGCCTTCCCCGGTGACAACGTCGGCTTCAACGTGAAGAACGTCTCCGTCAAGGAGCTGCGTCGTGGCTACGTCGCCTCCGACTCGAAGAAGTCCCCCGCCAGCGGCTGCGAGGACTTC

>TM_M7b_B
CAAGCCTCTGCGTCTGCCCCTGCAGGACGTCTACAAAATCGGAGGTATTGGAACGGTCCCCGTGGGCCGTGTGGAGACCGGCACCATCAAGCCCGGCATGATCGTGTGCTTCGCCCCGGTCATGCTCACCACTGAGGTCAAGTCCGTGGAGATGCACCACGAGTCCCTGCCGGAGGCCTTCCCCGGTGACAACGTCGGCTTCAACGTGAAGAACGTCTCCGTCAAGGAGCTGCGTCGTGGCTACGTCGCCTCCGACTCGAAGAAGTCCCCCGCCAGCGGCTGCGAGGACTTC

>TM_M8a_B
CAAGCCTCTGCGTCTGCCCCTGCAGGACGTCTACAAAATCGGAGGTATTGGAACGGTCCCCGTGGGCCGTGTGGAGACCGGCACCATCAAGCCCGGCATGATCGTGTGCTTCGCCCCGGTCATGCTCACCACTGAGGTCAAGTCCGTGGAGATGCACCACGAGTCCCTGCCGGAGGCCTTCCCCGGTGACAACGTCGGCTTCAACGTGAAGAACGTCTCCGTCAAGGAGCTGCGTCGTGGCTACGTCGCCTCCGACTCGAAGAAGTCCCCCGCCAGCGGCTGCGAGGACTTC

>TM_M8b_B
CAAGCCTCTGCGTCTGCCCCTGCAGGACGTCTACAAAATCGGAGGTATTGGAACGGTCCCCGTGGGCCGTGTGGAGACCGGCACCATCAAGCCCGGCATGATCGTGTGCTTCGCCCCGGTCATGCTCACCACTGAGGTCAAGTCCGTGGAGATGCACCACGAGTCCCTGCCGGAGGCCTTCCCCGGTGACAACGTCGGCTTCAACGTGAAGAACGTCTCCGTCAAGGAGCTGCGTCGTGGCTACGTCGCCTCCGACTCGAAGAAGTCCCCCGCCAGCGGCTGCGAGGACTTC

>TM_M9a_B
CAAGCCTCTGCGTCTGCCCCTGCAGGACGTCTACAAAATCGGAGGTATTGGAACGGTCCCCGTGGGCCGTGTGGAGACCGGCACCATCAAGCCCGGCATGATCGTGTGCTTCGCCCCGGTCATGCTCACCACTGAGGTCAAGTCCGTGGAGATGCACCACGAGTCCCTGCCGGAGGCCTTCCCCGGTGACAACGTCGGCTTCAACGTGAAGAACGTCTCCGTCAAGGAGCTGCGTCGTGGCTACGTCGCCTCCGACTCGAAGAAGTCCCCCGCCAGCGGCTGCGAGGACTTC

>TM_M9b_B
CAAGCCTCTGCGTCTGCCCCTGCAGGACGTCTACAAAATCGGAGGTATTGGAACGGTCCCCGTGGGCCGTGTGGAGACCGGCACCATCAAGCCCGGCATGATCGTGTGCTTCGCCCCGGTCATGCTCACCACTGAGGTCAAGTCCGTGGAGATGCACCACGAGTCCCTGCCGGAGGCCTTCCCCGGTGACAACGTCGGCTTCAACGTGAAGAACGTCTCCGTCAAGGAGCTGCGTCGTGGCTACGTCGCCTCCGACTCGAAGAAGTCCCCCGCCAGCGGCTGCGAGGACTTC

>TM_M10a_B
CAAGCCTCTGCGTCTGCCCCTGCAGGACGTCTACAAAATCGGAGGTATTGGAACGGTCCCCGTGGGCCGTGTGGAGACCGGCACCATCAAGCCCGGCATGATCGTGTGCTTCGCCCCGGTCATGCTCACCACTGAGGTCAAGTCCGTGGAGATGCACCACGAGTCCCTGCCGGAGGCCTTCCCCGGTGACAACGTCGGCTTCAACGTGAAGAACGTCTCCGTCAAGGAGCTGCGTCGTGGCTACGTCGCCTCCGACTCGAAGAAGTCTCCCGCCAGCGGCTGCGAGGACTTC

>TM_M10b_B
CAAGCCTCTGCGTCTGCCCCTGCAGGACGTCTACAAAATCGGAGGTATTGGAACGGTCCCCGTGGGCCGTGTGGAGACCGGCACCATCAAGCCCGGCATGATCGTGTGCTTCGCCCCGGTCATGCTCACCACTGAGGTCAAGTCCGTGGAGATGCACCACGAGTCCCTGCCGGAGGCCTTCCCCGGTGACAACGTCGGCTTCAACGTGAAGAACGTCTCCGTCAAGGAGCTGCGTCGTGGCTACGTCGCCTCCGACTCGAAGAAGTCCCCCGCCAGCGGCTGCGAGGACTTC

>TM_M11a_B
CAAGCCTCTGCGTCTGCCCCTGCAGGACGTCTACAAAATCGGAGGTATTGGAACGGTCCCCGTGGGCCGTGTGGAGACCGGCACCATCAAGCCCGGAATGATCGTGTGCTTCGCCCCGGTCATGCTCACCACTGAGGTCAAGTCCGTGGAGATGCACCACGAGTCCCTGCCGGAGGCCTTCCCCGGTGACAACGTCGGCTTCAACGTGAAGAACGTCTCCGTCAAGGAGCTGCGTCGTGGCTACGTCGCCTCCGACTCGAAGAAGTCCCCCGCCAGCGGCTGCGAGGACTTC

>TM_M11b_B
CAAGCCTCTGCGTCTGCCCCTGCAGGACGTCTACAAAATCGGAGGTATTGGAACGGTCCCCGTGGGCCGTGTGGAGACCGGCACCATCAAGCCCGGCATGATCGTGTGCTTCGCCCCGGTCATGCTCACCACTGAGGTCAAGTCCGTGGAGATGCACCACGAGTCCCTGCCGGAGGCCTTCCCCGGTGACAACGTCGGCTTCAACGTGAAGAACGTCTCCGTCAAGGAGCTGCGTCGTGGCTACGTCGCCTCCGACTCGAAGAAGTCCCCCGCCAGCGGCTGCGAGGACTTC

>TM_M12a_B
CAAGCCTCTGCGTCTGCCCCTGCAGGACGTCTACAAAATCGGAGGTATTGGAACGGTCCCCGTGGGCCGTGTGGAGACCGGCACCATCAAGCCCGGCATGATCGTGTGCTTCGCCCCGGTCATGCTCACCACTGAGGTCAAGTCCGTGGAGATGCACCACGAGTCCCTGCCGGAGGCCTTCCCCGGTGACAACGTCGGCTTCAACGTGAAGAACGTCTCCGTCAAGGAGCTGCGTCGTGGCTACGTCGCCTCCGACTCGAAGAAGTCNCCCGCCAGCGGCTGCGAGGACTTC

>TM_M12b_B
CAAGCCTCTGCGTCTGCCCCTGCAGGACGTCTACAAAATCGGAGGTATTGGAACGGTCCCCGTGGGCCGTGTGGAGACCGGCACCATCAAGCCCGGCATGATCGTGTGCTTCGCCCCGGTCATGCTCACCACTGAGGTCAAGTCCGTGGAGATGCACCACGAGTCCCTGCCGGAGGCCTTCCCCGGTGACAACGTCGGCTTCAACGTGAAGAACGTCTCCGTCAAGGAGCTGCGTCGTGGCTACGTCGCCTCCGACTCGAAGAAGTCNCCCGCCAGCGGCTGCGAGGACTTC

>TM_M13a_B
CAAGCCTCTGCGTCTGCCCCTGCAGGACGTCTACAAAATCGGAGGTATTGGAACGGTCCCCGTGGGCCGTGTGGAGACCGGCACCATCAAGCCCGGCATGATCGTGTGCTTCGCCCCGGTCATGCTCACCACTGAGGTCAAGTCCGTGGAGATGCACCACGAGTCCCTGCCGGAGGCCTTCCCCGGTGACAACGTCGGCTTCAACGTGAAGAACGTCTCCGTCAAGGAGCTGCGTCGTGGCTACGTCGCCTCCGACTCGAAGAAGTCCCCCGCCAGCGGCTGCGAGGACTTC

>TM_M13b_B
CAAGCCTCTGCGTCTGCCCCTGCAGGACGTCTACAAAATCGGAGGCATTGGAACGGTCCCCGTGGGCCGTGTGGAGACCGGCACCATCAAGCCCGGCATGATCGTGTGCTTCGCCCCGGTCATGCTCACCACTGAGGTCAAGTCCGTGGAGATGCACCACGAGTCCCTGCCGGAGGCCTTCCCCGGTGACAACGTCGGCTTCAACGTGAAGAACGTCTCCGTCAAGGAGCTGCGTCGTGGCTACGTCGCCTCCGACTCGAAGAAGTCCCCCGCCAGCGGCTGCGAGGACTTC

>TM_M14a_B
CAAGCCTCTGCGTCTGCCCCTGCAGGACGTCTACAAAATCGGAGGTATTGGAACGGTCCCCGTGGGCCGTGTGGAGACCGGCACCATCAAGCCCGGCATGATCGTGTGCTTCGCCCCGGTCATGCTCACCACTGAGGTCAAGTCCGTGGAGATGCACCACGAGTCCCTGCCGGAGGCCTTCCCCGGTGACAACGTCGGCTTCAACGTGAAGAACGTCTCCGTCAAGGAGCTGCGTCGTGGCTACGTCGCCTCCGACTCGAAGAAGTCCCCCGCCAGCGGCTGCGAGGACTTC

>TM_M14b_B
CAAGCCTCTGCGTCTGCCCCTGCAGGACGTCTACAAAATCGGAGGTATTGGAACGGTCCCCGTGGGCCGTGTGGAGACCGGCACCATCAAGCCCGGCATGATCGTGTGCTTCGCCCCGGTCATGCTCACCACTGAGGTCAAGTCCGTGGAGATGCACCACGAGTCCCTGCCGGAGGCCTTCCCCGGTGACAACGTCGGCTTCAACGTGAAGAACGTCTCCGTCAAGGAGCTGCGTCGTGGCTACGTCGCCTCCGACTCGAAGAAGTCCCCCGCCAGCGGCTGCGAGGACTTC

>TM_M15a_B
CAAGCCTCTGCGTCTGCCCCTGCAGGACGTCTACAAAATCGGAGGTATTGGAACGGTCCCCGTGGGCCGTGTGGAGACCGGCACCATCAAGCCCGGCATGATCGTGTGCTTCGCCCCGGTCATGCTCACCACTGAGGTCAAGTCCGTGGAGATGCACCACGAGTCCCTNCCGGAGGCCTTCCCCGGTGACAACGTCGGCTTCAACGTGAAGAACGTCTCCGTCAAGGAGCTGCGTCGTGGCTACGTCGCCTCCGACTCGAAGAAGTCCCCCGCCAGCGGCTGCGAGGACTTC

>TM_M15b_B
CAAGCCTCTGCGTCTGCCCCTGCAGGACGTCTACAAAATCGGAGGTATTGGAACGGTCCCCGTGGGCCGTGTGGAGACCGGCACCATCAAGCCCGGCATGATCGTGTGCTTCGCCCCGGTCATGCTCACCACTGAGGTCAAGTCCGTGGAGATGCACCACGAGTCCCTNCCGGAGGCCTTCCCCGGTGACAACGTCGGCTTCAACGTGAAGAACGTCTCCGTCAAGGAGCTGCGTCGTGGCTACGTCGCCTCCGACTCGAAGAAGTCCCCCGCCAGCGGCTGCGAGGACTTC

>TM_M16a_B
CAAGCCTCTGCGTCTGCCCCTGCAGGACGTCTACAAAATCGGAGGTATTGGAACGGTCCCCGTGGGCCGTGTGGAGACCGGCACCATCAAGCCCGGCATGATCGTGTGCTTCGCCCCGGTCATGCTCACCACTGAGGTCAAGTCCGTGGAGATGCACCACGAGTCCCTGCCGGAGGCCTTCCCCGGTGACAACGTCGGCTTCAACGTGAAGAACGTCTCCGTCAAGGAGCTGCGTCGTGGCTACGTCGCCTCCGACTCGAAGAAGTCCCCCGCCAGCGGCTGCGAGGACTTC

>TM_M16b_B
CAAGCCTCTGCGTCTGCCCCTGCAGGACGTCTACAAAATCGGAGGTATTGGAACGGTCCCCGTGGGCCGTGTGGAGACCGGCACCATCAAGCCCGGCATGATCGTGTGCTTCGCCCCGGTCATGCTCACCACTGAGGTCAAGTCCGTGGAGATGCACCACGAGTCCCTGCCGGAGGCCTTCCCCGGTGACAACGTCGGCTTCAACGTGAAGAACGTCTCCGTCAAGGAGCTGCGTCGTGGCTACGTCGCCTCCGACTCGAAGAAGTCGCCCGCCAGCGGCTGCGAGGACTTC

>MR_H1a_B
CAAGCCTCTGCGTCTGCCCCTGCAGGACGTCTACAAAATCGGAGGTATTGGAACGGTCCCCGTGGGCCGTGTGGAGACCGGCACCATCAAGCCCGGCATGATCGTGTGCTTCGCCCCGGTCATGCTCACCACTGAGGTCAAGTCCGTGGAGATGCACCACGAGTCCCTGCCGGAGGCCTTCCCCGGTGACAACGTCGGCTTCAACGTGAAGAACGTCTCCGTCAAGGAGCTGCGTCGTGGCTACGTCGCCTCCGACTCGAAGAAGTCCCCCGCCAGCGGCTGCGAGGACTTC

>MR_H1b_B
CAAGCCTCTGCGTCTGCCCCTGCAGGACGTCTACAAAATCGGAGGTATTGGAACGGTCCCCGTGGGCCGTGTGGAGACCGGCACCATCAAGCCCGGCATGATCGTGTGCTTCGCCCCGGTCATGCTCACCACTGAGGTCAAGTCCGTGGAGATGCACCACGAGTCCCTGCCGGAGGCCTTCCCCGGTGACAACGTCGGCTTCAACGTGAAGAACGTCTCCGTCAAGGAGCTGCGTCGTGGCTACGTCGCCTCCGACTCGAAGAAGTCCCCCGCCAGCGGCTGCGAGGACTTC

>MR_H2a_B
CAAGCCTCTGCGTCTGCCCCTGCAGGANGTCTACAAAATCGGAGGTATTGGAACGGTCCCCGTGGGCCGTGTGGAGACCGGCACCATCAAGCCCGGCATGATCGTGTGCTTCGCCCCGGTCATGCTCACCACTGAGGTCAAGTCCGTGGAGATGCACCACGAGTCCCTGCCGGAGGCCTTCCCCGGTGACAACGTCGGCTTCAACGTGAAGAACGTCTCCGTCAAGGAGCTGCGTCGTGGCTACGTCGCCTCCGACTCGAAGAAGTCCCCCGCCAGCGGCTGCGAGGACTTC

>MR_H2b_B
CAAGCCTCTGCGTCTGCCCCTGCAGGANGTCTACAAAATCGGAGGTATTGGAACGGTCCCCGTGGGCCGTGTGGAGACCGGCACCATCAAGCCCGGCATGATCGTGTGCTTCGCCCCGGTCATGCTCACCACTGAGGTCAAGTCCGTGGAGATGCACCACGAGTCCCTGCCGGAGGCCTTCCCCGGTGACAACGTCGGCTTCAACGTGAAGAACGTCTCCGTCAAGGAGCTGCGTCGTGGCTACGTCGCCTCCGACTCGAAGAAGTCCCCCGCCAGCGGCTGCGAGGACTTC

>MR_H3a_B
CAAGCCNCTGCGTCTGCCCCTGCAGGACGTCTACAAAATCGGAGGTATTGGAACGGTCCCCGTGGGCCGTGTGGAGACCGGCACCATCAAGCCCGGCATGATCGTGTGCTTCGCCCCGGTCATGCTCACCACTGAGGTCAAGTCCGTGGAGATGCACCACGAGTCCCTGCCGGAGGCCTTCCCCGGTGACAACGTCGGCTTCAACGTGAAGAACGTCTCCGTCAAGGAGCTGCGTCGTGGCTACGTCGCCTCCGACTCGAAGAAGTCCCCCGCCAGCGGCTGCGAGGACTTC

>MR_H3b_B
CAAGCCNCTGCGTCTGCCCCTGCAGGACGTCTACAAAATCGGAGGTATTGGAACGGTCCCCGTGGGCCGTGTGGAGACCGGCACCATCAAGCCCGGCATGATCGTGTGCTTCGCCCCGGTCATGCTCACCACTGAGGTCAAGTCCGTGGAGATGCACCACGAGTCCCTGCCGGAGGCCTTCCCCGGTGACAACGTCGGCTTCAACGTGAAGAACGTCTCCGTCAAGGAGCTGCGTCGTGGCTACGTCGCCTCCGACTCGAAGAAGTCCCCCGCCAGCGGCTGCGAGGACTTC

>MR_H4a_B
CAAGCCTCTGCGTCTGCCCCTGCAGGACGTCTACAAAATCGGAGGTATTGGAACGGTCCCCGTGGGCCGTGTGGAGACCGGCACCATCAAGCCCGGCATGATCGTGTGCTTCGCCCCGGTCATGCTCACCACTGAGGTCAAGTCCGTGGAGATGCACCACGAGTCCCTGCCGGAGGCNTTCCCCGGTGACAACGTCGGCTTCAACGTGAAGAACGTCTCCGTCAAGGAGCTGCGTCGTGGCTACGTCGCCTCNGACTCGAAGAAGTCCCCCGCCAGCGGCTGCGAGGACTTC

>MR_H4b_B
CAAGCCTCTGCGTCTGCCCCTGCAGGACGTCTACAAAATCGGAGGTATTGGAACGGTCCCCGTGGGCCGTGTGGAGACCGGCACCATCAAGCCCGGCATGATCGTGTGCTTCGCCCCGGTCATGCTCACCACTGAGGTCAAGTCCGTGGAGATGCACCACGAGTCCCTGCCGGAGGCNTTCCCCGGTGACAACGTCGGCTTCAACGTGAAGAACGTCTCCGTCAAGGAGCTGCGTCGTGGCTACGTCGCCTCNGACTCGAAGAAGTCCCCCGCCAGCGGCTGCGAGGACTTC

>MR_H5a_B
CAAGCCTCTGCGTCTGCCCCTGCAGGACGTCTACAAAATCGGAGGTATTGGAACGGTCCCCGTGGGCCGTGTGGAGACCGGCACCATCAAGCCCGGCATGATCGTGTGCTTCGCCCCGGTCATGCTCACCACTGAGGTCAAGTCCGTGGAGATGCACCACGAGTCCCTGCCGGAGGCCTTCCCCGGTGACAACGTCGGCTTCAACGTGAAGAACGTCTCCGTCAAGGAGCTGCGTCGTGGCTACGTCGCCTCCGACTCGAAGAAGTCCCCCGCCAGCGGCTGCGAGGACTTC

>MR_H5b_B
CAAGCCTCTGCGTCTGCCCCTGCAGGACGTCTACAAAATCGGAGGTATTGGAACGGTCCCCGTGGGCCGTGTGGAGACCGGCACCATCAAGCCCGGCATGATCGTGTGCTTCGCCCCGGTCATGCTCACCACTGAGGTCAAGTCCGTGGAGATGCACCACGAGTCCCTGCCGGAGGCCTTCCCCGGTGACAACGTCGGCTTCAACGTGAAGAACGTCTCCGTCAAGGAGCTGCGTCGTGGCTACGTCGCCTCCGACTCGAAGAAGTCCCCCGCCAGCGGCTGCGAGGACTTC

>MR_H6a_B
CAAGCCTCTGCGTCTGCCCCTGCAGGACGTCTACAAAATCGGAGGTATTGGAACGGTCCCCGTGGGCCGTGTGGAGACCGGCACCATCAAGCCCGGCATGATCGTGTGCTTCGCCCCGGTCATGCTCACCACTGAGGTCAAGTCCGTGGAGATGCACCACGAGTCCCTGCCGGAGGCCTTCCCCGGTGACAACGTCGGCTTCAACGTGAAGAACGTCTCCGTCAAGGAGCTGCGTCGTGGCTACGTCGCCTCCGACTCGAAGAAGTCCCCCGCCAGCGGCTGCGAGGACTTC

>MR_H6b_B
CAAGCCTCTGCGTCTGCCCCTGCAGGACGTCTACAAAATCGGAGGTATTGGAACGGTCCCCGTGGGCCGTGTGGAGACCGGCACCATCAAGCCCGGCATGATCGTCTGCTTCGCCCCGGTCATGCTCACCACTGAGGTCAAGTCCGTGGAGATGCACCACGAGTCCCTGCCGGAGGCCTTCCCCGGTGACAACGTCGGCTTCAACGTGAAGAACGTCTCCGTCAAGGAGCTGCGTCGTGGCTACGTCGCCTCCGACTCGAAGAAGTCCCCCGCCAGCGGCTGCGAGGACTTC

>MR_H7a_B
CAAGCCTCTGCGTCTGCCCCTGCAGGACGTCTACAAAATCGGAGGTATTGGAACGGTCCCCGTGGGCCGTGTGGAGACCGGCACCATCAAGCCCGGCATGATCGTGTGCTTCGCCCCGGTCATGCTCACCACTGAGGTCAAGTCCGTGGAGATGCACCACGAGTCCCTGCCGGAGGCCTTCCCCGGTGACAACGTCGGCTTCAACGTGAAGAACGTCTCCGTCAAGGAGCTGCGTCGTGGCTACGTCGCCTCCGACTCGAAGAAGTCCCCCGCCAGCGGCTGCGAGGACTTC

>MR_H7b_B
CAAGCCTCTGCGTCTGCCCCTGCAGGACGTCTACAAAATCGGAGGTATTGGAACGGTCCCCGTGGGCCGTGTGGAGACCGGCACCATCAAGCCCGGCATGATCGTGTGCTTCGCCCCGGTCATGCTCACCACTGAGGTCAAGTCCGTGGAGATGCACCACGAGTCCCTGCCGGAGGCCTTCCCCGGTGACAACGTCGGCTTCAACGTGAAGAACGTCTCCGTCAAGGAGCTGCGTCGTGGCTACGTCGCCTCCGACTCGAAGAAGTCCCCCGCCAGCGGCTGCGAGGACTTC

>MR_H8a_B
CAAGCCTCTGCGTCTGCCCCTGCAGGACGTCTACAAAATCGGAGGTATTGGAACGGTCCCCGTGGGCCGTGTGGAGACCGGCACCATCAAGCCCGGCATGATCGTGTGCTTCGCCCCGGTCATGCTCACCACTGAGGTCAAGTCCGTGGAGATGCACCACGAGTCCCTGCCGGAGGCCTTCCCCGGTGACAACGTCGGCTTCAACGTGAAGAACGTCTCCGTCAAGGAGCTGCGTCGTGGCTACGTCGCCTCCGACTCGAAGAAGTCCCCCGCCAGCGGCTGCGAGGACTTC

>MR_H8b_B
CAAGCCTCTGCGTCTGCCCCTGCAGGACGTCTACAAAATCGGAGGTATTGGAACGGTCCCCGTGGGCCGTGTGGAGACCGGCACCATCAAGCCCGGCATGATCGTGTGCTTCGCCCCGGTCATGCTCACCACTGAGGTCAAGTCCGTGGAGATGCACCACGAGTCCCTGCCGGAGGCCTTCCCCGGTGACAACGTCGGCTTCAACGTGAAGAACGTCTCCGTCAAGGAGCTGCGTCGTGGCTACGTCGCCTCCGACTCGAAGAAGTCCCCCGCCAGCGGCTGCGAGGACTTC

>MR_H9a_B
CAAGCCNCTGCGTCTGCCCCTGCAGGACGTCTACAAAATCGGAGGTATTGGAACGGTCCCCGTGGGCCGTGTGGAGACCGGCACCATNAAGCCCGGCATGATCGTGTGCTTCGCCCCGGTCATGCTCACCACTGAGGTCAAGTCCGTGGAGATGCACCACGAGTCCCTGCCGGAGGCCTTCCCCGGTGACAACGTCGGCTTCAACGTGAAGAACGTCTCCGTCAAGGAGCTGCGTCGTGGCTACGTCGCCTCCGACTCGAAGAAGTCCCCCGCCAGCGGCTGCGAGGACTTC

>MR_H9b_B
CAAGCCNCTGCGTCTGCCCCTGCAGGACGTCTACAAAATCGGAGGTATTGGAACGGTCCCCGTGGGCCGTGTGGAGACCGGCACCATNAAGCCCGGCATGATCGTGTGCTTCGCCCCGGTCATGCTCACCACTGAGGTCAAGTCCGTGGAGATGCACCACGAGTCCCTGCCGGAGGCCTTCCCCGGTGACAACGTCGGCTTCAACGTGAAGAACGTCTCCGTCAAGGAGCTGCGTCGTGGCTACGTCGCCTCCGACTCGAAGAAGTCCCCCGCCAGCGGCTGCGAGGACTTC

>MR_H10a_B
CAAGCCTCTGCGTCTGCCCCTGCAGGACGTCTACAAAATCGGAGGTATTGGAACGGTCCCCGTGGGCCGTGTGGAGACCGGCACCATCAAGCCCGGCATGATCGTGTGCTTCGCCCCGGTCATGCTCACCACTGAGGTCAAGTCCGTGGAGATGCACCACGAGTCCCTGCCGGAGGCCTTCCCCGGTGACAACGTCGGCTTCAACGTGAAGAACGTCTCCGTCAAGGAGCTGCGTCGTGGCTACGTCGCCTCCGACTCGAAGAAGTCCCCCGCCAGCGGCTGCGAGGACTTC

>MR_H10b_B
CAAGCCTCTGCGTCTGCCCCTGCAGGACGTCTACAAAATCGGAGGTATTGGAACGGTCCCCGTGGGCCGTGTGGAGACCGGCACCATCAAGCCCGGCATGATCGTGTGCTTCGCCCCGGTCATGCTCACCACTGAGGTCAAGTCCGTGGAGATGCACCACGAGTCCCTGCCGGAGGCCTTCCCCGGTGACAACGTCGGCTTCAACGTGAAGAACGTCTCCGTCAAGGAGCTGCGTCGTGGCTACGTCGCCTCCGACTCGAAGAAGTCCCCCGCCAGCGGCTGCGAGGACTTC

>MR_H11a_B
CAAGCCTCTGCGTCTGCCCCTGCAGGACGTCTACAAAATCGGAGGTATTGGAACGGTCCCCGTGGGCCGTGTGGAGACCGGCACCATCAAGCCCGGCATGATCGTGTGCTTCGCCCCGGTCATGCTCACCACTGAGGTCAAGTCCGTGGAGATGCACCACGAGTCCCTGCCGGAGGCCTTCCCCGGTGACAACGTCGGCTTCAACGTGAAGAACGTCTCCGTCAAGGAGCTGCGTCGTGGCTACGTCGCCTCCGACTCGAAGAAGTCTCCCGCCAGCGGCTGCGAGGACTTC

>MR_H11b_B
CAAGCCTCTGCGTCTGCCCCTGCAGGACGTCTACAAAATCGGAGGTATTGGAACGGTCCCCGTGGGCCGTGTGGAGACCGGCACCATCAAGCCCGGCATGATCGTGTGCTTCGCCCCGGTCATGCTCACCACTGAGGTCAAGTCCGTGGAGATGCACCACGAGTCCCTGCCGGAGGCCTTCCCCGGTGACAACGTCGGCTTCAACGTGAAGAACGTCTCCGTCAAGGAGCTGCGTCGTGGCTACGTCGCCTCCGACTCGAAGAAGTCCCCCGCCAGCGGCTGCGAGGACTTC

>MR_H12a_B
CAAGCCTCTGCGTCTGCCCCTGCAGGACGTCTACAAAATCGGAGGTATTGGAACGGTCCCCGTGGGCCGTGTGGAGACCGGCACCATCAAGCCCGGCATGATCGTGTGCTTCGCCCCGGTCATGCTCACCACTGAGGTCAAGTCCGTGGAGATGCACCACGAGTCCCTGCCGGAGGCCTTCCCCGGTGACAACGTCGGCTTCAACGTGAAGAACGTCTCCGTCAAGGAGCTGCGTCGTGGCTACGTCGCCTCCGACTCGAAGAAGTCCCCCGCCAGCGGCTGCGAGGACTTC

>MR_H12b_B
CAAGCCTCTGCGTCTGCCCCTGCAGGACGTCTACAAAATCGGAGGTATTGGAACGGTCCCCGTGGGCCGTGTGGAGACCGGCACCATCAAGCCCGGCATGATCGTGTGCTTCGCCCCGGTCATGCTCACCACTGAGGTCAAGTCCGTGGAGATGCACCACGAGTCCCTGCCGGAGGCCTTCCCCGGTGACAACGTCGGCTTCAACGTGAAGAACGTCTCCGTCAAGGAGCTGCGTCGTGGCTACGTCGCCTCCGACTCGAAGAAGTCCCCCGCCAGCGGCTGCGAGGACTTC

>MR_H13a_B
CAAGCCTCTGCGTCTGCCCCTGCAGGACGTCTACAAAATCGGAGGTATTGGAACGGTCCCCGTGGGCCGTGTGGAGACCGGCACCATCAAGCCCGGCATGATCGTCTGCTTCGCCCCGGTCATGCTCACCACTGAGGTCAAGTCCGTGGAGATGCACCACGAGTCCCTGCCGGAGGCCTTCCCCGGTGACAACGTCGGCTTCAACGTGAAGAACGTCTCCGTCAAGGAGCTGCGTCGTGGCTACGTCGCCTCCGACTCGAAGAAGTCCCCCGCCAGCGGCTGCGAGGACTTC

>MR_H13b_B
CAAGCCTCTGCGTCTGCCCCTGCAGGACGTCTACAAAATCGGAGGTATTGGAACGGTCCCCGTGGGCCGTGTGGAGACCGGCACCATCAAGCCCGGCATGATCGTCTGCTTCGCCCCGGTCATGCTCACCACTGAGGTCAAGTCCGTGGAGATGCACCACGAGTCCCTGCCGGAGGCCTTCCCCGGTGACAACGTCGGCTTCAACGTGAAGAACGTCTCCGTCAAGGAGCTGCGTCGTGGCTACGTCGCCTCCGACTCGAAGAAGTCCCCCGCCAGCGGCTGCGAGGACTTC

>MR_H14a_B
CAAGCCTCTGCGTCTGCCCCTGCAGGACGTCTACAAAATCGGAGGTATTGGAACGGTCCCCGTGGGCCGTGTGGAGACCGGCACCATCAAGCCCGGCATGATCGTGTGCTTCGCCCCGGTCATGCTCACCACTGAGGTCAAGTCCGTGGAGATGCACCACGAGTCCCTGCCGGAGGCCTTCCCCGGTGACAACGTCGGCTTCAACGTGAAGAACGTCTCCGTCAAGGAGCTGCGTCGTGGCTACGTCGCCTCCGACTCGAAGAAGTCCCCCGCCAGCGGCTGCGAGGACTTC

>MR_H14b_B
CAAGCCTCTGCGTCTGCCCCTGCAGGACGTCTACAAAATCGGAGGTATTGGAACGGTCCCCGTGGGCCGTGTGGAGACCGGCACCATCAAGCCCGGCATGATCGTGTGCTTCGCCCCGGTCATGCTCACCACTGAGGTCAAGTCCGTGGAGATGCACCACGAGTCCCTGCCGGAGGCCTTCCCCGGTGACAACGTCGGCTTCAACGTGAAGAACGTCTCCGTCAAGGAGCTGCGTCGTGGCTACGTCGCCTCCGACTCGAAGAAGTCCCCCGCCAGCGGCTGCGAGGACTTC

>MR_H15a
CAAGCCTCTGCGTCTGCCCCTGCAGGACGTCTACAAAATCGGAGGTATTGGAACGGTCCCCGTGGGCCGTGTGGAGACCGGCACCATCAAGCCCGGCATGATCGTGTGCTTCGCCCCGGTCNNGCTCACCACTGAGGTCAAGTCCGTGGAGATGCACCACGAGTCCCTGCCGGAGGCCTTCCCCGGTGACAACGTCGGCTTCAACGTGAAGAACGTCTCCGTCAAGGAGCTGCGTCGTGGCTACGTCGCCTCCGACTCGAAGAAGTCCCCCGCCAGCGGCTGCGAGGACTTC

>MR_H15b
CAAGCCTCTGCGTCTGCCCCTGCAGGACGTCTACAAAATCGGAGGTATTGGAACGGTCCCCGTGGGCCGTGTGGAGACCGGCACCATCAAGCCCGGCATGATCGTGTGCTTCGCCCCGGTCNNGCTCACCACTGAGGTCAAGTCCGTGGAGATGCACCACGAGTCCCTGCCGGAGGCCTTCCCCGGTGACAACGTCGGCTTCAACGTGAAGAACGTCTCCGTCAAGGAGCTGCGTCGTGGCTACGTCGCCTCCGACTCGAAGAAGTCCCCCGCCAGCGGCTGCGAGGACTTC

>MR_H16a_B
CAAGCCTCTGCGTCTGCCCCTGCAGGACGTCTACAAAATCGGAGGTATTGGAACGGTCCCCGTGGGCCGTGTGGAGACCGGCACCATCAAGCCCGGCATGATCGTGTGCTTCGCCCCGGTCATGCTCACCACTGAGGTCAAGTCCGTGGAGATGCACCACGAGTCCCTGCCGGAGGCCTTCCCCGGTGACAACGTCGGCTTCAACGTGAAGAACGTCTCCGTCAAGGAGCTGCGTCGTGGCTACGTCGCCTCCGACTCGAAGAAGTCCCCCGCCAGCGGCTGCGAGGACTTC

>MR_H16b_B
CAAGCCTCTGCGTCTGCCCCTGCAGGACGTCTACAAAATCGGAGGTATTGGAACGGTCCCCGTGGGCCGTGTGGAGACCGGCACCATCAAGCCCGGCATGATCGTGTGCTTCGCCCCGGTCATGCTCACCACTGAGGTCAAGTCCGTGGAGATGCACCACGAGTCCCTGCCGGAGGCCTTCCCCGGTGACAACGTCGGCTTCAACGTGAAGAACGTCTCCGTCAAGGAGCTGCGTCGTGGCTACGTCGCCTCCGACTCGAAGAAGTCCCCCGCCAGCGGCTGCGAGGACTTC

>MR_H17a_B
CAAGCCTCTGCGTCTGCCCCTGCAGGACGTCTACAAAATCGGAGGTATTGGAACGGTCCCCGTGGGCCGTGTGGAGACCGGCACCATCAAGCCCGGCATGATCGTGTGCTTCGCCCCGGTCATGCTCACCACTGAGGTCAAGTCCGTGGAGATGCACCACGAGTCCCTGCCGGAGGCCTTCCCCGGTGACAACGTCGGCTTCAACGTGAAGAACGTCTCCGTCAAGGAGCTGCGTCGTGGCTACGTCGCCTCCGACTCGAAGAAGTCCCCCGCCAGCGGCTGCGAGGACTTC

>MR_H17b_B
CAAGCCTCTGCGTCTGCCCCTGCAGGACGTCTACAAAATCGGAGGTATTGGAACGGTCCCCGTGGGCCGTGTGGAGACCGGCACCATCAAGCCCGGCATGATCGTGTGCTTCGCCCCGGTCATGCTCACCACTGAGGTCAAGTCCGTGGAGATGCACCACGAGTCCCTGCCGGAGGCCTTCCCCGGTGACAACGTCGGCTTCAACGTGAAGAACGTCTCCGTCAAGGAGCTGCGTCGTGGCTACGTCGCCTCCGACTCGAAGAAGTCCCCCGCCAGCGGCTGCGAGGACTTC

>MR_H18a
CAAGCCTCTGCGTCTGCCCCTGCAGGACGTCTACAAAATCGGAGGTATTGGAACGGTCCCCGTGGGCCGTGTGGAGACCGGCACCATCAAGCCCGGCATGATCGTGTGCTTCGCCCCGGTCNNGCTCACCACTGAGGTCAAGTCCGTGGAGATGCACCACGAGTCCCTGCCGGAGGCCTTCCCCGGTGACAACGTCGGCTTCAACGTGAAGAACGTCTCCGTCAAGGAGCTGCGTCGTGGCTACGTCGCCTCCGACTCGAAGAAGTCCCCCGCCAGCGGCTGCGAGGACTTC

>MR_H18b
CAAGCCTCTGCGTCTGCCCCTGCAGGACGTCTACAAAATCGGAGGTATTGGAACGGTCCCCGTGGGCCGTGTGGAGACCGGCACCATCAAGCCCGGCATGATCGTGTGCTTCGCCCCGGTCNNGCTCACCACTGAGGTCAAGTCCGTGGAGATGCACCACGAGTCCCTGCCGGAGGCCTTCCCCGGTGACAACGTCGGCTTCAACGTGAAGAACGTCTCCGTCAAGGAGCTGCGTCGTGGCTACGTCGCCTCCGACTCGAAGAAGTCCCCCGCCAGCGGCTGCGAGGACTTC

>MR_H19a
CAAGCCTCTGCGTCTGCCCCTGCAGGACGTCTACAAAATCGGAGGTATTGGAACGGTCCCCGTGGGCCGTGTGGAGACCGGCACCATCAAGCCCGGCATGATCGTGTGCTTCGCCCCGGTCNNGCTCACCACTGAGGTCAAGTCCGTGGAGATGCACCACGAGTCCCTGCCGGAGGCCTTCCCCGGTGACAACGTCGGCTTCAACGTGAAGAACGTCTCCGTCAAGGAGCTGCGTCGTGGCTACGTCGCCTCCGACTCGAAGAAGTCNCCCGCCAGCGGCTGCGAGGACTTC

>MR_H19b
CAAGCCTCTGCGTCTGCCCCTGCAGGACGTCTACAAAATCGGAGGTATTGGAACGGTCCCCGTGGGCCGTGTGGAGACCGGCACCATCAAGCCCGGCATGATCGTGTGCTTCGCCCCGGTCNNGCTCACCACTGAGGTCAAGTCCGTGGAGATGCACCACGAGTCCCTGCCGGAGGCCTTCCCCGGTGACAACGTCGGCTTCAACGTGAAGAACGTCTCCGTCAAGGAGCTGCGTCGTGGCTACGTCGCCTCCGACTCGAAGAAGTCNCCCGCCAGCGGCTGCGAGGACTTC

>MR_H20a_B
CAAGCCTCTGCGTCTGCCCCTGCAGGACGTCTACAAAATCGGAGGTATTGGAACGGTCCCCGTGGGCCGTGTGGAGACCGGCACCATCAAGCCCGGCATGATCGTGTGCTTCGCCCCGGTCATGCTCACCACTGAGGTCAAGTCCGTGGAGATGCACCACGAGTCCCTGCCGGAGGCCTTCCCCGGTGACAACGTCGGCTTCAACGTGAAGAACGTCTCCGTCAAGGAGCTGCGTCGTGGCTACGTCGCCTCCGACTCGAAGAAGTCCCCCGCCAGCGGCTGCGAGGACTTC

>MR_H20b_B
CAAGCCTCTGCGTCTGCCCCTGCAGGACGTCTACAAAATCGGAGGTATTGGAACGGTCCCCGTGGGCCGTGTGGAGACCGGCACCATCAAGCCCGGCATGATCGTGTGCTTCGCCCCGGTCATGCTCACCACCGAGGTCAAGTCCGTGGAGATGCACCACGAGTCCCTGCCGGAGGCCTTCCCCGGTGACAACGTCGGCTTCAACGTGAAGAACGTCTCCGTCAAGGAGCTGCGTCGTGGCTACGTCGCCTCCGACTCGAAGAAGTCCCCCGCCAGCGGCTGCGAGGACTTC

>HC_H1a_B
CAAGCCTCTGCGTCTGCCCCTGCAGGACGTCTACAAAATCGGAGGTATTGGAACGGTCCCCGTGGGCCGTGTGGAGACCGGCACCATCAAGCCCGGCATGATCGTGTGCTTCGCCCCGGTCATGCTCACCACTGAGGTCAAGTCCGTGGAGATGCACCACGAGTCCCTGCCGGAGGCCTTCCCCGGTGACAACGTCGGCTTCAACGTGAAGAACGTCTCCGTCAAGGAGCTGCGTCGTGGCTACGTCGCCTCCGACTCGAAGAAGTCTCCCGCCAGCGGCTGCGAGGACTTC

>HC_H1b_B
CAAGCCTCTGCGTCTGCCCCTGCAGGACGTCTACAAAATCGGAGGTATTGGAACGGTCCCCGTGGGCCGTGTGGAGACCGGCACCATCAAGCCCGGCATGATCGTGTGCTTCGCCCCGGTCATGCTCACCACTGAGGTCAAGTCCGTGGAGATGCACCACGAGTCCCTGCCGGAGGCCTTCCCCGGTGACAACGTCGGCTTCAACGTGAAGAACGTCTCCGTCAAGGAGCTGCGTCGTGGCTACGTCGCCTCCGACTCGAAGAAGTCCCCCGCCAGCGGCTGCGAGGACTTC

>HC_H2a
CAAGCCTCTGCGTCTGCCCCTGCAGGACGTCTACAAAATCGGNGGTATTGGAACGGTCCCCGTGGGCCGTGTNGAGACCGGCACCATCAAGCCNGGCATGATCGTGTGCTTCGCCCCGGTCNNGCTCACCACTGAGGTCAAGTCCGTGGAGATGCACCACGAGTCCCTGCCGGAGGCCTTCCCCGGTGACAACGTCGGCTTCAACGTGAAGAACGTCTCCGTCAAGGAGCTGCGTCGTGGCTACGTCGCCTCCGACTCGAAGAAGTCNCCCGCCANCGGCTGCGAGGACTTC

>HC_H2b_C
CAAGCCTCTGCGTCTGCCCCTGCAGGACGTCTACAAAATCGGNGGTATTGGAACGGTCCCCGTGGGCCGTGTNGAGACCGGCACCATCAAGCCNGGCATGATCGTGTGCTTCGCCCCGGCCNNGCTCACCACTGAGGTCAAGTCCGTGGAGATGCACCACGAGTCCCTGCCGGAGGCCTTCCCCGGTGACAACGTCGGCTTCAACGTGAAGAACGTCTCCGTCAAGGAGCTGCGTCGTGGCTACGTCGCCTCCGACTCGAAGAAGTCNCCCGCCANCGGCTGCGAGGACTTC

>HC_H3a_B
CAAGCCTCTGCGTCTGCCCCTGCAGGACGTCTACAAAATCGGAGGTATTGGAACGGTCCCCGTGGGCCGTGTGGAGACCGGCACCATCAAGCCCGGCATGATCGTGTGCTTCGCCCCGGTCATGCTCACCACTGAGGTCAAGTCCGTGGAGATGCACCACGAGTCCCTGCCGGAGGCCTTCCCCGGTGACAACGTCGGCTTCAACGTGAAGAACGTCTCCGTCAAGGAGCTGCGTCGTGGCTACGTCGCCTCCGACTCGAAGAAGTCCCCCGCCAGCGGCTGCGAGGACTTC

>HC_H3b_B
CAAGCCTCTGCGTCTGCCCCTGCAGGACGTCTACAAAATCGGAGGTATTGGAACGGTCCCCGTGGGCCGTGTGGAGACCGGCACCATCAAGCCCGGCATGATCGTGTGCTTCGCCCCGGTCATGCTCACCACTGAGGTCAAGTCCGTGGAGATGCACCACGAGTCCCTGCCGGAGGCCTTCCCCGGTGACAACGTCGGCTTCAACGTGAAGAACGTCTCCGTCAAGGAGCTGCGTCGTGGCTACGTCGCCTCCGACTCGAAGAAGTCCCCCGCCAGCGGCTGCGAGGACTTC

>HC_H4a_B
CAAGCCTCTGCGTCTGCCCCTGCAGGACGTCTACAAAATCGGAGGTATTGGAACGGTCCCCGTGGGCCGTGTGGAGACCGGCACCATCAAGCCCGGCATGATCGTGTGCTTCGCCCCGGTCATGCTCACCACTGAGGTCAAGTCCGTGGAGATGCACCACGAGTCCCTGCCGGAGGCCTTCCCCGGTGACAACGTCGGCTTCAACGTGAAGAACGTCTCCGTCAAGGAGCTGCGTCGTGGCTACGTCGCCTCCGACTCGAAGAAGTCCCCCGCCAGCGGCTGCGAGGACTTC

>HC_H4b_B
CAAGCCTCTGCGTCTGCCCCTGCAGGACGTCTACAAAATCGGAGGTATTGGAACGGTCCCCGTGGGCCGTGTGGAGACCGGCACCATCAAGCCCGGCATGATCGTGTGCTTCGCCCCGGTCATGCTCACCACTGAGGTCAAGTCCGTGGAGATGCACCACGAGTCCCTGCCGGAGGCCTTCCCCGGTGACAACGTCGGCTTCAACGTGAAGAACGTCTCCGTCAAGGAGCTGCGTCGTGGCTACGTCGCCTCCGACTCGAAGAAGTCCCCCGCCAGCGGCTGCGAGGACTTC

>HC_H5a
CAAGCCTCTGCGTCTGCCCCTGCAGGACGTCTACAAAATCGGAGGTATTGGAACGGTCCCCGTGGGCCGTGTGGAGACCGGCACCATCAAGCCCGGCATGATCGTGTGCTTCGCCCCGGTCNNGCTCACCACTGAGGTCAAGTCCGTGGAGATGCACCACGAGTCCCTGCCGGAGGCCTTCCCCGGTGACAACGTCGGCTTCAACGTGAAGAACGTCTCCGTCAAGGAGCTGCGTCGTGGCTACGTCGCCTCCGACTCNAAGAAGTCCCCCGCCAGCGGCTGCGAGGACTTC

>HC_H5b
CAAGCCTCTGCGTCTGCCCCTGCAGGACGTCTACAAAATCGGAGGTATTGGAACGGTCCCCGTGGGCCGTGTGGAGACCGGCACCATCAAGCCCGGCATGATCGTGTGCTTCGCCCCGGTCNNGCTCACCACTGAGGTCAAGTCCGTGGAGATGCACCACGAGTCCCTGCCGGAGGCCTTCCCCGGTGACAACGTCGGCTTCAACGTGAAGAACGTCTCCGTCAAGGAGCTGCGTCGTGGCTACGTCGCCTCCGACTCNAAGAAGTCCCCCGCCAGCGGCTGCGAGGACTTC

>HC_H6a_B
CAAGCCTCTGCGTCTGCCCCTGCAGGACGTCTACAAAATCGGAGGTATTGGAACGGTCCCCGTGGGCCGTGTGGAGACCGGCACCATCAAGCCCGGCATGATCGTGTGCTTCGCCCCGGTCATGCTCACCACTGAGGTCAAGTCCGTGGAGATGCACCACGAGTCCCTGCCGGAGGCCTTCCCCGGTGACAACGTCGGCTTCAACGTGAAGAACGTCTCCGTCAAGGAGCTGCGTCGTGGCTACGTCGCCTCCGACTCGAAGAAGTCCCCCGCCAGCGGCTGCGAGGACTTC

>HC_H6b_B
CAAGCCTCTGCGTCTGCCCCTGCAGGACGTCTACAAAATCGGAGGTATTGGAACGGTCCCCGTGGGCCGTGTGGAGACCGGCACCATCAAGCCCGGCATGATCGTGTGCTTCGCCCCGGTCATGCTCACCACTGAGGTCAAGTCCGTGGAGATGCACCACGAGTCCCTGCCGGAGGCCTTCCCCGGTGACAACGTCGGCTTCAACGTGAAGAACGTCTCCGTCAAGGAGCTGCGTCGTGGCTACGTCGCCTCCGACTCGAAGAAGTCCCCCGCCAGCGGCTGCGAGGACTTC

>HC_H7a_B
CAAGCCTCTGCGTCTGCCCCTGCAGGACGTCTACAAAATCGGAGGTATTGGAACGGTCCCCGTGGGCCGTGTGGAGACCGGCACCATCAAGCCCGGCATGATCGTGTGCTTCGCCCCGGTCATGCTCACCACTGAGGTCAAGTCCGTGGAGATGCACCACGAGTCCCTGCCGGAGGCCTTCCCCGGTGACAACGTCGGCTTCAACGTGAAGAACGTCTCCGTCAAGGAGCTGCGTCGTGGCTACGTCGCCTCCGACTCGAAGAAGTCCCCCGCCAGCGGCTGCGAGGACTTC

>HC_H7b_B
CAAGCCTCTGCGTCTGCCCCTGCAGGACGTCTACAAAATCGGAGGTATTGGAACGGTCCCCGTGGGCCGTGTGGAGACCGGCACCATCAAGCCCGGCATGATCGTGTGCTTCGCCCCGGTCATGCTCACCACTGAGGTCAAGTCCGTGGAGATGCACCACGAGTCCCTGCCGGAGGCCTTCCCCGGTGACAACGTCGGCTTCAACGTGAAGAACGTCTCCGTCAAGGAGCTGCGTCGTGGCTACGTCGCCTCCGACTCGAAGAAGTCCCCCGCCAGCGGCTGCGAGGACTTC

>HC_H8a
CAAGCCNCTGCGTCTGCCCCTGCAGGACGTCTACAAAATCGGNGGTATTGGAACGGTCCCCGTGGGCCGTGTNGAGACCGGCACCATCAAGCCNGGCATGATCGTGTGCTTCGCCCCGGTCNNGCTCACCACTGAGGTCAAGTCCGTGGAGATGCACCACGAGTCCCTGCCGGAGGCCTTCCCCGGTGACAACGTCGGCTTCAACGTGAAGAACGTCTCCGTCAAGGAGCTGCGTCGTGGCTACGTCGCCTCCGACTCGAAGAAGTCNCCCGCCANCGGCTGCGAGGACTTC

>HC_H8b_C
CAAGCCNCTGCGTCTGCCCCTGCAGGACGTCTACAAAATCGGNGGTATTGGAACGGTCCCCGTGGGCCGTGTNGAGACCGGCACCATCAAGCCNGGCATGATCGTGTGCTTCGCCCCGGCCNNGCTCACCACTGAGGTCAAGTCCGTGGAGATGCACCACGAGTCCCTGCCGGAGGCCTTCCCCGGTGACAACGTCGGCTTCAACGTGAAGAACGTCTCCGTCAAGGAGCTGCGTCGTGGCTACGTCGCCTCCGACTCGAAGAAGTCNCCCGCCANCGGCTGCGAGGACTTC

>HC_H9a_B
CAAGCCTCTGCGTCTGCCCCTGCAGGACGTCTACAAAATCGGAGGTATTGGAACGGTCCCCGTGGGCCGTGTGGAGACCGGCACCATCAAGCCCGGCATGATCGTGTGCTTCGCCCCGGTCATGCTCACCACTGAGGTCAAGTCCGTGGAGATGCACCACGAGTCCCTGCCGGAGGCCTTCCCCGGTGACAACGTCGGCTTCAACGTGAAGAACGTCTCCGTCAAGGAGCTGCGTCGTGGCTACGTCGCCTCCGACTCGAAGAAGTCNCCCGCCAGCGGCTGCGAGGACTTC

>HC_H9b_B
CAAGCCTCTGCGTCTGCCCCTGCAGGACGTCTACAAAATCGGAGGTATTGGAACGGTCCCCGTGGGCCGTGTGGAGACCGGCACCATCAAGCCCGGCATGATCGTGTGCTTCGCCCCGGTCATGCTCACCACTGAGGTCAAGTCCGTGGAGATGCACCACGAGTCCCTGCCGGAGGCCTTCCCCGGTGACAACGTCGGCTTCAACGTGAAGAACGTCTCCGTCAAGGAGCTGCGTCGTGGCTACGTCGCCTCCGACTCGAAGAAGTCNCCCGCCAGCGGCTGCGAGGACTTC

>HC_H10a_B
CAAGCCTCTGCGTCTGCCCCTGCAGGACGTCTACAAAATCGGAGGTATTGGAACGGTCCCCGTGGGCCGTGTGGAGACCGGCACCATCAAGCCCGGCATGATCGTGTGCTTCGCCCCGGTCATGCTCACCACTGAGGTCAAGTCCGTGGAGATGCACCACGAGTCCCTGCCGGAGGCCTTCCCCGGTGACAACGTCGGCTTCAACGTGAAGAACGTCTCCGTCAAGGAGCTGCGTCGTGGCTACGTCGCCTCCGACTCGAAGAAGTCCCCCGCCAGCGGCTGCGAGGACTTC

>HC_H10b_B
CAAGCCTCTGCGTCTGCCCCTGCAGGACGTCTACAAAATCGGAGGTATTGGAACGGTCCCCGTGGGCCGTGTGGAGACCGGCACCATCAAGCCCGGCATGATCGTGTGCTTCGCCCCGGTCATGCTCACCACTGAGGTCAAGTCCGTGGAGATGCACCACGAGTCCCTGCCGGAGGCCTTCCCCGGTGACAACGTCGGCTTCAACGTGAAGAACGTCTCCGTCAAGGAGCTGCGTCGTGGCTACGTCGCCTCCGACTCGAAGAAGTCCCCCGCCAGCGGCTGCGAGGACTTC

>HC_H11a_B
CAAGCCTCTGCGTCTGCCCCTGCAGGACGTCTACAAAATCGGAGGTATTGGAACGGTCCCCGTGGGCCGTGTGGAGACCGGCACCATCAAGCCCGGCATGATCGTGTGCTTCGCCCCGGTCATGCTCACCACTGAGGTCAAGTCCGTGGAGATGCACCACGAGTCCCTGCCGGAGGCCTTCCCCGGTGACAACGTCGGCTTCAACGTGAAGAACGTCTCCGTCAAGGAGCTGCGTCGTGGCTACGTCGCCTCCGACTCGAAGAAGTCTCCCGCCAGCGGCTGCGAGGACTTC

>HC_H11b_B
CAAGCCTCTGCGTCTGCCCCTGCAGGACGTCTACAAAATCGGAGGTATTGGAACGGTCCCCGTGGGCCGTGTGGAGACCGGCACCATCAAGCCCGGCATGATCGTGTGCTTCGCCCCGGTCATGCTCACCACTGAGGTCAAGTCCGTGGAGATGCACCACGAGTCCCTGCCGGAGGCCTTCCCCGGTGACAACGTCGGCTTCAACGTGAAGAACGTCTCCGTCAAGGAGCTGCGTCGTGGCTACGTCGCCTCCGACTCGAAGAAGTCCCCCGCCAGCGGCTGCGAGGACTTC

>HC_H12a_B
CAAGCCTCTGCGTCTGCCCCTGCAGGACGTCTACAAAATCGGNGGTATTGGAACGGTCCCCGTGGGCCGTGTGGAGACCGGCACCATCAAGCCCGGCATGATCGTGTGCTTCGCCCCGGTCATGCTCACCACTGAGGTCAAGTCCGTGGAGATGCACCACGAGTCCCTGCCGGAGGCCTTCCCCGGTGACAACGTCGGCTTCAACGTGAAGAACGTCTCCGTCAAGGAGCTGCGTCGTGGCTACGTCGCCTCCGACTCGAAGAAGTCCCCCGCCAGCGGCTGCGAGGACTTC

>HC_H12b_B
CAAGCCTCTGCGTCTGCCCCTGCAGGACGTCTACAAAATCGGNGGTATTGGAACGGTCCCCGTGGGCCGTGTGGAGACCGGCACCATCAAGCCCGGCATGATCGTGTGCTTCGCCCCGGTCATGCTCACCACTGAGGTCAAGTCCGTGGAGATGCACCACGAGTCCCTGCCGGAGGCCTTCCCCGGTGACAACGTCGGCTTCAACGTGAAGAACGTCTCCGTCAAGGAGCTGCGTCGTGGCTACGTCGCCTCCGACTCGAAGAAGTCCCCCGCCAGCGGCTGCGAGGACTTC

>HC_H13b_B
CAAGCCTCTGCGTCTGCCCCTGCAGGACGTCTACAAAATCGGAGGTATTGGAACGGTCCCCGTGGGCCGTGTGGAGACCGGCACCATCAAGCCCGGCATGATCGTGTGCTTCGCCCCGGTCATGCTCACCACTGAGGTCAAGTCCGTGGAGATGCACCACGAGTCCCTGCCGGAGGCCTTCCCCGGTGACAACGTCGGCTTCAACGTGAAGAACGTCTCCGTCAAGGAGCTGCGTCGTGGCTACGTCGCCTCCGACTCGAAGAAGTCCCCCGCCAGCGGCTGCGAGGACTTC

>HC_H14a
CAAGCCNCTGCGTCTGCCCCTGCAGGACGTCTACAAAATCGGNGGTATTGGAACGGTCCCCGTGGGCCGTGTNGAGACCGGCACCATCAAGCCCGGCATGATCGTGTGCTTCGCCCCGGTCNNGCTCACCACTGAGGTCAAGTCCGTGGAGATGCACCACGAGTCCCTGCCGGAGGCCTTCCCCGGTGACAACGTCGGCTTCAACGTGAAGAACGTCTCCGTCAAGGAGCTGCGTCGTGGCTACGTCGCCTCCGACTCGAAGAAGTCCCCCGCCAGCGGCTGCGAGGACTTC

>HC_H14b
CAAGCCNCTGCGTCTGCCCCTGCAGGACGTCTACAAAATCGGNGGTATTGGAACGGTCCCCGTGGGCCGTGTNGAGACCGGCACCATCAAGCCCGGCATGATCGTGTGCTTCGCCCCGGTCNNGCTCACCACTGAGGTCAAGTCCGTGGAGATGCACCACGAGTCCCTGCCGGAGGCCTTCCCCGGTGACAACGTCGGCTTCAACGTGAAGAACGTCTCCGTCAAGGAGCTGCGTCGTGGCTACGTCGCCTCCGACTCGAAGAAGTCCCCCGCCAGCGGCTGCGAGGACTTC

>HC_H15a_B
CAAGCCTCTGCGTCTGCCCCTGCAGGACGTCTACAAAATCGGAGGTATTGGAACGGTCCCCGTGGGCCGTGTGGAGACCGGCACCATCAAGCCCGGCATGATCGTGTGCTTCGCCCCGGTCATGCTCACCACTGAGGTCAAGTCCGTGGAGATGCACCACGAGTCCCTGCCNGAGGCCTTCCCCGGTGACAACGTCGGCTTCAACGTGAAGAACGTCTCCGTCAAGGAGCTGCGTCGTGGCTACGTCGCCTCCGACTCGAAGAAGTCCCCCGCCAGCGGCTGCGAGGACTTC

>HC_H15b_B
CAAGCCTCTGCGTCTGCCCCTGCAGGACGTCTACAAAATCGGAGGTATTGGAACGGTCCCCGTGGGCCGTGTGGAGACCGGCACCATCAAGCCCGGCATGATCGTGTGCTTCGCCCCGGTCATGCTCACCACTGAGGTCAAGTCCGTGGAGATGCACCACGAGTCCCTGCCNGAGGCCTTCCCCGGTGACAACGTCGGCTTCAACGTGAAGAACGTCTCCGTCAAGGAGCTGCGTCGTGGCTACGTCGCCTCCGACTCGAAGAAGTCCCCCGCCAGCGGCTGCGAGGACTTC

>HC_H16a_B
CAAGCCTCTGCGTCTGCCCCTGCAGGACGTCTACAAAATCGGAGGTATTGGAACGGTCCCCGTGGGCCGTGTGGAGACCGGCACCATCAAGCCCGGCATGATCGTGTGCTTCGCCCCGGTCATGCTCACCACTGAGGTCAAGTCCGTGGAGATGCACCACGAGTCCCTGCCGGAGGCCTTCCCCGGTGACAACGTCGGCTTCAACGTGAAGAACGTCTCCGTCAAGGAGCTGCGTCGTGGCTACGTCGCCTCCGACTCGAAGAAGTCCCCCGCCAGCGGCTGCGAGGACTTC

>HC_H16b_B
CAAGCCTCTGCGTCTGCCCCTGCAGGACGTCTACAAAATCGGAGGTATTGGAACGGTCCCCGTGGGCCGTGTGGAGACCGGCACCATCAAGCCCGGCATGATCGTGTGCTTCGCCCCGGTCATGCTCACCACTGAGGTCAAGTCCGTGGAGATGCACCACGAGTCCCTGCCGGAGGCCTTCCCCGGTGACAACGTCGGCTTCAACGTGAAGAACGTCTCCGTCAAGGAGCTGCGTCGTGGCTACGTCGCCTCCGACTCGAAGAAGTCCCCCGCCAGCGGCTGCGAGGACTTC

>HC_M1a
CAAGCCNCTGCGTCTGCCCCTGCAGGACGTCTACAAAATCGGAGGTATTGGAACGGTCCCCGTGGGCCGTGTGGAGACCGGCACCATCAAGCCCGGCATGATCGTGTGCTTCGCCCCGGTCNNGCTCACCACTGAGGTCAAGTCCGTGGAGATGCACCACGAGTCCCTNCCGGAGGCCTTCCCCGGTGACAACGTCGGCTTCAACGTGAAGAACGTCTCCGTCAAGGAGCTGCGTCGTGGCTACGTCGCCTCCGACTCGAAGAAGTCCCCCGCCAGCGGCTGCGAGGACTTC

>HC_M1b
CAAGCCNCTGCGTCTGCCCCTGCAGGACGTCTACAAAATCGGAGGTATTGGAACGGTCCCCGTGGGCCGTGTGGAGACCGGCACCATCAAGCCCGGCATGATCGTGTGCTTCGCCCCGGTCNNGCTCACCACTGAGGTCAAGTCCGTGGAGATGCACCACGAGTCCCTNCCGGAGGCCTTCCCCGGTGACAACGTCGGCTTCAACGTGAAGAACGTCTCCGTCAAGGAGCTGCGTCGTGGCTACGTCGCCTCCGACTCGAAGAAGTCCCCCGCCAGCGGCTGCGAGGACTTC

>HC_M2a_B
CAAGCCTCTGCGTCTGCCCCTGCAGGACGTCTACAAAATCGGAGGTATTGGAACGGTCCCCGTGGGCCGTGTGGAGACCGGCACCATCAAGCCCGGCATGATCGTGTGCTTCGCCCCGGTCATGCTCACCACTGAGGTCAAGTCCGTGGAGATGCACCACGAGTCCCTGCCGGAGGCCTTCCCCGGTGACAACGTCGGCTTCAACGTGAAGAACGTCTCCGTCAAGGAGCTGCGTCGTGGCTACGTCGCCTCCGACTCGAAGAAGTCCCCCGCCAGCGGCTGCGAGGACTTC

>HC_M2b_B
CAAGCCTCTGCGTCTGCCCCTGCAGGACGTCTACAAAATCGGAGGTATTGGAACGGTCCCCGTGGGCCGTGTGGAGACCGGCACCATCAAGCCCGGCATGATCGTGTGCTTCGCCCCGGTCATGCTCACCACTGAGGTCAAGTCCGTGGAGATGCACCACGAGTCCCTGCCGGAGGCCTTCCCCGGTGACAACGTCGGCTTCAACGTGAAGAACGTCTCCGTCAAGGAGCTGCGTCGTGGCTACGTCGCCTCCGACTCGAAGAAGTCCCCCGCCAGCGGCTGCGAGGACTTC

>HC_M3a
CAAGCCTCTGCGTCTGCCCCTGCAGGACGTCTACAAAATCGGAGGTATTGGAACGGTCCCCGTGGGCCGTGTGGAGACCGGCACCATCAAGCCCGGCATGATCGTGTGCTTCGCCCCGGTCNNGCTCACCACTGAGGTCAAGTCCGTGGAGATGCACCACGAGTCCCTGCCGGAGGCCTTCCCCGGTGACAACGTCGGCTTCAACGTGAAGAACGTCTCCGTCAAGGAGCTGCGTCGTGGCTACGTCGCCTCCGACTCGAAGAAGTCCCCCGCCAGCGGCTGCGAGGACTTC

>HC_M3b
CAAGCCTCTGCGTCTGCCCCTGCAGGACGTCTACAAAATCGGAGGTATTGGAACGGTCCCCGTGGGCCGTGTGGAGACCGGCACCATCAAGCCCGGCATGATCGTGTGCTTCGCCCCGGTCNNGCTCACCACTGAGGTCAAGTCCGTGGAGATGCACCACGAGTCCCTGCCGGAGGCCTTCCCCGGTGACAACGTCGGCTTCAACGTGAAGAACGTCTCCGTCAAGGAGCTGCGTCGTGGCTACGTCGCCTCCGACTCGAAGAAGTCCCCCGCCAGCGGCTGCGAGGACTTC

>HC_M4a_B
CAAGCCTCTGCGTCTGCCCCTGCAGGACGTCTACAAAATCGGAGGTATTGGAACGGTCCCCGTGGGCCGTGTGGAGACCGGCACCATCAAGCCCGGCATGATCGTGTGCTTCGCCCCGGTCATGCTCACCACTGAGGTCAAGTCCGTGGAGATGCACCACGAGTCCCTGCCGGAGGCCTTCCCCGGTGACAACGTCGGCTTCAACGTGAAGAACGTCTCCGTCAAGGAGCTGCGTCGTGGCTACGTCGCCTCCGACTCGAAGAAGTCCCCCGCCAGCGGCTGCGAGGACTTC

>HC_M4b_B
CAAGCCTCTGCGTCTGCCCCTGCAGGACGTCTACAAAATCGGAGGTATTGGAACGGTCCCCGTGGGCCGTGTGGAGACCGGCACCATCAAGCCCGGCATGATCGTGTGCTTCGCCCCGGTCATGCTCACCACCGAGGTCAAGTCCGTGGAGATGCACCACGAGTCCCTGCCGGAGGCCTTCCCCGGTGACAACGTCGGCTTCAACGTGAAGAACGTCTCCGTCAAGGAGCTGCGTCGTGGCTACGTCGCCTCCGACTCGAAGAAGTCCCCCGCCAGCGGCTGCGAGGACTTC

>HC_M5a
CAAGCCTCTGCGTCTGCCCCTGCAGGACGTCTACAAAATCGGNGGTATTGGAACGGTCCCCGTGGGCCGTGTGGAGACCGGCACCATCAAGCCCGGCATGATCGTGTGCTTCGCCCCGGTCNNGCTCACCACTGAGGTCAAGTCCGTGGAGATGCACCACGAGTCCCTGCCGGAGGCCTTCCCCGGTGACAACGTCGGCTTCAACGTGAAGAACGTCTCCGTCAAGGAGCTGCGTCGTGGCTACGTCGCCTCCGACTCGAAGAAGTCCCCCGCCAGCGGCTGCGAGGACTTC

>HC_M5b
CAAGCCTCTGCGTCTGCCCCTGCAGGACGTCTACAAAATCGGNGGTATTGGAACGGTCCCCGTGGGCCGTGTGGAGACCGGCACCATCAAGCCCGGCATGATCGTGTGCTTCGCCCCGGTCNNGCTCACCACTGAGGTCAAGTCCGTGGAGATGCACCACGAGTCCCTGCCGGAGGCCTTCCCCGGTGACAACGTCGGCTTCAACGTGAAGAACGTCTCCGTCAAGGAGCTGCGTCGTGGCTACGTCGCCTCCGACTCGAAGAAGTCCCCCGCCAGCGGCTGCGAGGACTTC

>HC_M6a_B
CAAGCCTCTGCGTCTGCCCCTGCAGGACGTCTACAAAATCGGAGGTATTGGAACGGTCCCCGTGGGCCGTGTGGAGACCGGCACCATCAAGCCCGGCATGATCGTGTGCTTCGCCCCGGTCATGCTCACCACTGAGGTCAAGTCCGTGGAGATGCACCACGAGTCCCTGCCGGAGGCCTTCCCCGGTGACAACGTCGGCTTCAACGTGAAGAACGTCTCCGTCAAGGAGCTGCGTCGTGGCTACGTCGCCTCCGACTCGAAGAAGTCTCCCGCCAGCGGCTGCGAGGACTTC

>HC_M6b_B
CAAGCCTCTGCGTCTGCCCCTGCAGGACGTCTACAAAATCGGAGGTATTGGAACGGTCCCCGTGGGCCGTGTGGAGACCGGCACCATCAAGCCCGGCATGATCGTGTGCTTCGCCCCGGTCATGCTCACCACTGAGGTCAAGTCCGTGGAGATGCACCACGAGTCCCTGCCGGAGGCCTTCCCCGGTGACAACGTCGGCTTCAACGTGAAGAACGTCTCCGTCAAGGAGCTGCGTCGTGGCTACGTCGCCTCCGACTCGAAGAAGTCCCCCGCCAGCGGCTGCGAGGACTTC

>HC_M7a_B
CAAGCCTCTGCGTCTGCCCCTGCAGGACGTCTACAAAATCGGAGGTATTGGAACGGTCCCCGTGGGCCGTGTGGAGACCGGCACCATCAAGCCCGGCATGATCGTGTGCTTCGCCCCGGTCATGCTCACCACTGAGGTCAAGTCCGTGGAGATGCACCACGAGTCCCTGCCGGAGGCCTTCCCCGGTGACAACGTCGGCTTCAACGTGAAGAACGTCTCCGTCAAGGAGCTGCGTCGTGGCTACGTCGCCTCCGACTCGAAGAAGTCCCCCGCCAGCGGCTGCGAGGACTTC

>HC_M7b_B
CAAGCCTCTGCGTCTGCCCCTGCAGGACGTCTACAAAATCGGAGGTATTGGAACGGTCCCCGTGGGCCGTGTGGAGACCGGCACCATCAAGCCCGGCATGATCGTGTGCTTCGCCCCGGTCATGCTCACCACTGAGGTCAAGTCCGTGGAGATGCACCACGAGTCCCTGCCGGAGGCCTTCCCCGGTGACAACGTCGGCTTCAACGTGAAGAACGTCTCCGTCAAGGAGCTGCGTCGTGGCTACGTCGCCTCCGACTCGAAGAAGTCCCCCGCCAGCGGCTGCGAGGACTTC

>HC_M8a_B
CAAGCCTCTGCGTCTGCCCCTGCAGGACGTCTACAAAATCGGAGGTATTGGAACGGTCCCCGTGGGCCGTGTGGAGACCGGCACCATCAAGCCCGGCATGATCGTGTGCTTCGCCCCGGTCATGCTCACCACTGAGGTCAAGTCCGTGGAGATGCACCACGAGTCCCTGCCGGAGGCCTTCCCCGGTGACAACGTCGGCTTCAACGTGAAGAACGTCTCCGTCAAGGAGCTGCGTCGTGGCTACGTCGCCTCCGACTCGAAGAAGTCCCCCGCCAGCGGCTGCGAGGACTTC

>HC_M8b_B
CAAGCCTCTGCGTCTGCCCCTGCAGGACGTCTACAAAATCGGAGGTATTGGAACGGTCCCCGTGGGCCGTGTGGAGACCGGCACCATCAAGCCCGGCATGATCGTGTGCTTCGCCCCGGTCATGCTCACCACTGAGGTCAAGTCCGTGGAGATGCACCACGAGTCCCTGCCGGAGGCCTTCCCCGGTGACAACGTCGGCTTCAACGTGAAGAACGTCTCCGTCAAGGAGCTGCGTCGTGGCTACGTCGCCTCCGACTCGAAGAAGTCCCCCGCCAGCGGCTGCGAGGACTTC

>HC_M9a_B
CAAGCCTCTGCGTCTGCCCCTGCAGGACGTCTACAAAATCGGAGGTATTGGAACGGTCCCCGTGGGCCGTGTGGAGACCGGCACCATCAAGCCCGGCATGATCGTGTGCTTCGCCCCGGTCATGCTCACCACTGAGGTCAAGTCCGTGGAGATGCACCACGAGTCCCTGCCGGAGGCCTTCCCCGGTGACAACGTCGGCTTCAACGTGAAGAACGTCTCCGTCAAGGAGCTGCGTCGTGGCTACGTCGCCTCCGACTCGAAGAAGTCCCCCGCCAGCGGCTGCGAGGACTTC

>HC_M9b_B
CAAGCCTCTGCGTCTGCCCCTGCAGGACGTCTACAAAATCGGAGGTATTGGAACGGTCCCCGTGGGCCGTGTGGAGACCGGCACCATCAAGCCCGGCATGATCGTGTGCTTCGCCCCGGTCATGCTCACCACTGAGGTCAAGTCCGTGGAGATGCACCACGAGTCCCTGCCGGAGGCCTTCCCCGGTGACAACGTCGGCTTCAACGTGAAGAACGTCTCCGTCAAGGAGCTGCGTCGTGGCTACGTCGCCTCCGACTCGAAGAAGTCCCCCGCCAGCGGCTGCGAGGACTTC

>HC_M10a_B
CAAGCCTCTGCGTCTGCCCCTGCAGGACGTCTACAAAATCGGAGGTATTGGAACGGTCCCCGTGGGCCGTGTGGAGACCGGCACCATCAAGCCCGGCATGATCGTGTGCTTCGCCCCGGTCATGCTCACCACTGAGGTCAAGTCCGTGGAGATGCACCACGAGTCCCTGCCGGAGGCCTTCCCCGGTGACAACGTCGGCTTCAACGTGAAGAACGTCTCCGTCAAGGAGCTGCGTCGTGGCTACGTCGCCTCCGACTCGAAGAAGTCCCCCGCCAGCGGCTGCGAGGACTTC

>HC_M10b_B
CAAGCCTCTGCGTCTGCCCCTGCAGGACGTCTACAAAATCGGAGGTATTGGAACGGTCCCCGTGGGCCGTGTGGAGACCGGCACCATCAAGCCCGGCATGATCGTGTGCTTCGCCCCGGTCATGCTCACCACTGAGGTCAAGTCCGTGGAGATGCACCACGAGTCCCTGCCGGAGGCCTTCCCCGGTGACAACGTCGGCTTCAACGTGAAGAACGTCTCCGTCAAGGAGCTGCGTCGTGGCTACGTCGCCTCCGACTCGAAGAAGTCCCCCGCCAGCGGCTGCGAGGACTTC

>HC_M11a_B
CAAGCCTCTGCGTCTGCCCCTGCAGGACGTCTACAAAATCGGAGGTATTGGAACGGTCCCCGTGGGCCGTGTGGAGACCGGCACCATCAAGCCCGGCATGATCGTGTGCTTCGCCCCGGTCATGCTCACCACTGAGGTCAAGTCCGTGGAGATGCACCACGAGTCCCTGCCGGAGGCCTTCCCCGGTGACAACGTCGGCTTCAACGTGAAGAACGTCTCCGTCAAGGAGCTGCGTCGTGGCTACGTCGCCTCCGACTCGAAGAAGTCCCCCGCCAGCGGCTGCGAGGACTTC

>HC_M11b_B
CAAGCCTCTGCGTCTGCCCCTGCAGGACGTCTACAAAATCGGAGGTATTGGAACGGTCCCCGTGGGCCGTGTGGAGACCGGCACCATCAAGCCCGGCATGATCGTGTGCTTCGCCCCGGTCATGCTCACCACTGAGGTCAAGTCCGTGGAGATGCACCACGAGTCCCTGCCGGAGGCCTTCCCCGGTGACAACGTCGGCTTCAACGTGAAGAACGTCTCCGTCAAGGAGCTGCGTCGTGGCTACGTCGCCTCCGACTCGAAGAAGTCCCCCGCCAGCGGCTGCGAGGACTTC

>HC_M12a
CAAGCCNCTGCGTCTGCCCCTGCAGGACGTCTACAAAATCGGAGGTATTGGAACGGTCCCCGTGGGCCGTGTGGAGACCGGCACCATCAAGCCCGGCATGATCGTGTGCTTCGCCCCGGTCNNGCTCACCACTGAGGTCAAGTCCGTGGAGATGCACCACGAGTCCCTGCCGGAGGCCTTCCCCGGTGACAACGTCGGCTTCAACGTGAAGAACGTCTCCGTCAAGGAGCTGCGTCGTGGCTACGTCGCCTCCGACTCGAAGAAGTCCCCCGCCAGCGGCTGCGAGGACTTC

>HC_M12b
CAAGCCNCTGCGTCTGCCCCTGCAGGACGTCTACAAAATCGGAGGTATTGGAACGGTCCCCGTGGGCCGTGTGGAGACCGGCACCATCAAGCCCGGCATGATCGTGTGCTTCGCCCCGGTCNNGCTCACCACTGAGGTCAAGTCCGTGGAGATGCACCACGAGTCCCTGCCGGAGGCCTTCCCCGGTGACAACGTCGGCTTCAACGTGAAGAACGTCTCCGTCAAGGAGCTGCGTCGTGGCTACGTCGCCTCCGACTCGAAGAAGTCCCCCGCCAGCGGCTGCGAGGACTTC

>HC_M13a
CAAGCCTCTGCGTCTGCCCCTGCAGGACGTCTACAAAATCGGAGGTATTGGAACGGTCCCCGTGGGCCGTGTGGAGACCGGCACCATCAAGCCCGGCATGATCGTGTGCTTCGCCCCGGTCNNGCTCACCACTGAGGTCAAGTCCGTGGAGATGCACCACGAGTCCCTGCCGGAGGCCTTCCCCGGTGACAACGTCGGCTTCAACGTGAAGAACGTCTCCGTCAAGGAGCTGCGTCGTGGCTACGTCGCCTCCGACTCGAAGAAGTCCCCCGCCAGCGGCTGCGAGGACTTC

>HC_M13b
CAAGCCTCTGCGTCTGCCCCTGCAGGACGTCTACAAAATCGGAGGTATTGGAACGGTCCCCGTGGGCCGTGTGGAGACCGGCACCATCAAGCCCGGCATGATCGTGTGCTTCGCCCCGGTCNNGCTCACCACTGAGGTCAAGTCCGTGGAGATGCACCACGAGTCCCTGCCGGAGGCCTTCCCCGGTGACAACGTCGGCTTCAACGTGAAGAACGTCTCCGTCAAGGAGCTGCGTCGTGGCTACGTCGCCTCCGACTCGAAGAAGTCCCCCGCCAGCGGCTGCGAGGACTTC

>HC_M14a
CAAGCCTCTGCGTCTGCCCCTGCAGGACGTCTACAAAATCGGAGGTATTGGAACGGTCCCCGTGGGCCGTGTGGAGACCGGCACCATCAAGCCCGGCATGATCGTGTGCTTCGCCCCGGTCNNGCTCACCACTGAGGTCAAGTCCGTGGAGATGCACCACGAGTCCCTGCCGGAGGCCTTCCCCGGTGACAACGTCGGCTTCAACGTGAAGAACGTCTCCGTCAAGGAGCTGCGTCGTGGCTACGTCGCCTCCGACTCGAAGAAGTCCCCCGCCAGCGGCTGCGAGGACTTC

>HC_M14b
CAAGCCTCTGCGTCTGCCCCTGCAGGACGTCTACAAAATCGGAGGTATTGGAACGGTCCCCGTGGGCCGTGTGGAGACCGGCACCATCAAGCCCGGCATGATCGTGTGCTTCGCCCCGGTCNNGCTCACCACTGAGGTCAAGTCCGTGGAGATGCACCACGAGTCCCTGCCGGAGGCCTTCCCCGGTGACAACGTCGGCTTCAACGTGAAGAACGTCTCCGTCAAGGAGCTGCGTCGTGGCTACGTCGCCTCCGACTCGAAGAAGTCCCCCGCCAGCGGCTGCGAGGACTTC

>HC_M15a_B
CAAGCCTCTGCGTCTGCCCCTGCAGGACGTCTACAAAATCGGAGGTATTGGAACGGTCCCCGTGGGCCGTGTGGAGACCGGCACCATCAAGCCCGGCATGATCGTGTGCTTCGCCCCGGTCATGCTCACCACTGAGGTCAAGTCCGTGGAGATGCACCACGAGTCCCTGCCGGAGGCCTTCCCCGGTGACAACGTCGGCTTCAACGTGAAGAACGTCTCCGTCAAGGAGCTGCGTCGTGGCTACGTCGCCTCCGACTCGAAGAAGTCCCCCGCCAGCGGCTGCGAGGACTTC

>HC_M15b_B
CAAGCCTCTGCGTCTGCCCCTGCAGGACGTCTACAAAATCGGAGGTATTGGAACGGTCCCCGTGGGCCGTGTGGAGACCGGCACCATCAAGCCCGGCATGATCGTGTGCTTCGCCCCGGTCATGCTCACCACTGAGGTCAAGTCCGTGGAGATGCACCACGAGTCCCTGCCGGAGGCCTTCCCCGGTGACAACGTCGGCTTCAACGTGAAGAACGTCTCCGTCAAGGAGCTGCGTCGTGGCTACGTCGCCTCCGACTCGAAGAAGTCCCCCGCCAGCGGCTGCGAGGACTTC

>HC_M16a_B
CAAGCCTCTGCGTCTGCCCCTGCAGGACGTCTACAAAATCGGNGGTATTGGAACGGTCCCCGTGGGNCGTGTGGAGACCGGCACCATCAAGCCCGGCATGATCGTGTGCTTCGCCCCGGTCATGCTCACCACTGAGGTCAAGTCCGTGGAGATGCACCACGAGTCCCTGCCGGAGGCCTTCCCCGGTGACAACGTCGGCTTCAACGTGAAGAACGTCTCCGTCAAGGAGCTGCGTCGTGGCTACGTCGCCTCCGACTCGAAGAAGTCCCCCGCCAGCGGCTGCGAGGACTTC

>HC_M16b_B
CAAGCCTCTGCGTCTGCCCCTGCAGGACGTCTACAAAATCGGNGGTATTGGAACGGTCCCCGTGGGNCGTGTGGAGACCGGCACCATCAAGCCCGGCATGATCGTGTGCTTCGCCCCGGTCATGCTCACCACTGAGGTCAAGTCCGTGGAGATGCACCACGAGTCCCTGCCGGAGGCCTTCCCCGGTGACAACGTCGGCTTCAACGTGAAGAACGTCTCCGTCAAGGAGCTGCGTCGTGGCTACGTCGCCTCCGACTCGAAGAAGTCCCCCGCCAGCGGCTGCGAGGACTTC

>MY_H1a_B
CAAGCCTCTGCGTCTGCCCCTGCAGGACGTCTACAAAATCGGAGGTATTGGAACGGTCCCCGTGGGCCGTGTGGAGACCGGCACCATCAAGCCCGGCATGATCGTGTGCTTCGCCCCGGTCATGCTCACCACTGAGGTCAAGTCCGTGGAGATGCACCACGAGTCCCTGCCGGAGGCCTTCCCCGGTGACAACGTCGGCTTCAACGTGAAGAACGTCTCCGTCAAGGAGCTGCGTCGTGGCTACGTCGCCTCCGACTCGAAGAAGTCCCCCGCCAGCGGCTGCGAGGACTTC

>MY_H1b_B
CAAGCCTCTGCGTCTGCCCCTGCAGGACGTCTACAAAATCGGAGGTATTGGAACGGTCCCCGTGGGCCGTGTGGAGACCGGCACCATCAAGCCCGGCATGATCGTGTGCTTCGCCCCGGTCATGCTCACCACTGAGGTCAAGTCCGTGGAGATGCACCACGAGTCCCTGCCGGAGGCCTTCCCCGGTGACAACGTCGGCTTCAACGTGAAGAACGTCTCCGTCAAGGAGCTGCGTCGTGGCTACGTCGCCTCCGACTCGAAGAAGTCCCCCGCCAGCGGCTGCGAGGACTTC

>MY_H2a
CAAGCCNCTGCGTCTGCCCCTGCAGGACGTCTACAAAATCGGNGGTATTGGAACGGTCCCCGTGGGCCGTGTNGAGACNGGCACCATCAAGCCCGGCATGATCGTGTGCTTCGCCCCGGTCNNGCTCACCACTGAGGTCAAGTCCGTGGAGATGCACCACGAGTCCCTGCCGGAGGCCTTCCCCGGTGACAACGTCGGCTTCAACGTGAAGAACGTCTCCGTCAAGGAGCTGCGTCGTGGCTACGTCGCCTCCGACTCGAAGAAGTCNCCCGCCANCGGCTGCGAGGACTTC

>MY_H2b_C
CAAGCCNCTGCGTCTGCCCCTGCAGGACGTCTACAAAATCGGNGGTATTGGAACGGTCCCCGTGGGCCGTGTNGAGACNGGCACCATCAAGCCCGGCATGATCGTGTGCTTCGCCCCGGCCNNGCTCACCACTGAGGTCAAGTCCGTGGAGATGCACCACGAGTCCCTGCCGGAGGCCTTCCCCGGTGACAACGTCGGCTTCAACGTGAAGAACGTCTCCGTCAAGGAGCTGCGTCGTGGCTACGTCGCCTCCGACTCGAAGAAGTCNCCCGCCANCGGCTGCGAGGACTTC

>MY_H3a_B
CAAGCCTCTGCGTCTGCCCCTGCAGGACGTCTACAAAATCGGAGGTATTGGAACGGTCCCCGTGGGCCGTGTGGAGACCGGCACCATCAAGCCCGGCATGATCGTGTGCTTCGCCCCGGTCATGCTCACCACTGAGGTCAAGTCCGTGGAGATGCACCACGAGTCCCTGCCGGAGGCCTTCCCCGGTGACAACGTCGGCTTCAACGTGAAGAACGTCTCCGTCAAGGAGCTGCGTCGTGGCTACGTCGCCTCCGACTCGAAGAAGTCTCCCGCCAGCGGCTGCGAGGACTTC

>MY_H3b_B
CAAGCCTCTGCGTCTGCCCCTGCAGGACGTCTACAAAATCGGAGGTATTGGAACGGTCCCCGTGGGCCGTGTGGAGACCGGCACCATCAAGCCCGGCATGATCGTGTGCTTCGCCCCGGTCATGCTCACCACTGAGGTCAAGTCCGTGGAGATGCACCACGAGTCCCTGCCGGAGGCCTTCCCCGGTGACAACGTCGGCTTCAACGTGAAGAACGTCTCCGTCAAGGAGCTGCGTCGTGGCTACGTCGCCTCCGACTCGAAGAAGTCCCCCGCCAGCGGCTGCGAGGACTTC

>MY_H4a_B
CAAGCCTCTGCGTCTGCCCCTGCAGGACGTCTACAAAATCGGAGGTATTGGAACGGTCCCCGTGGGCCGTGTGGAGACCGGCACCATCAAGCCCGGCATGATCGTGTGCTTCGCCCCGGTCATGCTCACCACTGAGGTCAAGTCCGTGGAGATGCACCACGAGTCCCTGCCGGAGGCCTTCCCCGGTGACAACGTCGGCTTCAACGTGAAGAACGTCTCCGTCAAGGAGCTGCGTCGTGGCTACGTCGCCTCCGACTCGAAGAAGTCCCCCGCCAGCGGCTGCGAGGACTTC

>MY_H4b_B
CAAGCCTCTGCGTCTGCCCCTGCAGGACGTCTACAAAATCGGAGGTATTGGAACGGTCCCCGTGGGCCGTGTGGAGACCGGCACCATCAAGCCCGGCATGATCGTGTGCTTCGCCCCGGTCATGCTCACCACTGAGGTCAAGTCCGTGGAGATGCACCACGAGTCCCTGCCGGAGGCCTTCCCCGGTGACAACGTCGGCTTCAACGTGAAGAACGTCTCCGTCAAGGAGCTGCGTCGTGGCTACGTCGCCTCCGACTCGAAGAAGTCCCCCGCCAGCGGCTGCGAGGACTTC

>MY_H5a_B
CAAGCCTCTGCGTCTGCCCCTGCAGGACGTCTACAAAATCGGAGGTATTGGAACGGTCCCCGTGGGCCGTGTGGAGACCGGCACCATCAAGCCCGGCATGATCGTGTGCTTCGCCCCGGTCATGCTCACCACTGAGGTCAAGTCCGTGGAGATGCACCACGAGTCCCTGCCGGAGGCCTTCCCCGGTGACAACGTCGGCTTCAANGTGAAGAACGTCTCCGTCAAGGAGCTGCGTCGTGGCTACGTCGCCTCCGACTCGAAGAAGTCCCCCGCCAGCGGCTGCGAGGACTTC

>MY_H5b_B
CAAGCCTCTGCGTCTGCCCCTGCAGGACGTCTACAAAATCGGAGGTATTGGAACGGTCCCCGTGGGCCGTGTGGAGACCGGCACCATCAAGCCCGGCATGATCGTGTGCTTCGCCCCGGTCATGCTCACCACTGAGGTCAAGTCCGTGGAGATGCACCACGAGTCCCTGCCGGAGGCCTTCCCCGGTGACAACGTCGGCTTCAANGTGAAGAACGTCTCCGTCAAGGAGCTGCGTCGTGGCTACGTCGCCTCCGACTCGAAGAAGTCCCCCGCCAGCGGCTGCGAGGACTTC

>MY_H6a
CAAGCCTCTGCGTCTGCCCCTGCAGGACGTCTACAAAATCGGAGGTATTGGAACGGTCCCCGTGGGCCGTGTGGAGACCGGCACCATCAAGCCCGGCATGATCGTGTGCTTCGCCCCGGTCNNGCTCACCACTGAGGTCAAGTCCGTGGAGATGCACCACGAGTCCCTGCCGGAGGCCTTCCCCGGTGACAACGTCGGCTTCAACGTGAAGAACGTCTCCGTCAAGGAGCTGCGTCGTGGCTACGTCGCCTCCGACTCGAAGAAGTCCCCCGCCAGCGGCTGCGAGGACTTC

>MY_H6b
CAAGCCTCTGCGTCTGCCCCTGCAGGACGTCTACAAAATCGGAGGTATTGGAACGGTCCCCGTGGGCCGTGTGGAGACCGGCACCATCAAGCCCGGCATGATCGTGTGCTTCGCCCCGGTCNNGCTCACCACTGAGGTCAAGTCCGTGGAGATGCACCACGAGTCCCTGCCGGAGGCCTTCCCCGGTGACAACGTCGGCTTCAACGTGAAGAACGTCTCCGTCAAGGAGCTGCGTCGTGGCTACGTCGCCTCCGACTCGAAGAAGTCCCCCGCCAGCGGCTGCGAGGACTTC

>MY_H7a_B
CAAGCCTCTGCGTCTGCCCCTGCAGGACGTCTACAAAATCGGAGGTATTGGAACGGTCCCCGTGGGCCGTGTGGAGACCGGCACCATCAAGCCCGGCATGATCGTGTGCTTCGCCCCGGTCATGCTCACCACTGAGGTCAAGTCCGTGGAGATGCACCACGAGTCCCTGCCGGAGGCCTTCCCCGGTGACAACGTCGGCTTCAACGTGAAGAACGTCTCCGTCAAGGAGCTGCGTCGTGGCTACGTCGCCTCCGACTCGAAGAAGTCCCCCGCCAGCGGCTGCGAGGACTTC

>MY_H7b_B
CAAGCCTCTGCGTCTGCCCCTGCAGGACGTCTACAAAATCGGAGGTATTGGAACGGTCCCCGTGGGCCGTGTGGAGACCGGCACCATCAAGCCCGGCATGATCGTGTGCTTCGCCCCGGTCATGCTCACCACTGAGGTCAAGTCCGTGGAGATGCACCACGAGTCCCTGCCGGAGGCCTTCCCCGGTGACAACGTCGGCTTCAACGTGAAGAACGTCTCCGTCAAGGAGCTGCGTCGTGGCTACGTCGCCTCCGACTCGAAGAAGTCCCCCGCCAGCGGCTGCGAGGACTTC

>MY_H8a_B
CAAGCCTCTGCGTCTGCCCCTGCAGGANGTCTACAAAATCGGAGGTATTGGAACGGTCCCCGTGGGCCGTGTGGAGACCGGCACCATCAAGCCCGGCATGATCGTGTGCTTCGCCCCGGTCATGCTCACCACTGAGGTCAAGTCCGTGGAGATGCACCACGAGTCCCTGCCGGAGGCCTTCCCCGGTGACAACGTCGGCTTCAACGTGAAGAACGTCTCCGTCAAGGAGCTGCGTCGTGGCTACGTCGCCTCCGACTCGAAGAAGTCNCCCGCCAGCGGCTGCGAGGACTTC

>MY_H8b_B
CAAGCCTCTGCGTCTGCCCCTGCAGGANGTCTACAAAATCGGAGGTATTGGAACGGTCCCCGTGGGCCGTGTGGAGACCGGCACCATCAAGCCCGGCATGATCGTGTGCTTCGCCCCGGTCATGCTCACCACTGAGGTCAAGTCCGTGGAGATGCACCACGAGTCCCTGCCGGAGGCCTTCCCCGGTGACAACGTCGGCTTCAACGTGAAGAACGTCTCCGTCAAGGAGCTGCGTCGTGGCTACGTCGCCTCCGACTCGAAGAAGTCNCCCGCCAGCGGCTGCGAGGACTTC

>MY_H9a_B
CAAGCCTCTGCGTCTGCCCCTGCAGGACGTCTACAAAATCGGAGGTATTGGAACGGTCCCCGTGGGCCGTGTGGAGACCGGCACCATCAAGCCCGGCATGATCGTGTGCTTCGCCCCGGTCATGCTCACCACTGAGGTCAAGTCCGTGGAGATGCACCACGAGTCCCTGCCGGAGGCCTTCCCCGGTGACAACGTCGGCTTCAACGTGAAGAACGTCTCCGTCAAGGAGCTGCGTCGTGGCTACGTCGCCTCCGACTCGAAGAAGTCNCCCGCCAGCGGCTGCGAGGACTTC

>MY_H9b_B
CAAGCCTCTGCGTCTGCCCCTGCAGGACGTCTACAAAATCGGAGGTATTGGAACGGTCCCCGTGGGCCGTGTGGAGACCGGCACCATCAAGCCCGGCATGATCGTGTGCTTCGCCCCGGTCATGCTCACCACTGAGGTCAAGTCCGTGGAGATGCACCACGAGTCCCTGCCGGAGGCCTTCCCCGGTGACAACGTCGGCTTCAACGTGAAGAACGTCTCCGTCAAGGAGCTGCGTCGTGGCTACGTCGCCTCCGACTCGAAGAAGTCNCCCGCCAGCGGCTGCGAGGACTTC

>MY_H10a_B
CAAGCCTCTGCGTCTGCCCCTGCAGGACGTCTACAAAATCGGAGGTATTGGAACGGTCCCCGTGGGCCGTGTGGAGACCGGCACCATCAAGCCCGGCATGATCGTGTGCTTCGCCCCGGTCATGCTCACCACTGAGGTCAAGTCCGTGGAGATGCACCACGAGTCCCTGCCGGAGGCCTTCCCCGGTGACAACGTCGGCTTCAACGTGAAGAACGTCTCCGTCAAGGAGCTGCGTCGTGGCTACGTCGCCTCCGACTCGAAGAAGTCCCCCGCCAGCGGCTGCGAGGACTTC

>MY_H10b_B
CAAGCCTCTGCGTCTGCCCCTGCAGGACGTCTACAAAATCGGAGGTATTGGAACGGTCCCCGTGGGCCGTGTGGAGACCGGCACCATCAAGCCCGGCATGATCGTGTGCTTCGCCCCGGTCATGCTCACCACTGAGGTCAAGTCCGTGGAGATGCACCACGAGTCCCTGCCGGAGGCCTTCCCCGGTGACAACGTCGGCTTCAACGTGAAGAACGTCTCCGTCAAGGAGCTGCGTCGTGGCTACGTCGCCTCCGACTCGAAGAAGTCCCCCGCCAGCGGCTGCGAGGACTTC

>MY_H11a_B
CAAGCCTCTGCGTCTGCCCCTGCAGGACGTCTACAAAATCGGAGGTATTGGAACGGTCCCCGTGGGCCGTGTGGAGACCGGCACCATCAAGCCCGGCATGATCGTGTGCTTCGCCCCGGTCATGCTCACCACTGAGGTCAAGTCCGTGGAGATGCACCACGAGTCCCTGCCGGAGGCCTTCCCCGGTGACAACGTCGGCTTCAACGTGAAGAACGTCTCCGTCAAGGAGCTGCGTCGTGGCTACGTCGCCTCCGACTCGAAGAAGTCCCCCGCCAGCGGCTGCGAGGACTTC

>MY_H11b_B
CAAGCCTCTGCGTCTGCCCCTGCAGGACGTCTACAAAATCGGAGGTATTGGAACGGTCCCCGTGGGCCGTGTGGAGACCGGCACCATCAAGCCCGGCATGATCGTGTGCTTCGCCCCGGTCATGCTCACCACTGAGGTCAAGTCCGTGGAGATGCACCACGAGTCCCTGCCGGAGGCCTTCCCCGGTGACAACGTCGGCTTCAACGTGAAGAACGTCTCCGTCAAGGAGCTGCGTCGTGGCTACGTCGCCTCCGACTCGAAGAAGTCCCCCGCCAGCGGCTGCGAGGACTTC

>MY_H12a_B
CAAGCCTCTGCGTCTGCCCCTGCAGGACGTCTACAAAATCGGAGGTATTGGAACGGTCCCCGTGGGCCGTGTGGAGACCGGCACCATCAAGCCCGGCATGATCGTGTGCTTCGCCCCGGTCATGCTCACCACTGAGGTCAAGTCCGTGGAGATGCACCACGAGTCCCTGCCGGAGGCCTTCCCCGGTGACAACGTCGGCTTCAACGTGAAGAACGTCTCCGTCAAGGAGCTGCGTCGTGGCTACGTCGCCTCCGACTCGAAGAAGTCCCCCGCCAGCGGCTGCGAGGACTTC

>MY_H12b_B
CAAGCCTCTGCGTCTGCCCCTGCAGGACGTCTACAAAATCGGAGGTATTGGAACGGTCCCCGTGGGCCGTGTGGAGACCGGCACCATCAAGCCCGGCATGATCGTGTGCTTCGCCCCGGTCATGCTCACCACTGAGGTCAAGTCCGTGGAGATGCACCACGAGTCCCTGCCGGAGGCCTTCCCCGGTGACAACGTCGGCTTCAACGTGAAGAACGTCTCCGTCAAGGAGCTGCGTCGTGGCTACGTCGCCTCCGACTCGAAGAAGTCCCCCGCCAGCGGCTGCGAGGACTTC

>MY_H13a_B
CAAGCCTCTGCGTCTGCCCCTGCAGGACGTCTACAAAATCGGAGGTATTGGAACGGTCCCCGTGGGCCGTGTGGAGACCGGCACCATCAAGCCCGGCATGATCGTGTGCTTCGCCCCGGTCATGCTCACCACTGAGGTCAAGTCCGTGGAGATGCACCACGAGTCCCTGCCGGAGGCCTTCCCCGGTGACAACGTCGGCTTCAACGTGAAGAACGTCTCCGTCAAGGAGCTGCGTCGTGGCTACGTCGCCTCCGACTCGAAGAAGTCCCCCGCCAGCGGCTGCGAGGACTTC

>MY_H13b_B
CAAGCCTCTGCGTCTGCCCCTGCAGGACGTCTACAAAATCGGAGGTATTGGAACGGTCCCCGTGGGCCGTGTGGAGACCGGCACCATCAAGCCCGGCATGATCGTGTGCTTCGCCCCGGTCATGCTCACCACTGAGGTCAAGTCCGTGGAGATGCACCACGAGTCCCTGCCGGAGGCCTTCCCCGGTGACAACGTCGGCTTCAACGTGAAGAACGTCTCCGTCAAGGAGCTGCGTCGTGGCTACGTCGCCTCCGACTCGAAGAAGTCCCCCGCCAGCGGCTGCGAGGACTTC

>MY_H14a_B
CAAGCCTCTGCGTCTGCCCCTGCAGGACGTCTACAAAATCGGAGGTATTGGAACGGTCCCCGTGGGCCGTGTGGAGACCGGCACCATCAAGCCCGGCATGATCGTGTGCTTCGCCCCGGTCATGCTCACCACTGAGGTCAAGTCCGTGGAGATGCACCACGAGTCCCTGCCGGAGGCCTTCCCCGGTGACAACGTCGGCTTCAACGTGAAGAACGTCTCCGTCAAGGAGCTGCGTCGTGGCTACGTCGCCTCCGACTCGAAGAAGTCCCCCGCCAGCGGCTGCGAGGACTTC

>MY_H14b_B
CAAGCCTCTGCGTCTGCCCCTGCAGGACGTCTACAAAATCGGAGGTATTGGAACGGTCCCCGTGGGCCGTGTGGAGACCGGCACCATCAAGCCCGGCATGATCGTGTGCTTCGCCCCGGTCATGCTCACCACTGAGGTCAAGTCCGTGGAGATGCACCACGAGTCCCTGCCGGAGGCCTTCCCCGGTGACAACGTCGGCTTCAACGTGAAGAACGTCTCCGTCAAGGAGCTGCGTCGTGGCTACGTCGCCTCCGACTCGAAGAAGTCCCCCGCCAGCGGCTGCGAGGACTTC

>MY_H15a_B
CAAGCCTCTGCGTCTGCCCCTGCAGGACGTCTACAAAATCGGAGGTATTGGAACGGTCCCCGTGGGCCGTGTGGAGACCGGCACCATCAAGCCCGGCATGATCGTGTGCTTCGCCCCGGTCATGCTCACCACTGAGGTCAAGTCCGTGGAGATGCACCACGAGTCCCTGCCGGAGGCCTTCCCCGGTGACAACGTCGGCTTCAACGTGAAGAACGTCTCCGTCAAGGAGCTGCGTCGTGGCTACGTCGCCTCCGACTCGAAGAAGTCCCCCGCCAGCGGCTGTGAGGACTTC

>MY_H15b_B
CAAGCCTCTGCGTCTGCCCCTGCAGGACGTCTACAAAATCGGAGGTATTGGAACGGTCCCCGTGGGCCGTGTGGAGACCGGCACCATCAAGCCCGGCATGATCGTGTGCTTCGCCCCGGTCATGCTCACCACTGAGGTCAAGTCCGTGGAGATGCACCACGAGTCCCTGCCGGAGGCCTTCCCCGGTGACAACGTCGGCTTCAACGTGAAGAACGTCTCCGTCAAGGAGCTGCGTCGTGGCTACGTCGCCTCCGACTCGAAGAAGTCCCCCGCCAGCGGCTGTGAGGACTTC

>MY_H16a_B
CAAGCCTCTGCGTCTGCCCCTGCAGGACGTCTACAAAATCGGAGGTATTGGAACGGTCCCCGTGGGCCGTGTGGAGACCGGCACCATCAAGCCCGGCATGATCGTGTGCTTCGCCCCGGTCATGCTCACCACTGAGGTCAAGTCCGTGGAGATGCACCACGAGTCCCTGCCGGAGGCCTTCCCCGGTGACAACGTCGGCTTCAACGTGAAGAACGTCTCCGTCAAGGAGCTGCGTCGTGGCTACGTCGCCTCCGACTCGAAGAAGTCCCCCGCCAGCGGCTGCGAGGACTTC

>MY_H16b_B
CAAGCCTCTGCGTCTGCCCCTGCAGGACGTCTACAAAATCGGAGGTATTGGAACGGTCCCCGTGGGCCGTGTGGAGACCGGCACCATCAAGCCCGGCATGATCGTGTGCTTCGCCCCGGTCATGCTCACCACTGAGGTCAAGTCCGTGGAGATGCACCACGAGTCCCTGCCGGAGGCCTTCCCCGGTGACAACGTCGGCTTCAACGTGAAGAACGTCTCCGTCAAGGAGCTGCGTCGTGGCTACGTCGCCTCCGACTCGAAGAAGTCCCCCGCCAGCGGCTGCGAGGACTTC

>MY_M1a_B
CAAGCCTCTGCGTCTGCCCCTGCAGGACGTCTACAAAATCGGAGGTATTGGAACGGTCCCCGTGGGCCGTGTGGAGACCGGCACCATCAAGCCCGGCATGATCGTGTGCTTCGCCCCGGTCATGCTCACCACTGAGGTCAAGTCCGTGGAGATGCACCACGAGTCCCTGCCGGAGGCCTTCCCCGGTGACAACGTCGGCTTCAACGTGAAGAACGTCTCCGTCAAGGAGCTGCGTCGTGGCTACGTCGCCTCCGACTCGAAGAAGTCCCCCGCCAGCGGCTGCGAGGACTTC

>MY_M1b_B
CAAGCCTCTGCGTCTGCCCCTGCAGGACGTCTACAAAATCGGAGGTATTGGAACGGTCCCCGTGGGCCGTGTGGAGACCGGCACCATCAAGCCCGGCATGATCGTGTGCTTCGCCCCGGTCATGCTCACCACTGAGGTCAAGTCCGTGGAGATGCACCACGAGTCCCTGCCGGAGGCCTTCCCCGGTGACAACGTCGGCTTCAACGTGAAGAACGTCTCCGTCAAGGAGCTGCGTCGTGGCTACGTCGCCTCCGACTCGAAGAAGTCCCCCGCCAGCGGCTGCGAGGACTTC

>MY_M2a
CAAGCCTCTGCGTCTGCCCCTGCAGGACGTCTACAAAATCGGAGGTATTGGAACGGTCCCCGTGGGCCGTGTGGAGACCGGCACCATCAAGCCCGGCATGATCGTGTGCTTCGCCCCGGTCNNGCTCACCACTGAGGTCAAGTCCGTGGAGATGCACCACGAGTCCCTGCCGGAGGCCTTCCCCGGTGACAACGTCGGCTTCAACGTGAAGAACGTCTCCGTCAAGGAGCTGCGTCGTGGCTACGTCGCCTCCGACTCGAAGAAGTCNCCCGCCAGCGGCTGCGAGGACTTC

>MY_M2b
CAAGCCTCTGCGTCTGCCCCTGCAGGACGTCTACAAAATCGGAGGTATTGGAACGGTCCCCGTGGGCCGTGTGGAGACCGGCACCATCAAGCCCGGCATGATCGTGTGCTTCGCCCCGGTCNNGCTCACCACTGAGGTCAAGTCCGTGGAGATGCACCACGAGTCCCTGCCGGAGGCCTTCCCCGGTGACAACGTCGGCTTCAACGTGAAGAACGTCTCCGTCAAGGAGCTGCGTCGTGGCTACGTCGCCTCCGACTCGAAGAAGTCNCCCGCCAGCGGCTGCGAGGACTTC

>MY_M3a_B
CAAGCCTCTGCGTCTGCCCCTGCAGGACGTCTACAAAATCGGAGGTATTGGAACGGTCCCCGTGGGCCGTGTGGAGACCGGCACCATCAAGCCCGGCATGATCGTGTGCTTCGCCCCGGTCATGCTCACCACTGAGGTCAAGTCCGTGGAGATGCACCACGAGTCCCTGCCGGAGGCCTTCCCCGGTGACAACGTCGGCTTCAACGTGAAGAACGTCTCCGTCAAGGAGCTGCGTCGTGGCTACGTCGCCTCCGACTCGAAGAAGTCCCCCGCCAGCGGCTGCGAGGACTTC

>MY_M3b_B
CAAGCCTCTGCGTCTGCCCCTGCAGGACGTCTACAAAATCGGAGGTATTGGAACGGTCCCCGTGGGCCGTGTGGAGACCGGCACCATCAAGCCCGGCATGATCGTGTGCTTCGCCCCGGTCATGCTCACCACTGAGGTCAAGTCCGTGGAGATGCACCACGAGTCCCTGCCGGAGGCCTTCCCCGGTGACAACGTCGGCTTCAACGTGAAGAACGTCTCCGTCAAGGAGCTGCGTCGTGGCTACGTCGCCTCCGACTCGAAGAAGTCCCCCGCCAGCGGCTGCGAGGACTTC

>MY_M4a_B
CAAGCCTCTGCGTCTGCCCCTGCAGGACGTCTACAAAATCGGAGGTATTGGAACGGTCCCCGTGGGCCGTGTGGAGACCGGCACCATCAAGCCCGGCATGATCGTGTGCTTCGCCCCAGTCATGCTCACCACTGAGGTCAAGTCCGTGGAGATGCACCACGAGTCCCTGCCGGAGGCCTTCCCCGGTGACAACGTCGGCTTCAACGTGAAGAACGTCTCCGTCAAGGAGCTGCGTCGTGGCTACGTCGCCTCCGACTCGAAGAAGTCCCCCGCCAGCGGCTGCGAGGACTTC

>MY_M4b_B
CAAGCCTCTGCGTCTGCCCCTGCAGGACGTCTACAAAATCGGAGGTATTGGAACGGTCCCCGTGGGCCGTGTGGAGACCGGCACCATCAAGCCCGGCATGATCGTGTGCTTCGCCCCGGTCATGCTCACCACTGAGGTCAAGTCCGTGGAGATGCACCACGAGTCCCTGCCGGAGGCCTTCCCCGGTGACAACGTCGGCTTCAACGTGAAGAACGTCTCCGTCAAGGAGCTGCGTCGTGGCTACGTCGCCTCCGACTCGAAGAAGTCCCCCGCCAGCGGCTGCGAGGACTTC

>MY_M5a
CAAGCCTCTGCGTCTGCCCCTGCAGGACGTCTACAAAATCGGAGGTATTGGAACGGTCCCCGTGGGCCGTGTGGAGACCGGCACCATCAAGCCCGGCATGATCGTGTGCTTCGCCCCGGTCNNGCTCACCACTGAGGTCAAGTCCGTGGAGATGCACCACGAGTCCCTGCCGGAGGCCTTCCCCGGTGACAACGTCGGCTTCAACGTGAAGAACGTCTCCGTCAAGGAGCTGCGTCGTGGCTACGTCGCCTCCGACTCGAAGAAGTCCCCCGCCAGCGGCTGCGAGGACTTC

>MY_M5b
CAAGCCTCTGCGTCTGCCCCTGCAGGACGTCTACAAAATCGGAGGTATTGGAACGGTCCCCGTGGGCCGTGTGGAGACCGGCACCATCAAGCCCGGCATGATCGTGTGCTTCGCCCCGGTCNNGCTCACCACTGAGGTCAAGTCCGTGGAGATGCACCACGAGTCCCTGCCGGAGGCCTTCCCCGGTGACAACGTCGGCTTCAACGTGAAGAACGTCTCCGTCAAGGAGCTGCGTCGTGGCTACGTCGCCTCCGACTCGAAGAAGTCCCCCGCCAGCGGCTGCGAGGACTTC

>MY_M6a_B
CAAGCCTCTGCGTCTGCCCCTGCAGGACGTCTACAAAATCGGAGGTATTGGAACGGTCCCCGTGGGCCGTGTGGAGACCGGCACCATCAAGCCCGGCATGATCGTGTGCTTCGCCCCGGTCATGCTCACCACTGAGGTCAAGTCCGTGGAGATGCACCACGAGTCCCTGCCGGAGGCCTTCCCCGGTGACAACGTCGGCTTCAACGTGAAGAACGTCTCCGTCAAGGAGCTGCGTCGTGGCTACGTCGCCTCCGACTCGAAGAAGTCCCCCGCCAGCGGCTGCGAGGACTTC

>MY_M6b_B
CAAGCCTCTGCGTCTGCCCCTGCAGGACGTCTACAAAATCGGAGGTATTGGAACGGTCCCCGTGGGCCGTGTGGAGACCGGCACCATCAAGCCCGGCATGATCGTGTGCTTCGCCCCGGTCATGCTCACCACTGAGGTCAAGTCCGTGGAGATGCACCACGAGTCCCTGCCGGAGGCCTTCCCCGGTGACAACGTCGGCTTCAACGTGAAGAACGTCTCCGTCAAGGAGCTGCGTCGTGGCTACGTCGCCTCCGACTCGAAGAAGTCCCCCGCCAGCGGCTGCGAGGACTTC

>MY_M7a_B
CAAGCCTCTGCGTCTGCCCCTGCAGGACGTCTACAAAATCGGAGGTATTGGAACGGTCCCCGTGGGCCGTGTGGAGACCGGCACCATCAAGCCCGGCATGATCGTGTGCTTCGCCCCGGTCATGCTCACCACTGAGGTCAAGTCCGTGGAGATGCACCACGAGTCCCTGCCGGAGGCCTTCCCCGGTGACAACGTCGGCTTCAACGTGAAGAACGTCTCCGTCAAGGAGCTGCGTCGTGGCTACGTCGCCTCCGACTCGAAGAAGTCCCCCGCCAGCGGCTGCGAGGACTTC

>MY_M7b_B
CAAGCCTCTGCGTCTGCCCCTGCAGGACGTCTACAAAATCGGAGGTATTGGAACGGTCCCCGTGGGCCGTGTGGAGACCGGCACCATCAAGCCCGGCATGATCGTGTGCTTCGCCCCGGTCATGCTCACCACTGAGGTCAAGTCCGTGGAGATGCACCACGAGTCCCTGCCGGAGGCCTTCCCCGGTGACAACGTCGGCTTCAACGTGAAGAACGTCTCCGTCAAGGAGCTGCGTCGTGGCTACGTCGCCTCCGACTCGAAGAAGTCCCCCGCCAGCGGCTGCGAGGACTTC

>MY_M8a_B
CAAGCCTCTGCGTCTGCCCCTGCAGGACGTCTACAAAATCGGAGGTATTGGAACGGTCCCCGTGGGCCGTGTGGAGACCGGCACCATCAAGCCCGGCATGATCGTGTGCTTCGCCCCGGTCATGCTCACCACTGAGGTCAAGTCCGTGGAGATGCACCACGAGTCCCTGCCGGAGGCCTTCCCCGGTGACAACGTCGGCTTCAACGTGAAGAACGTCTCCGTCAAGGAGCTGCGTCGTGGCTACGTCGCCTCCGACTCGAAGAAGTCCCCCGCCAGCGGCTGCGAGGACTTC

>MY_M8b_B
CAAGCCTCTGCGTCTGCCCCTGCAGGACGTCTACAAAATCGGAGGTATTGGAACGGTCCCCGTGGGCCGTGTGGAGACCGGCACCATCAAGCCCGGCATGATCGTGTGCTTCGCCCCGGTCATGCTCACCACTGAGGTCAAGTCCGTGGAGATGCACCACGAGTCCCTGCCGGAGGCCTTCCCCGGTGACAACGTCGGCTTCAACGTGAAGAACGTCTCCGTCAAGGAGCTGCGTCGTGGCTACGTCGCCTCCGACTCGAAGAAGTCCCCCGCCAGCGGCTGCGAGGACTTC

>MY_M9a_B
CAAGCCTCTGCGTCTGCCCCTGCAGGACGTCTACAAAATCGGAGGTATTGGAACGGTCCCCGTGGGCCGTGTGGAGACCGGCACCATCAAGCCCGGCATGATCGTGTGCTTCGCCCCGGTCATGCTCACCACTGAGGTCAAGTCCGTGGAGATGCACCACGAGTCCCTGCCGGAGGCCTTCCCCGGTGACAACGTCGGCTTCAACGTGAAGAACGTCTCCGTCAAGGAGCTGCGTCGTGGCTACGTCGCCTCCGACTCGAAGAAGTCCCCCGCCAGCGGCTGCGAGGACTTC

>MY_M9b_B
CAAGCCTCTGCGTCTGCCCCTGCAGGACGTCTACAAAATCGGAGGTATTGGAACGGTCCCCGTGGGCCGTGTGGAGACCGGCACCATCAAGCCCGGCATGATCGTGTGCTTCGCCCCGGTCATGCTCACCACTGAGGTCAAGTCCGTGGAGATGCACCACGAGTCCCTGCCGGAGGCCTTCCCCGGTGACAACGTCGGCTTCAACGTGAAGAACGTCTCCGTCAAGGAGCTGCGTCGTGGCTACGTCGCCTCCGACTCGAAGAAGTCCCCCGCCAGCGGCTGCGAGGACTTC

>MY_M10a_B
CAAGCCTCTGCGTCTGCCCCTGCAGGACGTCTACAAAATCGGAGGTATTGGAACGGTCCCCGTGGGCCGTGTGGAGACCGGCACCATCAAGCCCGGCATGATCGTGTGCTTCGCCCCGGTCATGCTCACCACTGAGGTCAAGTCCGTGGAGATGCACCACGAGTCCCTGCCGGAGGCCTTCCCCGGTGACAACGTCGGCTTCAACGTGAAGAACGTCTCCGTCAAGGAGCTGCGTCGTGGCTACGTCGCCTCCGACTCGAAGAAGTCCCCCGCCAGCGGCTGCGAGGACTTC

>MY_M10b_B
CAAGCCTCTGCGTCTGCCCCTGCAGGACGTCTACAAAATCGGAGGTATTGGAACGGTCCCCGTGGGCCGTGTGGAGACCGGCACCATCAAGCCCGGCATGATCGTGTGCTTCGCCCCGGTCATGCTCACCACTGAGGTCAAGTCCGTGGAGATGCACCACGAGTCCCTGCCGGAGGCCTTCCCCGGTGACAACGTCGGCTTCAACGTGAAGAACGTCTCCGTCAAGGAGCTGCGTCGTGGCTACGTCGCCTCCGACTCGAAGAAGTCCCCCGCCAGCGGCTGCGAGGACTTC

>MY_M11a_B
CAAGCCTCTGCGTCTGCCCCTGCAGGACGTCTACAAAATCGGAGGTATTGGAACGGTCCCCGTGGGCCGTGTGGAGACCGGCACCATCAAGCCCGGCATGATCGTGTGCTTCGCCCCGGTCATGCTCACCACTGAGGTCAAGTCCGTGGAGATGCACCACGAGTCCCTGCCGGAGGCCTTCCCCGGTGACAACGTCGGCTTCAACGTGAAGAACGTCTCCGTCAAGGAGCTGCGTCGTGGCTACGTCGCCTCCGACTCGAAGAAGTCCCCCGCCAGCGGCTGCGAGGACTTC

>MY_M11b_B
CAAGCCTCTGCGTCTGCCCCTGCAGGACGTCTACAAAATCGGAGGTATTGGAACGGTCCCCGTGGGCCGTGTGGAGACCGGCACCATCAAGCCCGGCATGATCGTGTGCTTCGCCCCGGTCATGCTCACCACTGAGGTCAAGTCCGTGGAGATGCACCACGAGTCCCTGCCGGAGGCCTTCCCCGGTGACAACGTCGGCTTCAACGTGAAGAACGTCTCCGTCAAGGAGCTGCGTCGTGGCTACGTCGCCTCCGACTCGAAGAAGTCCCCCGCCAGCGGCTGCGAGGACTTC

>MY_M12a_B
CAAGCCTCTGCGTCTGCCCCTGCAGGACGTCTACAAAATCGGAGGTATTGGAACGGTCCCCGTGGGCCGTGTGGAGACCGGCACCATCAAGCCCGGCATGATCGTGTGCTTCGCCCCGGTCATGCTCACCACTGAGGTCAAGTCCGTGGAGATGCACCACGAGTCCCTGCCGGAGGCCTTCCCCGGTGACAACGTCGGCTTCAACGTGAAGAACGTCTCCGTCAAGGAGCTGCGTCGTGGCTACGTCGCCTCCGACTCGAAGAAGTCCCCCGCCAGCGGCTGCGAGGACTTC

>MY_M12b_B
CAAGCCTCTGCGTCTGCCCCTGCAGGACGTCTACAAAATCGGAGGTATTGGAACGGTCCCCGTGGGCCGTGTGGAGACCGGCACCATCAAGCCCGGCATGATCGTGTGCTTCGCCCCGGTCATGCTCACCACTGAGGTCAAGTCCGTGGAGATGCACCACGAGTCCCTGCCGGAGGCCTTCCCCGGTGACAACGTCGGCTTCAACGTGAAGAACGTCTCCGTCAAGGAGCTGCGTCGTGGCTACGTCGCCTCCGACTCGAAGAAGTCCCCCGCCAGCGGCTGCGAGGACTTC

>MY_M13a_B
CAAGCCTCTGCGTCTGCCCCTGCAGGACGTCTACAAAATCGGCGGTATTGGAACGGTCCCCGTGGGCCGTGTGGAGACCGGCACCATCAAGCCCGGCATGATCGTGTGCTTCGCCCCGGTCATGCTCACCACTGAGGTCAAGTCCGTGGAGATGCACCACGAGTCCCTGCCGGAGGCCTTCCCCGGTGACAACGTCGGCTTCAACGTGAAGAACGTCTCCGTCAAGGAGCTGCGTCGTGGCTACGTCGCCTCCGACTCGAAGAAGTCCCCCGCCAGCGGCTGCGAGGACTTC

>MY_M13b_B
CAAGCCTCTGCGTCTGCCCCTGCAGGACGTCTACAAAATCGGCGGTATTGGAACGGTCCCCGTGGGCCGTGTGGAGACCGGCACCATCAAGCCCGGCATGATCGTGTGCTTCGCCCCGGTCATGCTCACCACTGAGGTCAAGTCCGTGGAGATGCACCACGAGTCCCTGCCGGAGGCCTTCCCCGGTGACAACGTCGGCTTCAACGTGAAGAACGTCTCCGTCAAGGAGCTGCGTCGTGGCTACGTCGCCTCCGACTCGAAGAAGTCCCCCGCCAGCGGCTGCGAGGACTTC

>MY_M14a_B
CAAGCCTCTGCGTCTGCCCCTGCAGGACGTCTACAAAATCGGAGGTATTGGAACGGTCCCCGTGGGCCGTGTGGAGACCGGCACCATCAAGCCCGGCATGATCGTGTGCTTCGCCCCGGTCATGCTCACCACTGAGGTCAAGTCCGTGGAGATGCACCACGAGTCCCTGCCGGAGGCCTTCCCCGGTGACAACGTCGGCTTCAACGTGAAGAACGTCTCCGTCAAGGAGCTGCGTCGTGGCTACGTCGCCTCCGACTCGAAGAAGTCTCCCGCCAGCGGCTGCGAGGACTTC

>MY_M14b_B
CAAGCCTCTGCGTCTGCCCCTGCAGGACGTCTACAAAATCGGAGGTATTGGAACGGTCCCCGTGGGCCGTGTGGAGACCGGCACCATCAAGCCCGGCATGATCGTGTGCTTCGCCCCGGTCATGCTCACCACTGAGGTCAAGTCCGTGGAGATGCACCACGAGTCCCTGCCGGAGGCCTTCCCCGGTGACAACGTCGGCTTCAACGTGAAGAACGTCTCCGTCAAGGAGCTGCGTCGTGGCTACGTCGCCTCCGACTCGAAGAAGTCCCCCGCCAGCGGCTGCGAGGACTTC

>MY_M15a
CAAGCCNCTGCGTCTGCCCCTGCAGGACGTCTACAAAATCGGAGGTATTGGAACGGTCCCCGTGGGCCGTGTGGAGACCGGCACCATCAAGCCCGGCATGATCGTGTGCTTCGCCCCGGTCNNGCTCACCACTGAGGTCAAGTCCGTGGAGATGCACCACGAGTCCCTGCCGGAGGCCTTCCCCGGTGACAACGTCGGCTTCAACGTGAAGAACGTCTCCGTCAAGGAGCTGCGTCGTGGCTACGTCGCCTCCGACTCGAAGAAGTCCCCCGCCAGCGGCTGCGAGGACTTC

>MY_M15b
CAAGCCNCTGCGTCTGCCCCTGCAGGACGTCTACAAAATCGGAGGTATTGGAACGGTCCCCGTGGGCCGTGTGGAGACCGGCACCATCAAGCCCGGCATGATCGTGTGCTTCGCCCCGGTCNNGCTCACCACTGAGGTCAAGTCCGTGGAGATGCACCACGAGTCCCTGCCGGAGGCCTTCCCCGGTGACAACGTCGGCTTCAACGTGAAGAACGTCTCCGTCAAGGAGCTGCGTCGTGGCTACGTCGCCTCCGACTCGAAGAAGTCCCCCGCCAGCGGCTGCGAGGACTTC

>MY_M16a_B
CAAGCCTCTGCGTCTGCCCCTGCAGGACGTCTACAAAATCGGAGGTATTGGAACGGTCCCCGTGGGCCGTGTGGAGACCGGCACCATCAAGCCCGGCATGATCGTGTGCTTCGCCCCGGTCATGCTCACCACTGAGGTCAAGTCCGTGGAGATGCACCACGAGTCCCTGCCGGAGGCCTTCCCCGGTGACAACGTCGGCTTCAACGTGAAGAACGTCTCCGTCAAGGAGCTGCGTCGTGGCTACGTCGCCTCCGACTCGAAGAAGTCCCCCGCCAGCGGCTGCGAGGACTTC

>MY_M16b_B
CAAGCCTCTGCGTCTGCCCCTGCAGGACGTCTACAAAATCGGAGGTATTGGAACGGTCCCCGTGGGCCGTGTGGAGACCGGCACCATCAAGCCCGGCATGATCGTGTGCTTCGCCCCGGTCATGCTCACCACTGAGGTCAAGTCCGTGGAGATGCACCACGAGTCCCTGCCGGAGGCCTTCCCCGGTGACAACGTCGGCTTCAACGTGAAGAACGTCTCCGTCAAGGAGCTGCGTCGTGGCTACGTCGCCTCCGACTCGAAGAAGTCCCCCGCCAGCGGCTGCGAGGACTTC

>KM_H1a
CAAGCCTCTGCGTCTGCCCCTGCAGGACGTCTACAAAATCGGAGGTATTGGAACGGTCCCCGTGGGCCGTGTGGAGACCGGCACCATCAAGCCCGGCATGATCGTGTGCTTCGCCCCGGTCNNGCTCACCACTGAGGTCAAGTCCGTGGAGATGCACCACGAGTCCCTGCCGGAGGCCTTCCCCGGTGACAACGTCGGCTTCAACGTGAAGAACGTCTCCGTCAAGGAGCTGCGTCGTGGCTACGTCGCCTCCGACTCGAAGAAGTCCCCCGCCAGCGGCTGCGAGGACTTC

>KM_H1b
CAAGCCTCTGCGTCTGCCCCTGCAGGACGTCTACAAAATCGGAGGTATTGGAACGGTCCCCGTGGGCCGTGTGGAGACCGGCACCATCAAGCCCGGCATGATCGTGTGCTTCGCCCCGGTCNNGCTCACCACTGAGGTCAAGTCCGTGGAGATGCACCACGAGTCCCTGCCGGAGGCCTTCCCCGGTGACAACGTCGGCTTCAACGTGAAGAACGTCTCCGTCAAGGAGCTGCGTCGTGGCTACGTCGCCTCCGACTCGAAGAAGTCCCCCGCCAGCGGCTGCGAGGACTTC

>KM_H2a_B
CAAGCCTCTGCGTCTGCCCCTGCAGGACGTCTACAAAATCGGAGGTATTGGAACGGTCCCCGTGGGCCGTGTGGAGACCGGCACCATCAAGCCCGGCATGATCGTGTGCTTCGCCCCGGTCATGCTCACCACTGAGGTCAAGTCCGTGGAGATGCACCACGAGTCCCTGCCGGAGGCCTTCCCCGGTGACAACGTCGGCTTCAACGTGAAGAACGTCTCCGTCAAGGAGCTGCGTCGTGGCTACGTCGCCTCCGACTCGAAGAAGTCCCCCGCCAGCGGCTGCGAGGACTTC

>KM_H2b_B
CAAGCCTCTGCGTCTGCCCCTGCAGGACGTCTACAAAATCGGAGGTATTGGAACGGTCCCCGTGGGCCGTGTGGAGACCGGCACCATCAAGCCCGGCATGATCGTGTGCTTCGCCCCGGTCATGCTCACCACTGAGGTCAAGTCCGTGGAGATGCACCACGAGTCCCTGCCGGAGGCCTTCCCCGGTGACAACGTCGGCTTCAACGTGAAGAACGTCTCCGTCAAGGAGCTGCGTCGTGGCTACGTCGCCTCCGACTCGAAGAAGTCCCCCGCCAGCGGCTGCGAGGACTTC

>KM_H3a_B
CAAGCCTCTGCGTCTGCCCCTGCAGGACGTCTACAAAATCGGAGGTATTGGAACGGTCCCCGTGGGCCGTGTGGAGACCGGCACCATCAAGCCCGGCATGATCGTGTGCTTCGCCCCGGTCATGCTCACCACTGAGGTCAAGTCCGTGGAGATGCACCACGAGTCCCTGCCGGAGGCCTTCCCCGGTGACAACGTCGGCTTCAACGTGAAGAACGTCTCCGTCAAGGAGCTGCGTCGTGGCTACGTCGCCTCCGACTCGAAGAAGTCCCCCGCCAGCGGCTGCGAGGACTTC

>KM_H3b_B
CAAGCCTCTGCGTCTGCCCCTGCAGGACGTCTACAAAATCGGAGGTATTGGAACGGTCCCCGTGGGCCGTGTGGAGACCGGCACCATCAAGCCCGGCATGATCGTGTGCTTCGCCCCGGTCATGCTCACCACTGAGGTCAAGTCCGTGGAGATGCACCACGAGTCCCTGCCGGAGGCCTTCCCCGGTGACAACGTCGGCTTCAACGTGAAGAACGTCTCCGTCAAGGAGCTGCGTCGTGGCTACGTCGCCTCCGACTCGAAGAAGTCCCCCGCCAGCGGCTGCGAGGACTTC

>KM_H4a_B
CAAGCCTCTGCGTCTGCCCCTGCAGGACGTCTACAAAATCGGAGGTATTGGAACGGTCCCCGTGGGCCGTGTGGAGACCGGCACCATCAAGCCCGGCATGATCGTGTGCTTCGCCCCGGTCATGCTCACCACTGAGGTCAAGTCCGTGGAGATGCACCACGAGTCCCTGCCGGAGGCCTTCCCCGGTGACAACGTCGGCTTCAACGTGAAGAACGTCTCCGTCAAGGAGCTGCGTCGTGGCTACGTCGCCTCCGACTCGAAGAAGTCCCCCGCCAGCGGCTGCGAGGACTTC

>KM_H4b_B
CAAGCCTCTGCGTCTGCCCCTGCAGGACGTCTACAAAATCGGAGGTATTGGAACGGTCCCCGTGGGCCGTGTGGAGACCGGCACCATCAAGCCCGGCATGATCGTGTGCTTCGCCCCGGTCATGCTCACCACTGAGGTCAAGTCCGTGGAGATGCACCACGAGTCCCTGCCGGAGGCCTTCCCCGGTGACAACGTCGGCTTCAACGTGAAGAACGTCTCCGTCAAGGAGCTGCGTCGTGGCTACGTCGCCTCCGACTCGAAGAAGTCCCCCGCCAGCGGCTGCGAGGACTTC

>KM_H5a_B
CAAGCCTCTGCGTCTGCCCCTGCAGGACGTCTACAAAATCGGAGGTATTGGAACGGTCCCCGTGGGCCGTGTGGAGACCGGCACCATCAAGCCCGGCATGATCGTGTGCTTCGCCCCGGTCATGCTCACCACTGAGGTCAAGTCCGTGGAGATGCACCACGAGTCCCTGCCGGAGGCCTTCCCCGGTGACAACGTCGGCTTCAACGTGAAGAACGTCTCCGTCAAGGAGCTGCGTCGTGGCTACGTCGCCTCCGACTCGAAGAAGTCCCCCGCCAGCGGCTGCGAGGACTTC

>KM_H5b_B
CAAGCCTCTGCGTCTGCCCCTGCAGGACGTCTACAAAATCGGAGGTATTGGAACGGTCCCCGTGGGCCGTGTGGAGACCGGCACCATCAAGCCCGGCATGATCGTGTGCTTCGCCCCGGTCATGCTCACCACTGAGGTCAAGTCCGTGGAGATGCACCACGAGTCCCTGCCGGAGGCCTTCCCCGGTGACAACGTCGGCTTCAACGTGAAGAACGTCTCCGTCAAGGAGCTGCGTCGTGGCTACGTCGCCTCCGACTCGAAGAAGTCCCCCGCCAGCGGCTGCGAGGACTTC

>KM_H6a_B
CAAGCCTCTGCGTCTGCCCCTGCAGGANGTCTACAAAATCGGAGGTATTGGAACGGTCCCCGTGGGCCGTGTGGAGACCGGCACCATCAAGCCCGGCATGATCGTGTGCTTCGCCCCGGTCATGCTCACCACTGAGGTCAAGTCCGTGGAGATGCACCACGAGTCCCTGCCGGAGGCCTTCCCCGGTGACAACGTCGGCTTCAACGTGAAGAACGTCTCCGTCAAGGAGCTGCGTCGTGGCTACGTCGCCTCCGACTCGAAGAAGTCCCCCGCCAGCGGCTGCGAGGACTTC

>KM_H6b_B
CAAGCCTCTGCGTCTGCCCCTGCAGGANGTCTACAAAATCGGAGGTATTGGAACGGTCCCCGTGGGCCGTGTGGAGACCGGCACCATCAAGCCCGGCATGATCGTGTGCTTCGCCCCGGTCATGCTCACCACTGAGGTCAAGTCCGTGGAGATGCACCACGAGTCCCTGCCGGAGGCCTTCCCCGGTGACAACGTCGGCTTCAACGTGAAGAACGTCTCCGTCAAGGAGCTGCGTCGTGGCTACGTCGCCTCCGACTCGAAGAAGTCCCCCGCCAGCGGCTGCGAGGACTTC

>KM_H7a_B
CAAGCCTCTGCGTCTGCCCCTGCAGGACGTCTACAAAATCGGAGGTATTGGAACGGTCCCCGTGGGCCGTGTGGAGACCGGCACCATCAAGCCCGGCATGATCGTGTGCTTCGCCCCGGTCATGCTCACCACTGAGGTCAAGTCCGTGGAGATGCACCACGAGTCCCTGCCGGAGGCCTTCCCCGGTGACAACGTCGGCTTCAACGTGAAGAACGTCTCCGTCAAGGAGCTGCGTCGTGGCTACGTCGCCTCCGACTCGAAGAAGTCCCCCGCCAGCGGCTGCGAGGACTTC

>KM_H7b_B
CAAGCCTCTGCGTCTGCCCCTGCAGGACGTCTACAAAATCGGAGGTATTGGAACGGTCCCCGTGGGCCGTGTGGAGACCGGCACCATCAAGCCCGGCATGATCGTGTGCTTCGCCCCGGTCATGCTCACCACTGAGGTCAAGTCCGTGGAGATGCACCACGAGTCCCTGCCGGAGGCCTTCCCCGGTGACAACGTCGGCTTCAACGTGAAGAACGTCTCCGTCAAGGAGCTGCGTCGTGGCTACGTCGCCTCCGACTCGAAGAAGTCCCCCGCCAGCGGCTGCGAGGACTTC

>KM_H8a_B
CAAGCCTCTGCGTCTGCCCCTGCAGGACGTCTACAAAATCGGAGGTATTGGAACGGTCCCCGTGGGCCGTGTGGAGACCGGCACCATCAAGCCCGGCATGATCGTGTGCTTCGCCCCGGTCATGCTCACCACTGAGGTCAAGTCCGTGGAGATGCACCACGAGTCCCTGCCGGAGGCCTTCCCCGGTGACAACGTCGGCTTCAACGTGAAGAACGTCTCCGTCAAGGAGCTGCGTCGTGGCTACGTCGCCTCCGACTCGAAGAAGTCCCCCGCCAGCGGCTGCGAGGACTTC

>KM_H8b_B
CAAGCCTCTGCGTCTGCCCCTGCAGGACGTCTACAAAATCGGAGGTATTGGAACGGTCCCCGTGGGCCGTGTGGAGACCGGCACCATCAAGCCCGGCATGATCGTGTGCTTCGCCCCGGTCATGCTCACCACTGAGGTCAAGTCCGTGGAGATGCACCACGAGTCCCTGCCGGAGGCCTTCCCCGGTGACAACGTCGGCTTCAACGTGAAGAACGTCTCCGTCAAGGAGCTGCGTCGTGGCTACGTCGCCTCCGACTCGAAGAAGTCCCCCGCCAGCGGCTGCGAGGACTTC

>KM_H9a
CAAGCCTCTGCGTCTGCCCCTGCAGGACGTCTACAAAATCGGAGGTATTGGAACGGTCCCCGTGGGCCGTGTGGAGACCGGCACCATCAAGCCCGGCATGATCGTGTGCTTCGCCCCGGTCNNGCTCACCACTGAGGTCAAGTCCGTGGAGATGCACCACGAGTCCCTGCCGGAGGCNTTCCCCGGTGACAACGTCGGCTTCAACGTGAAGAACGTCTCCGTCAAGGAGCTGCGTCGTGGCTACGTCGCCTCCGACTCGAAGAAGTCCCCCGCCAGCGGCTGCGAGGACTTC

>KM_H9b
CAAGCCTCTGCGTCTGCCCCTGCAGGACGTCTACAAAATCGGAGGTATTGGAACGGTCCCCGTGGGCCGTGTGGAGACCGGCACCATCAAGCCCGGCATGATCGTGTGCTTCGCCCCGGTCNNGCTCACCACTGAGGTCAAGTCCGTGGAGATGCACCACGAGTCCCTGCCGGAGGCNTTCCCCGGTGACAACGTCGGCTTCAACGTGAAGAACGTCTCCGTCAAGGAGCTGCGTCGTGGCTACGTCGCCTCCGACTCGAAGAAGTCCCCCGCCAGCGGCTGCGAGGACTTC

>KM_H10a_B
CAAGCCTCTGCGTCTGCCCCTGCAGGANGTCTACAAAATCGGAGGTATTGGAACGGTCCCCGTGGGCCGTGTGGAGACCGGCACCATCAAGCCCGGCATGATCGTGTGCTTCGCCCCGGTCATGCTCACCACTGAGGTCAAGTCCGTGGAGATGCACCACGAGTCCCTGCCGGAGGCCTTCCCCGGTGACAACGTCGGCTTCAACGTGAAGAACGTCTCCGTCAAGGAGCTGCGTCGTGGCTACGTCGCCTCCGACTCGAAGAAGTCCCCCGCCAGCGGCTGCGAGGACTTC

>KM_H10b_B
CAAGCCTCTGCGTCTGCCCCTGCAGGANGTCTACAAAATCGGAGGTATTGGAACGGTCCCCGTGGGCCGTGTGGAGACCGGCACCATCAAGCCCGGCATGATCGTGTGCTTCGCCCCGGTCATGCTCACCACTGAGGTCAAGTCCGTGGAGATGCACCACGAGTCCCTGCCGGAGGCCTTCCCCGGTGACAACGTCGGCTTCAACGTGAAGAACGTCTCCGTCAAGGAGCTGCGTCGTGGCTACGTCGCCTCCGACTCGAAGAAGTCCCCCGCCAGCGGCTGCGAGGACTTC

>KM_H11a_B
CAAGCCTCTGCGTCTGCCCCTGCAGGACGTCTACAAAATCGGAGGTATTGGAACGGTCCCCGTGGGCCGTGTGGAGACCGGCACCATCAAGCCCGGCATGATCGTGTGCTTCGCCCCGGTCATGCTCACCACTGAGGTCAAGTCCGTGGAGATGCACCACGAGTCCCTGCCGGAGGCCTTCCCCGGTGACAACGTCGGCTTCAACGTGAAGAACGTCTCCGTCAAGGAGCTGCGTCGTGGCTACGTCGCCTCCGACTCGAAGAAGTCCCCCGCCAGCGGCTGCGAGGACTTC

>KM_H11b_B
CAAGCCTCTGCGTCTGCCCCTGCAGGACGTCTACAAAATCGGAGGTATTGGAACGGTCCCCGTGGGCCGTGTGGAGACCGGCACCATCAAGCCCGGCATGATCGTGTGCTTCGCCCCGGTCATGCTCACCACTGAGGTCAAGTCCGTGGAGATGCACCACGAGTCCCTGCCGGAGGCCTTCCCCGGTGACAACGTCGGCTTCAACGTGAAGAACGTCTCCGTCAAGGAGCTGCGTCGTGGCTACGTCGCCTCCGACTCGAAGAAGTCCCCCGCCAGCGGCTGCGAGGACTTC

>KM_H12a_B
CAAGCCTCTGCGTCTGCCCCTGCAGGACGTCTACAAAATCGGAGGTATTGGAACGGTCCCCGTGGGCCGTGTGGAGACCGGCACCATCAAGCCCGGCATGATCGTGTGCTTCGCCCCGGTCATGCTCACCACTGAGGTCAAGTCCGTGGAGATGCACCACGAGTCCCTGCCGGAGGCCTTCCCCGGTGACAACGTCGGCTTCAACGTGAAGAACGTCTCCGTCAAGGAGCTGCGTCGTGGCTACGTCGCCTCCGACTCGAAGAAGTCCCCCGCCAGCGGCTGCGAGGACTTC

>KM_H12b_B
CAAGCCTCTGCGTCTGCCCCTGCAGGACGTCTACAAAATCGGAGGTATTGGAACGGTCCCCGTGGGCCGTGTGGAGACCGGCACCATCAAGCCCGGCATGATCGTGTGCTTCGCCCCGGTCATGCTCACCACTGAGGTCAAGTCCGTGGAGATGCACCACGAGTCCCTGCCGGAGGCCTTCCCCGGTGACAACGTCGGCTTCAACGTGAAGAACGTCTCCGTCAAGGAGCTGCGTCGTGGCTACGTCGCCTCCGACTCGAAGAAGTCCCCCGCCAGCGGCTGCGAGGACTTC

>KM_H13a_B
CAAGCCTCTGCGTCTGCCCCTGCAGGACGTCTACAAAATCGGAGGTATTGGAACGGTCCCCGTGGGCCGTGTGGAGACCGGCACCATCAAGCCCGGCATGATCGTGTGCTTCGCCCCGGTCATGCTCACCACTGAGGTCAAGTCCGTGGAGATGCACCACGAGTCCCTGCCGGAGGCCTTCCCCGGTGACAACGTCGGCTTCAACGTGAAGAACGTCTCCGTCAAGGAGCTGCGTCGTGGCTACGTCGCCTCCGACTCGAAGAAGTCTCCCGCCAGCGGCTGCGAGGACTTC

>KM_H13b_B
CAAGCCTCTGCGTCTGCCCCTGCAGGACGTCTACAAAATCGGAGGTATTGGAACGGTCCCCGTGGGCCGTGTGGAGACCGGCACCATCAAGCCCGGCATGATCGTGTGCTTCGCCCCGGTCATGCTCACCACTGAGGTCAAGTCCGTGGAGATGCACCACGAGTCCCTGCCGGAGGCCTTCCCCGGTGACAACGTCGGCTTCAACGTGAAGAACGTCTCCGTCAAGGAGCTGCGTCGTGGCTACGTCGCCTCCGACTCGAAGAAGTCCCCCGCCAGCGGCTGCGAGGACTTC

>KM_H14a_B
CAAGCCTCTGCGTCTGCCCCTGCAGGACGTCTACAAAATCGGAGGTATTGGAACGGTCCCCGTGGGCCGTGTGGAGACCGGCACCATCAAGCCCGGCATGATCGTGTGCTTCGCCCCGGTCATGCTCACCACTGAGGTCAAGTCCGTGGAGATGCACCACGAGTCCCTGCCGGAGGCCTTCCCCGGTGACAACGTCGGCTTCAACGTGAAGAACGTCTCCGTCAAGGAGCTGCGTCGTGGCTACGTCGCCTCCGACTCGAAGAAGTCCCCCGCCAGCGGCTGCGAGGACTTC

>KM_H14b_B
CAAGCCTCTGCGTCTGCCCCTGCAGGACGTCTACAAAATCGGAGGTATTGGAACGGTCCCCGTGGGCCGTGTGGAGACCGGCACCATCAAGCCCGGCATGATCGTGTGCTTCGCCCCGGTCATGCTCACCACTGAGGTCAAGTCCGTGGAGATGCACCACGAGTCCCTGCCGGAGGCCTTCCCCGGTGACAACGTCGGCTTCAACGTGAAGAACGTCTCCGTCAAGGAGCTGCGTCGTGGCTACGTCGCCTCCGACTCGAAGAAGTCCCCCGCCAGCGGCTGCGAGGACTTC

>KM_H15a_B
CAAGCCTCTGCGTCTGCCCCTGCAGGACGTCTACAAAATCGGAGGTATTGGAACGGTCCCCGTGGGCCGTGTGGAGACCGGCACCATCAAGCCCGGCATGATCGTGTGCTTCGCCCCGGTCATGCTCACCACTGAGGTCAAGTCCGTGGAGATGCACCACGAGTCCCTGCCGGAGGCCTTCCCCGGTGACAACGTCGGCTTCAACGTGAAGAACGTCTCCGTCAAGGAGCTGCGTCGTGGCTACGTCGCCTCCGACTCGAAGAAGTCCCCCGCCAGCGGCTGCGAGGACTTC

>KM_H15b_B
CAAGCCTCTGCGTCTGCCCCTGCAGGACGTCTACAAAATCGGAGGTATTGGAACGGTCCCCGTGGGCCGTGTGGAGACCGGCACCATCAAGCCCGGCATGATCGTGTGCTTCGCCCCGGTCATGCTCACCACTGAGGTCAAGTCCGTGGAGATGCACCACGAGTCCCTGCCGGAGGCCTTCCCCGGTGACAACGTCGGCTTCAACGTGAAGAACGTCTCCGTCAAGGAGCTGCGTCGTGGCTACGTCGCCTCCGACTCGAAGAAGTCCCCCGCCAGCGGCTGCGAGGACTTC

>KM_H16a_B
CAAGCCTCTGCGTCTGCCCCTGCAGGACGTCTACAAAATCGGAGGTATTGGAACGGTCCCCGTGGGCCGTGTGGAGACCGGCACCATCAAGCCCGGCATGATCGTGTGCTTCGCCCCGGTCATGCTCACCACTGAGGTCAAGTCCGTGGAGATGCACCACGAGTCCCTGCCGGAGGCCTTCCCCGGTGACAACGTCGGCTTCAACGTGAAGAACGTCTCCGTCAAGGAGCTGCGTCGTGGCTACGTCGCCTCCGACTCGAAGAAGTCCCCCGCCAGCGGCTGCGAGGACTTC

>KM_H16b_B
CAAGCCTCTGCGTCTGCCCCTGCAGGACGTCTACAAAATCGGAGGTATTGGAACGGTCCCCGTGGGCCGTGTGGAGACCGGCACCATCAAGCCCGGCATGATCGTGTGCTTCGCCCCGGTCATGCTCACCACTGAGGTCAAGTCCGTGGAGATGCACCACGAGTCCCTGCCGGAGGCCTTCCCCGGTGACAACGTCGGCTTCAACGTGAAGAACGTCTCCGTCAAGGAGCTGCGTCGTGGCTACGTCGCCTCCGACTCGAAGAAGTCCCCCGCCAGCGGCTGCGAGGACTTC

>KM_M1a_B
CAAGCCTCTGCGTCTGCCCCTGCAGGACGTCTACAAAATCGGAGGTATTGGAACGGTCCCCGTGGGCCGTGTGGAGACCGGCACCATCAAGCCCGGCATGATCGTGTGCTTCGCCCCGGTCATGCTCACCACTGAGGTCAAGTCCGTGGAGATGCACCACGAGTCCCTGCCGGAGGCCTTCCCCGGTGACAACGTCGGCTTCAACGTGAAGAACGTCTCCGTCAAGGAGCTGCGTCGTGGCTACGTCGCCTCCGACTCGAAGAAGTCCCCCGCCAGCGGCTGCGAGGACTTC

>KM_M1b_B
CAAGCCTCTGCGTCTGCCCCTGCAGGACGTCTACAAAATCGGAGGTATTGGAACGGTCCCCGTGGGCCGTGTGGAGACCGGCACCATCAAGCCCGGCATGATCGTGTGCTTCGCCCCGGTCATGCTCACCACTGAGGTCAAGTCCGTGGAGATGCACCACGAGTCCCTGCCGGAGGCCTTCCCCGGTGACAACGTCGGCTTCAACGTGAAGAACGTCTCCGTCAAGGAGCTGCGTCGTGGCTACGTCGCCTCCGACTCGAAGAAGTCCCCCGCCAGCGGCTGCGAGGACTTC

>KM_M2a_B
CAAGCCTCTGCGTCTGCCCCTGCAGGACGTCTACAAAATCGGAGGTATTGGAACGGTCCCCGTGGGCCGTGTGGAGACCGGCACCATCAAGCCCGGAATGATCGTGTGCTTCGCCCCGGTCATGCTCACCACTGAGGTCAAGTCCGTGGAGATGCACCACGAGTCCCTGCCGGAGGCCTTCCCCGGTGACAACGTCGGCTTCAACGTGAAGAACGTCTCCGTCAAGGAGCTGCGTCGTGGCTACGTCGCCTCCGACTCGAAGAAGTCCCCCGCCAGCGGCTGCGAGGACTTC

>KM_M2b_B
CAAGCCTCTGCGTCTGCCCCTGCAGGACGTCTACAAAATCGGAGGTATTGGAACGGTCCCCGTGGGCCGTGTGGAGACCGGCACCATCAAGCCCGGCATGATCGTGTGCTTCGCCCCGGTCATGCTCACCACTGAGGTCAAGTCCGTGGAGATGCACCACGAGTCCCTGCCGGAGGCCTTCCCCGGTGACAACGTCGGCTTCAACGTGAAGAACGTCTCCGTCAAGGAGCTGCGTCGTGGCTACGTCGCCTCCGACTCGAAGAAGTCCCCCGCCAGCGGCTGCGAGGACTTC

>KM_M3a_B
CAAGCCTCTGCGTCTGCCCCTGCAGGACGTCTACAAAATCGGAGGTATTGGAACGGTCCCCGTGGGCCGTGTGGAGACCGGCACCATCAAGCCCGGCATGATCGTGTGCTTCGCCCCGGTCATGCTCACCACTGAGGTCAAGTCCGTGGAGATGCACCACGAGTCCCTGCCGGAGGCCTTCCCCGGTGACAACGTCGGCTTCAACGTGAAGAACGTCTCCGTCAAGGAGCTGCGTCGTGGCTACGTCGCCTCCGACTCGAAGAAGTCTCCCGCCAGCGGCTGCGAGGACTTC

>KM_M3b_B
CAAGCCTCTGCGTCTGCCCCTGCAGGACGTCTACAAAATCGGAGGTATTGGAACGGTCCCCGTGGGCCGTGTGGAGACCGGCACCATCAAGCCCGGCATGATCGTGTGCTTCGCCCCGGTCATGCTCACCACTGAGGTCAAGTCCGTGGAGATGCACCACGAGTCCCTGCCGGAGGCCTTCCCCGGTGACAACGTCGGCTTCAACGTGAAGAACGTCTCCGTCAAGGAGCTGCGTCGTGGCTACGTCGCCTCCGACTCGAAGAAGTCCCCCGCCAGCGGCTGCGAGGACTTC

>KM_M4a_B
CAAGCCTCTGCGTCTGCCCCTGCAGGACGTCTACAAAATCGGAGGTATTGGAACGGTCCCCGTGGGCCGTGTGGAGACCGGCACCATCAAGCCCGGCATGATCGTGTGCTTCGCCCCGGTCATGCTCACCACTGAGGTCAAGTCCGTGGAGATGCACCACGAGTCCCTGCCGGAGGCCTTCCCCGGTGACAACGTCGGCTTCAACGTGAAGAACGTCTCCGTCAAGGAGCTGCGTCGTGGCTACGTCGCCTCCGACTCGAAGAAGTCCCCCGCCAGCGGCTGCGAGGACTTC

>KM_M4b_B
CAAGCCTCTGCGTCTGCCCCTGCAGGACGTCTACAAAATCGGAGGTATTGGAACGGTCCCCGTGGGCCGTGTGGAGACCGGCACCATCAAGCCCGGCATGATCGTGTGCTTCGCCCCGGTCATGCTCACCACTGAGGTCAAGTCCGTGGAGATGCACCACGAGTCCCTGCCGGAGGCCTTCCCCGGTGACAACGTCGGCTTCAACGTGAAGAACGTCTCCGTCAAGGAGCTGCGTCGTGGCTACGTCGCCTCCGACTCGAAGAAGTCCCCCGCCAGCGGCTGCGAGGACTTC

>KM_M5a_B
CAAGCCTCTGCGTCTGCCCCTGCAGGACGTCTACAAAATCGGAGGTATTGGAACGGTCCCCGTGGGCCGTGTGGAGACCGGCACCATCAAGCCCGGCATGATCGTGTGCTTCGCCCCGGTCATGCTCACCACTGAGGTCAAGTCCGTGGAGATGCACCACGAGTCCCTGCCGGAGGCCTTCCCCGGTGACAACGTCGGCTTCAACGTGAAGAACGTCTCCGTCAAGGAGCTGCGTCGTGGCTACGTCGCCTCCGACTCGAAGAAGTCCCCCGCCAGCGGCTGCGAGGACTTC

>KM_M5b_B
CAAGCCTCTGCGTCTGCCCCTGCAGGACGTCTACAAAATCGGAGGTATTGGAACGGTCCCCGTGGGCCGTGTGGAGACCGGCACCATCAAGCCCGGCATGATCGTGTGCTTCGCCCCGGTCATGCTCACCACTGAGGTCAAGTCCGTGGAGATGCACCACGAGTCCCTGCCGGAGGCCTTCCCCGGTGACAACGTCGGCTTCAACGTGAAGAACGTCTCCGTCAAGGAGCTGCGTCGTGGCTACGTCGCCTCCGACTCGAAGAAGTCCCCCGCCAGCGGCTGCGAGGACTTC

>KM_M6a_B
CAAGCCTCTGCGTCTGCCCCTGCAGGACGTCTACAAAATCGGAGGTATTGGAACGGTCCCCGTGGGCCGTGTGGAGACCGGCACCATCAAGCCCGGCATGATCGTGTGCTTCGCCCCGGTCATGCTCACCACTGAGGTCAAGTCCGTGGAGATGCACCACGAGTCCCTGCCGGAGGCCTTCCCCGGTGACAACGTCGGCTTCAACGTGAAGAACGTCTCCGTCAAGGAGCTGCGTCGTGGCTACGTCGCCTCCGACTCGAAGAAGTCCCCCGCCAGCGGCTGCGAGGACTTC

>KM_M6b_B
CAAGCCTCTGCGTCTGCCCCTGCAGGACGTCTACAAAATCGGAGGTATTGGAACGGTCCCCGTGGGCCGTGTGGAGACCGGCACCATCAAGCCCGGCATGATCGTGTGCTTCGCCCCGGTCATGCTCACCACTGAGGTCAAGTCCGTGGAGATGCACCACGAGTCCCTGCCGGAGGCCTTCCCCGGTGACAACGTCGGCTTCAACGTGAAGAACGTCTCCGTCAAGGAGCTGCGTCGTGGCTACGTCGCCTCCGACTCGAAGAAGTCCCCCGCCAGCGGCTGCGAGGACTTC

>KM_M7a_B
CAAGCCTCTGCGTCTGCCCCTGCAGGACGTCTACAAAATCGGAGGTATTGGAACGGTCCCCGTGGGCCGTGTGGAGACCGGCACCATCAAGCCCGGCATGATCGTGTGCTTCGCCCCGGTCATGCTCACCACTGAGGTCAAGTCCGTGGAGATGCACCACGAGTCCCTGCCGGAGGCCTTCCCCGGTGACAACGTCGGCTTCAACGTGAAGAACGTCTCCGTCAAGGAGCTGCGTCGTGGCTACGTCGCCTCCGACTCGAAGAAGTCCCCCGCCAGCGGCTGCGAGGACTTC

>KM_M7b_B
CAAGCCTCTGCGTCTGCCCCTGCAGGACGTCTACAAAATCGGAGGTATTGGAACGGTCCCCGTGGGCCGTGTGGAGACCGGCACCATCAAGCCCGGCATGATCGTGTGCTTCGCCCCGGTCATGCTCACCACTGAGGTCAAGTCCGTGGAGATGCACCACGAGTCCCTGCCGGAGGCCTTCCCCGGTGACAACGTCGGCTTCAACGTGAAGAACGTCTCCGTCAAGGAGCTGCGTCGTGGCTACGTCGCCTCCGACTCGAAGAAGTCCCCCGCCAGCGGCTGCGAGGACTTC

>KM_M8a_B
CAAGCCTCTGCGTCTGCCCCTGCAGGACGTCTACAAAATCGGAGGTATTGGAACGGTCCCCGTGGGCCGTGTGGAGACCGGCACCATCAAGCCCGGCATGATCGTGTGCTTCGCCCCGGTCATGCTCACCACTGAGGTCAAGTCCGTGGAGATGCACCACGAGTCCCTGCCGGAGGCCTTCCCCGGTGACAACGTCGGCTTCAACGTGAAGAACGTCTCCGTCAAGGAGCTGCGTCGTGGCTACGTCGCCTCCGACTCGAAGAAGTCCCCCGCCAGCGGCTGCGAGGACTTC

>KM_M8b_B
CAAGCCTCTGCGTCTGCCCCTGCAGGACGTCTACAAAATCGGAGGTATTGGAACGGTCCCCGTGGGCCGTGTGGAGACCGGCACCATCAAGCCCGGCATGATCGTGTGCTTCGCCCCGGTCATGCTCACCACTGAGGTCAAGTCCGTGGAGATGCACCACGAGTCCCTGCCGGAGGCCTTCCCCGGTGACAACGTCGGCTTCAACGTGAAGAACGTCTCCGTCAAGGAGCTGCGTCGTGGCTACGTCGCCTCCGACTCGAAGAAGTCCCCCGCCAGCGGCTGCGAGGACTTC

>KM_M9a_B
CAAGCCTCTGCGTCTGCCCCTGCAGGACGTCTACAAAATCGGAGGTATTGGAACGGTCCCCGTGGGCCGTGTGGAGACCGGCACCATCAAGCCCGGCATGATCGTGTGCTTCGCCCCGGTCATGCTCACCACTGAGGTCAAGTCCGTGGAGATGCACCACGAGTCCCTGCCGGAGGCCTTCCCCGGTGACAACGTCGGCTTCAACGTGAAGAACGTCTCCGTCAAGGAGCTGCGTCGTGGCTACGTCGCCTCCGACTCGAAGAAGTCCCCCGCCAGCGGCTGCGAGGACTTC

>KM_M9b_B
CAAGCCTCTGCGTCTGCCCCTGCAGGACGTCTACAAAATCGGAGGTATTGGAACGGTCCCCGTGGGCCGTGTGGAGACCGGCACCATCAAGCCCGGCATGATCGTGTGCTTCGCCCCGGTCATGCTCACCACTGAGGTCAAGTCCGTGGAGATGCACCACGAGTCCCTGCCGGAGGCCTTCCCCGGTGACAACGTCGGCTTCAACGTGAAGAACGTCTCCGTCAAGGAGCTGCGTCGTGGCTACGTCGCCTCCGACTCGAAGAAGTCCCCCGCCAGCGGCTGCGAGGACTTC

>KM_M11a_B
CAAGCCTCTGCGTCTGCCCCTGCAGGACGTCTACAAAATCGGAGGTATTGGAACGGTCCCCGTGGGCCGTGTGGAGACCGGCACCATCAAGCCCGGCATGATCGTGTGCTTCGCCCCGGTCATGCTCACCACTGAGGTCAAGTCCGTGGAGATGCACCACGAGTCCCTGCCGGAGGCCTTCCCCGGTGACAACGTCGGCTTCAACGTGAAGAACGTCTCCGTCAAGGAGCTGCGTCGTGGCTACGTCGCCTCCGACTCGAAGAAGTCCCCCGCCAGCGGCTGCGAGGACTTC

>KM_M11b_B
CAAGCCTCTGCGTCTGCCCCTGCAGGACGTCTACAAAATCGGAGGTATTGGAACGGTCCCCGTGGGCCGTGTGGAGACCGGCACCATCAAGCCCGGCATGATCGTGTGCTTCGCCCCGGTCATGCTCACCACTGAGGTCAAGTCCGTGGAGATGCACCACGAGTCCCTGCCGGAGGCCTTCCCCGGTGACAACGTCGGCTTCAACGTGAAGAACGTCTCCGTCAAGGAGCTGCGTCGTGGCTACGTCGCCTCCGACTCGAAGAAGTCCCCCGCCAGCGGCTGCGAGGACTTC

>KM_M12a_B
CAAGCCTCTGCGTCTGCCCCTGCAGGACGTCTACAAAATCGGAGGTATTGGAACGGTCCCCGTGGGCCGTGTGGAGACCGGCACCATCAAGCCCGGCATGATCGTGTGCTTCGCCCCGGTCATGCTCACCACTGAGGTCAAGTCCGTGGAGATGCACCACGAGTCCCTGCCGGAGGCCTTCCCCGGTGACAACGTCGGCTTCAACGTGAAGAACGTCTCCGTCAAGGAGCTGCGTCGTGGCTACGTCGCCTCCGACTCGAAGAAGTCCCCCGCCAGCGGCTGCGAGGACTTC

>KM_M12b_B
CAAGCCTCTGCGTCTGCCCCTGCAGGACGTCTACAAAATCGGAGGTATTGGAACGGTCCCCGTGGGCCGTGTGGAGACCGGCACCATCAAGCCCGGCATGATCGTGTGCTTCGCCCCGGTCATGCTCACCACTGAGGTCAAGTCCGTGGAGATGCACCACGAGTCCCTGCCGGAGGCCTTCCCCGGTGACAACGTCGGCTTCAACGTGAAGAACGTCTCCGTCAAGGAGCTGCGTCGTGGCTACGTCGCCTCCGACTCGAAGAAGTCCCCCGCCAGCGGCTGCGAGGACTTC

>KM_M13a_B
CAAGCCTCTGCGTCTGCCCCTGCAGGACGTCTACAAAATCGGAGGTATTGGAACGGTCCCCGTGGGCCGTGTGGAGACCGGCACCATCAAGCCCGGCATGATCGTGTGCTTCGCCCCGGTCATGCTCACCACTGAGGTCAAGTCCGTGGAGATGCACCACGAGTCCCTGCCGGAGGCCTTCCCCGGTGACAACGTCGGCTTCAACGTGAAGAACGTCTCCGTCAAGGAGCTGCGTCGTGGCTACGTCGCCTCCGACTCGAAGAAGTCCCCCGCCAGCGGCTGCGAGGACTTC

>KM_M13b_B
CAAGCCTCTGCGTCTGCCCCTGCAGGACGTCTACAAAATCGGAGGTATTGGAACGGTCCCCGTGGGCCGTGTGGAGACCGGCACCATCAAGCCCGGCATGATCGTGTGCTTCGCCCCGGTCATGCTCACCACTGAGGTCAAGTCCGTGGAGATGCACCACGAGTCCCTGCCGGAGGCCTTCCCCGGTGACAACGTCGGCTTCAACGTGAAGAACGTCTCCGTCAAGGAGCTGCGTCGTGGCTACGTCGCCTCCGACTCGAAGAAGTCCCCCGCCAGCGGCTGCGAGGACTTC

>KM_M14a_B
CAAGCCTCTGCGTCTGCCCCTGCAGGACGTCTACAAAATCGGAGGTATTGGAACGGTCCCCGTGGGCCGTGTGGAGACCGGCACCATCAAGCCCGGCATGATCGTGTGCTTCGCCCCGGTCATGCTCACCACTGAGGTCAAGTCCGTGGAGATGCACCACGAGTCCCTGCCGGAGGCCTTCCCCGGTGACAACGTCGGCTTCAACGTGAAGAACGTCTCCGTCAAGGAGCTGCGTCGTGGCTACGTCGCCTCCGACTCGAAGAAGTCCCCCGCCAGCGGCTGCGAGGACTTC

>KM_M14b_B
CAAGCCTCTGCGTCTGCCCCTGCAGGACGTCTACAAAATCGGAGGTATTGGAACGGTCCCCGTGGGCCGTGTGGAGACCGGCACCATCAAGCCCGGCATGATCGTGTGCTTCGCCCCGGTCATGCTCACCACTGAGGTCAAGTCCGTGGAGATGCACCACGAGTCCCTGCCGGAGGCCTTCCCCGGTGACAACGTCGGCTTCAACGTGAAGAACGTCTCCGTCAAGGAGCTGCGTCGTGGCTACGTCGCCTCCGACTCGAAGAAGTCCCCCGCCAGCGGCTGCGAGGACTTC

>KM_M15a_B
CAAGCCNCTGCGTCTGCCCCTGCAGGACGTCTACAAAATCGGAGGTATTGGAACGGTCCCCGTGGGCCGTGTGGAGACCGGCACCATCAAGCCCGGCATGATCGTGTGCTTCGCCCCGGTCATGCTCACCACTGAGGTCAAGTCCGTGGAGATGCACCACGAGTCCCTGCCGGAGGCCTTCCCCGGTGACAACGTCGGCTTCAACGTGAAGAACGTCTCCGTCAAGGAGCTGCGTCGTGGCTACGTCGCCTCCGACTCGAAGAAGTCCCCCGCCAGCGGCTGCGAGGACTTC

>KM_M15b_B
CAAGCCNCTGCGTCTGCCCCTGCAGGACGTCTACAAAATCGGAGGTATTGGAACGGTCCCCGTGGGCCGTGTGGAGACCGGCACCATCAAGCCCGGCATGATCGTGTGCTTCGCCCCGGTCATGCTCACCACTGAGGTCAAGTCCGTGGAGATGCACCACGAGTCCCTGCCGGAGGCCTTCCCCGGTGACAACGTCGGCTTCAACGTGAAGAACGTCTCCGTCAAGGAGCTGCGTCGTGGCTACGTCGCCTCCGACTCGAAGAAGTCCCCCGCCAGCGGCTGCGAGGACTTC

>KM_M16a_B
CAAGCCTCTGCGTCTGCCCCTGCAGGACGTCTACAAAATCGGAGGTATTGGAACGGTCCCCGTGGGCCGTGTGGAGACCGGCACCATCAAGCCCGGCATGATCGTGTGCTTCGCCCCGGTCATGCTCACCACTGAGGTCAAGTCCGTGGAGATGCACCACGAGTCCCTGCCGGAGGCCTTCCCCGGTGACAACGTCGGCTTCAACGTGAAGAACGTCTCCGTCAAGGAGCTGCGTCGTGGCTACGTCGCCTCCGACTCGAAGAAGTCCCCCGCCAGCGGCTGCGAGGACTTC

>KM_M16b_B
CAAGCCTCTGCGTCTGCCCCTGCAGGACGTCTACAAAATCGGAGGTATTGGAACGGTCCCCGTGGGCCGTGTGGAGACCGGCACCATCAAGCCCGGCATGATCGTGTGCTTCGCCCCGGTCATGCTCACCACTGAGGTCAAGTCCGTGGAGATGCACCACGAGTCCCTGCCGGAGGCCTTCCCCGGTGACAACGTCGGCTTCAACGTGAAGAACGTCTCCGTCAAGGAGCTGCGTCGTGGCTACGTCGCCTCCGACTCGAAGAAGTCCCCCGCCAGCGGCTGCGAGGACTTC

>KM_M17a_B
CAAGCCTCTGCGTCTGCCCCTGCAGGACGTCTACAAAATCGGAGGTATTGGAACGGTCCCCGTGGGCCGTGTGGAGACCGGCACCATCAAGCCCGGCATGATCGTGTGCTTCGCCCCGGTCATGCTCACCACTGAGGTCAAGTCCGTGGAGATGCACCACGAGTCCCTGCCGGAGGCCTTCCCCGGTGACAACGTCGGCTTCAACGTGAAGAACGTCTCCGTCAAGGAGCTGCGTCGTGGCTACGTCGCCTCCGACTCGAAGAAGTCCCCCGCCAGCGGCTGCGAGGACTTC

>KM_M17b_B
CAAGCCTCTGCGTCTGCCCCTGCAGGACGTCTACAAAATCGGAGGTATTGGAACGGTCCCCGTGGGCCGTGTGGAGACCGGCACCATCAAGCCCGGCATGATCGTGTGCTTCGCCCCGGTCATGCTCACCACTGAGGTCAAGTCCGTGGAGATGCACCACGAGTCCCTGCCGGAGGCCTTCCCCGGTGACAACGTCGGCTTCAACGTGAAGAACGTCTCCGTCAAGGAGCTGCGTCGTGGCTACGTCGCCTCCGACTCGAAGAAGTCCCCCGCCAGCGGCTGCGAGGACTTC

>OF_H1a_B
CAAGCCTCTGCGTCTGCCCCTGCAGGACGTCTACAAAATCGGAGGTATTGGAACGGTCCCCGTGGGCCGTGTGGAGACCGGCACCATCAAGCCCGGCATGATCGTGTGCTTCGCCCCGGTCATGCTCACCACTGAGGTCAAGTCCGTGGAGATGCACCACGAGTCCCTGCCGGAGGCCTTCCCCGGTGACAACGTCGGCTTCAACGTGAAGAACGTCTCCGTCAAGGAGCTGCGTCGTGGCTACGTCGCCTCCGACTCGAAGAAGTCCCCCGCCAGCGGCTGCGAGGACTTC

>OF_H1b_B
CAAGCCTCTGCGTCTGCCCCTGCAGGACGTCTACAAAATCGGAGGTATTGGAACGGTCCCCGTGGGCCGTGTGGAGACCGGCACCATCAAGCCCGGCATGATCGTGTGCTTCGCCCCGGTCATGCTCACCACTGAGGTCAAGTCCGTGGAGATGCACCACGAGTCCCTGCCGGAGGCCTTCCCCGGTGACAACGTCGGCTTCAACGTGAAGAACGTCTCCGTCAAGGAGCTGCGTCGTGGCTACGTCGCCTCCGACTCGAAGAAGTCCCCCGCCAGCGGCTGCGAGGACTTC

>OF_H2a_B
CAAGCCTCTGCGTCTGCCCCTGCAGGACGTCTACAAAATCGGAGGTATTGGAACGGTCCCCGTGGGCCGTGTGGAGACCGGCACCATCAAGCCCGGCATGATCGTGTGCTTCGCCCCGGTCATGCTCACCACTGAGGTCAAGTCCGTGGAGATGCACCACGAGTCCCTGCCGGAGGCCTTCCCCGGTGACAACGTCGGCTTCAACGTGAAGAACGTCTCCGTCAAGGAGCTGCGTCGTGGCTACGTCGCCTCCGACTCGAAGAAGTCCCCCGCCAGCGGCTGCGAGGACTTC

>OF_H2b_B
CAAGCCTCTGCGTCTGCCCCTGCAGGACGTCTACAAAATCGGAGGTATTGGAACGGTCCCCGTGGGCCGTGTGGAGACCGGCACCATCAAGCCCGGCATGATCGTGTGCTTCGCCCCGGTCATGCTCACCACTGAGGTCAAGTCCGTGGAGATGCACCACGAGTCCCTGCCGGAGGCCTTCCCCGGTGACAACGTCGGCTTCAACGTGAAGAACGTCTCCGTCAAGGAGCTGCGTCGTGGCTACGTCGCCTCCGACTCGAAGAAGTCCCCCGCCAGCGGCTGCGAGGACTTC

>OF_H3a_B
CAAGCCTCTGCGTCTGCCCCTGCAGGACGTCTACAAAATCGGAGGTATTGGAACGGTCCCCGTGGGCCGTGTGGAGACCGGCACCATCAAGCCCGGCATGATCGTGTGCTTCGCCCCGGTCATGCTCACCACTGAGGTCAAGTCCGTGGAGATGCACCACGAGTCCCTGCCGGAGGCCTTCCCCGGTGACAACGTCGGCTTCAACGTGAAGAACGTCTCCGTCAAGGAGCTGCGTCGTGGCTACGTCGCCTCCGACTCGAAGAAGTCTCCCGCCAGCGGCTGCGAGGACTTC

>OF_H3b_B
CAAGCCTCTGCGTCTGCCCCTGCAGGACGTCTACAAAATCGGAGGTATTGGAACGGTCCCCGTGGGCCGTGTGGAGACCGGCACCATCAAGCCCGGCATGATCGTGTGCTTCGCCCCGGTCATGCTCACCACTGAGGTCAAGTCCGTGGAGATGCACCACGAGTCCCTGCCGGAGGCCTTCCCCGGTGACAACGTCGGCTTCAACGTGAAGAACGTCTCCGTCAAGGAGCTGCGTCGTGGCTACGTCGCCTCCGACTCGAAGAAGTCCCCCGCCAGCGGCTGCGAGGACTTC

>OF_H4a_B
CAAGCCTCTGCGTCTGCCCCTGCAGGACGTCTACAAAATCGGAGGTATTGGAACGGTCCCCGTGGGCCGTGTGGAGACCGGCACCATCAAGCCCGGCATGATCGTGTGCTTCGCCCCGGTCATGCTCACCACTGAGGTCAAGTCCGTGGAGATGCACCACGAGTCCCTGCCGGAGGCCTTCCCCGGTGACAACGTCGGCTTCAACGTGAAGAACGTCTCCGTCAAGGAGCTGCGTCGTGGCTACGTCGCCTCCGACTCGAAGAAGTCCCCCGCCAGCGGCTGCGAGGACTTC

>OF_H4b_B
CAAGCCTCTGCGTCTGCCCCTGCAGGACGTCTACAAAATCGGAGGTATTGGAACGGTCCCCGTGGGCCGTGTGGAGACCGGCACCATCAAGCCCGGCATGATCGTGTGCTTCGCCCCGGTCATGCTCACCACTGAGGTCAAGTCCGTGGAGATGCACCACGAGTCCCTGCCGGAGGCCTTCCCCGGTGACAACGTCGGCTTCAACGTGAAGAACGTCTCCGTCAAGGAGCTGCGTCGTGGCTACGTCGCCTCCGACTCGAAGAAGTCCCCCGCCAGCGGCTGCGAGGACTTC

>OF_H5a_B
CAAGCCTCTGCGTCTGCCCCTGCAGGACGTCTACAAAATCGGAGGTATTGGAACGGTCCCCGTGGGCCGTGTGGAGACCGGCACCATCAAGCCCGGCATGATCGTGTGCTTCGCCCCGGTCATGCTCACCACTGAGGTCAAGTCCGTGGAGATGCACCACGAGTCCCTGCCGGAGGCCTTCCCCGGTGACAACGTCGGCTTCAACGTGAAGAACGTCTCCGTCAAGGAGCTGCGTCGTGGCTACGTCGCCTCCGACTCGAAGAAGTCCCCCGCCAGCGGCTGCGAGGACTTC

>OF_H5b_B
CAAGCCTCTGCGTCTGCCCCTGCAGGACGTCTACAAAATCGGAGGTATTGGAACGGTCCCCGTGGGCCGTGTGGAGACCGGCACCATCAAGCCCGGCATGATCGTGTGCTTCGCCCCGGTCATGCTCACCACTGAGGTCAAGTCCGTGGAGATGCACCACGAGTCCCTGCCGGAGGCCTTCCCCGGTGACAACGTCGGCTTCAACGTGAAGAACGTCTCCGTCAAGGAGCTGCGTCGTGGCTACGTCGCCTCCGACTCGAAGAAGTCCCCCGCCAGCGGCTGCGAGGACTTC

>OF_H6a_B
CAAGCCTCTGCGTCTGCCCCTGCAGGACGTCTACAAAATCGGAGGTATTGGAACGGTCCCCGTGGGCCGTGTGGAGACCGGCACCATCAAGCCCGGCATGATCGTGTGCTTCGCCCCGGTCATGCTCACCACTGAGGTCAAGTCCGTGGAGATGCACCACGAGTCCCTGCCGGAGGCCTTCCCCGGTGACAACGTCGGCTTCAACGTGAAGAACGTCTCCGTCAAGGAGCTGCGTCGTGGCTACGTCGCCTCCGACTCGAAGAAGTCCCCCGCCAGCGGCTGCGAGGACTTC

>OF_H6b_B
CAAGCCTCTGCGTCTGCCCCTGCAGGACGTCTACAAAATCGGAGGTATTGGAACGGTCCCCGTGGGCCGTGTGGAGACCGGCACCATCAAGCCCGGCATGATCGTGTGCTTCGCCCCGGTCATGCTCACCACTGAGGTCAAGTCCGTGGAGATGCACCACGAGTCCCTGCCGGAGGCCTTCCCCGGTGACAACGTCGGCTTCAACGTGAAGTACGTCTCCGTCAAGGAGCTGCGTCGTGGCTACGTCGCCTCCGACTCGAAGAAGTCCCCCGCCAGCGGCTGCGAGGACTTC

>OF_H7a_B
CAAGCCTCTGCGTCTGCCCCTGCAGGACGTCTACAAAATCGGAGGTATTGGAACGGTCCCCGTGGGCCGTGTGGAGACCGGCACCATCAAGCCCGGCATGATCGTGTGCTTCGCCCCGGTCATGCTCACCACTGAGGTCAAGTCCGTGGAGATGCACCACGAGTCCCTGCCGGAGGCCTTCCCCGGTGACAACGTCGGCTTCAACGTGAAGAACGTCTCCGTCAAGGAGCTGCGTCGTGGCTACGTCGCCTCCGACTCGAAGAAGTCTCCCGCCAGCGGCTGCGAGGACTTC

>OF_H7b_B
CAAGCCTCTGCGTCTGCCCCTGCAGGACGTCTACAAAATCGGAGGTATTGGAACGGTCCCCGTGGGCCGTGTGGAGACCGGCACCATCAAGCCCGGCATGATCGTGTGCTTCGCCCCGGTCATGCTCACCACTGAGGTCAAGTCCGTGGAGATGCACCACGAGTCCCTGCCGGAGGCCTTCCCCGGTGACAACGTCGGCTTCAACGTGAAGAACGTCTCCGTCAAGGAGCTGCGTCGTGGCTACGTCGCCTCCGACTCGAAGAAGTCCCCCGCCAGCGGCTGCGAGGACTTC

>OF_H8a_B
CAAGCCTCTGCGTCTGCCCCTGCAGGACGTCTACAAAATCGGAGGTATTGGAACGGTCCCCGTGGGCCGTGTGGAGACCGGCACCATCAAGCCCGGCATGATCGTGTGCTTCGCCCCGGTCATGCTCACCACTGAGGTCAAGTCCGTGGAGATGCACCACGAGTCCCTGCCGGAGGCCTTCCCCGGTGACAACGTCGGCTTCAACGTGAAGAACGTCTCCGTCAAGGAGCTGCGTCGTGGCTACGTCGCCTCCGACTCGAAGAAGTCCCCCGCCAGCGGCTGCGAGGACTTC

>OF_H8b_B
CAAGCCTCTGCGTCTGCCCCTGCAGGACGTCTACAAAATCGGAGGTATTGGAACGGTCCCCGTGGGCCGTGTGGAGACCGGCACCATCAAGCCCGGCATGATCGTGTGCTTCGCCCCGGTCATGCTCACCACTGAGGTCAAGTCCGTGGAGATGCACCACGAGTCCCTGCCGGAGGCCTTCCCCGGTGACAACGTCGGCTTCAACGTGAAGAACGTCTCCGTCAAGGAGCTGCGTCGTGGCTACGTCGCCTCCGACTCGAAGAAGTCCCCCGCCAGCGGCTGCGAGGACTTC

>OF_H9a_B
CAAGCCTCTGCGTCTGCCCCTGCAGGACGTCTACAAAATCGGAGGTATTGGAACGGTCCCCGTGGGCCGTGTGGAGACCGGCACCATCAAGCCCGGCATGATCGTGTGCTTCGCCCCGGTCATGCTCACCACTGAGGTCAAGTCCGTGGAGATGCACCACGAGTCCCTGCCGGAGGCCTTCCCCGGTGACAACGTCGGCTTCAACGTGAAGAACGTCTCCGTCAAGGAGCTGCGTCGTGGCTACGTCGCCTCCGACTCGAAGAAGTCCCCCGCCAGCGGCTGCGAGGACTTC

>OF_H9b_B
CAAGCCTCTGCGTCTGCCCCTGCAGGACGTCTACAAAATCGGAGGTATTGGAACGGTCCCCGTGGGCCGTGTGGAGACCGGCACCATCAAGCCCGGCATGATCGTGTGCTTCGCCCCGGTCATGCTCACCACTGAGGTCAAGTCCGTGGAGATGCACCACGAGTCCCTGCCGGAGGCCTTCCCCGGTGACAACGTCGGCTTCAACGTGAAGAACGTCTCCGTCAAGGAGCTGCGTCGTGGCTACGTCGCCTCCGACTCGAAGAAGTCCCCCGCCAGCGGCTGCGAGGACTTC

>OF_H10a_B
CAAGCCTCTGCGTCTGCCCCTGCAGGACGTCTACAAAATCGGAGGTATTGGAACGGTCCCCGTGGGCCGTGTGGAGACCGGCACCATCAAGCCCGGCATGATCGTGTGCTTCGCCCCGGTCATGCTCACCACTGAGGTCAAGTCCGTGGAGATGCACCACGAGTCCCTGCCGGAGGCCTTCCCCGGTGACAACGTCGGCTTCAACGTGAAGAACGTCTCCGTCAAGGAGCTGCGTCGTGGCTACGTCGCCTCCGACTCGAAGAAGTCNCCCGCCAGCGGCTGCGAGGACTTC

>OF_H10b_B
CAAGCCTCTGCGTCTGCCCCTGCAGGACGTCTACAAAATCGGAGGTATTGGAACGGTCCCCGTGGGCCGTGTGGAGACCGGCACCATCAAGCCCGGCATGATCGTGTGCTTCGCCCCGGTCATGCTCACCACTGAGGTCAAGTCCGTGGAGATGCACCACGAGTCCCTGCCGGAGGCCTTCCCCGGTGACAACGTCGGCTTCAACGTGAAGAACGTCTCCGTCAAGGAGCTGCGTCGTGGCTACGTCGCCTCCGACTCGAAGAAGTCNCCCGCCAGCGGCTGCGAGGACTTC

>OF_H11a_B
CAAGCCTCTGCGTCTGCCCCTGCAGGACGTCTACAAAATCGGAGGTATTGGAACGGTCCCCGTGGGCCGTGTGGAGACCGGCACCATCAAGCCCGGCATGATCGTGTGCTTCGCCCCGGTCATGCTCACCACTGAGGTCAAGTCCGTGGAGATGCACCACGAGTCCCTGCCGGAGGCCTTCCCCGGTGACAACGTCGGCTTCAACGTGAAGAACGTCTCCGTCAAGGAGCTGCGTCGTGGCTACGTCGCCTCCGACTCGAAGAAGTCCCCCGCCAGCGGCTGCGAGGACTTC

>OF_H11b_B
CAAGCCTCTGCGTCTGCCCCTGCAGGACGTCTACAAAATCGGCGGTATTGGAACGGTCCCCGTGGGCCGTGTGGAGACCGGCACCATCAAGCCCGGCATGATCGTGTGCTTCGCCCCGGTCATGCTCACCACTGAGGTCAAGTCCGTGGAGATGCACCACGAGTCCCTGCCGGAGGCCTTCCCCGGTGACAACGTCGGCTTCAACGTGAAGAACGTCTCCGTCAAGGAGCTGCGTCGTGGCTACGTCGCCTCCGACTCGAAGAAGTCCCCCGCCAGCGGCTGCGAGGACTTC

>OF_H12a_B
CAAGCCTCTGCGTCTGCCCCTGCAGGACGTCTACAAAATCGGCGGTATTGGAACGGTCCCCGTGGGCCGTGTGGAGACCGGCACCATCAAGCCCGGCATGATCGTGTGCTTCGCCCCGGTCATGCTCACCACTGAGGTCAAGTCCGTGGAGATGCACCACGAGTCCCTGCCGGAGGCCTTCCCCGGTGACAACGTCGGCTTCAACGTGAAGAACGTCTCCGTCAAGGAGCTGCGTCGTGGCTACGTCGCCTCCGACTCGAAGAAGTCCCCCGCCAGCGGCTGCGAGGACTTC

>OF_H12b_B
CAAGCCTCTGCGTCTGCCCCTGCAGGACGTCTACAAAATCGGAGGTATTGGAACGGTCCCCGTGGGCCGTGTGGAGACCGGCACCATCAAGCCCGGCATGATCGTGTGCTTCGCCCCGGTCATGCTCACCACTGAGGTCAAGTCCGTGGAGATGCACCACGAGTCCCTGCCGGAGGCCTTCCCCGGTGACAACGTCGGCTTCAACGTGAAGAACGTCTCCGTCAAGGAGCTGCGTCGTGGCTACGTCGCCTCCGACTCGAAGAAGTCCCCCGCCAGCGGCTGCGAGGACTTC

>OF_H13a_B
CAAGCCTCTGCGTCTGCCCCTGCAGGACGTCTACAAAATCGGAGGTATTGGAACGGTCCCCGTGGGCCGTGTGGAGACCGGCACCATCAAGCCCGGCATGATCGTGTGCTTCGCCCCGGTCATGCTCACCACTGAGGTCAAGTCCGTGGAGATGCACCACGAGTCCCTGCCGGAGGCCTTCCCCGGTGACAACGTCGGCTTCAACGTGAAGAACGTCTCCGTCAAGGAGCTGCGTCGTGGCTACGTCGCCTCCGACTCGAAGAAGTCCCCCGCCAGCGGCTGCGAGGACTTC

>OF_H13b_B
CAAGCCTCTGCGTCTGCCCCTGCAGGACGTCTACAAAATCGGAGGTATTGGAACGGTCCCCGTGGGCCGTGTGGAGACCGGCACCATCAAGCCCGGCATGATCGTGTGCTTCGCCCCGGTCATGCTCACCACTGAGGTCAAGTCCGTGGAGATGCACCACGAGTCCCTGCCGGAGGCCTTCCCCGGTGACAACGTCGGCTTCAACGTGAAGAACGTCTCCGTCAAGGAGCTGCGTCGTGGCTACGTCGCCTCCGACTCGAAGAAGTCCCCCGCCAGCGGCTGCGAGGACTTC

>OF_H14a_B
CAAGCCTCTGCGTCTGCCCCTGCAGGACGTCTACAAAATCGGAGGTATTGGAACGGTCCCCGTGGGCCGTGTGGAGACCGGCACCATCAAGCCCGGCATGATCGTGTGCTTCGCCCCGGTCATGCTCACCACTGAGGTCAAGTCCGTGGAGATGCACCACGAGTCCCTGCCGGAGGCCTTCCCCGGTGACAACGTCGGCTTCAACGTGAAGAACGTCTCCGTCAAGGAGCTGCGTCGTGGCTACGTCGCCTCCGACTCGAAGAAGTCCCCCGCCAGCGGCTGCGAGGACTTC

>OF_H14b_B
CAAGCCTCTGCGTCTGCCCCTGCAGGACGTCTACAAAATCGGAGGTATTGGAACGGTCCCCGTGGGCCGTGTGGAGACCGGCACCATCAAGCCCGGCATGATCGTGTGCTTCGCCCCGGTCATGCTCACCACTGAGGTCAAGTCCGTGGAGATGCACCACGAGTCCCTGCCGGAGGCCTTCCCCGGTGACAACGTCGGCTTCAACGTGAAGAACGTCTCCGTCAAGGAGCTGCGTCGTGGCTACGTCGCCTCCGACTCGAAGAAGTCCCCCGCCAGCGGCTGCGAGGACTTC

>OF_H15a_B
CAAGCCTCTGCGTCTGCCCCTGCAGGATGTCTACAAAATCGGAGGTATTGGAACGGTCCCCGTGGGCCGTGTGGAGACCGGCACCATCAAGCCCGGCATGATCGTGTGCTTCGCCCCGGTCATGCTCACCACTGAGGTCAAGTCCGTGGAGATGCACCACGAGTCCCTGCCGGAGGCCTTCCCCGGTGACAACGTCGGCTTCAACGTGAAGAACGTCTCCGTCAAGGAGCTGCGTCGTGGCTACGTCGCCTCCGACTCGAAGAAGTCCCCCGCCAGCGGCTGCGAGGACTTC

>OF_H15b_B
CAAGCCTCTGCGTCTGCCCCTGCAGGACGTCTACAAAATCGGAGGTATTGGAACGGTCCCCGTGGGCCGTGTGGAGACCGGCACCATCAAGCCCGGCATGATCGTGTGCTTCGCCCCGGTCATGCTCACCACTGAGGTCAAGTCCGTGGAGATGCACCACGAGTCCCTGCCGGAGGCCTTCCCCGGTGACAACGTCGGCTTCAACGTGAAGAACGTCTCCGTCAAGGAGCTGCGTCGTGGCTACGTCGCCTCCGACTCGAAGAAGTCCCCCGCCAGCGGCTGCGAGGACTTC

>OF_H16a_B
CAAGCCTCTGCGTCTGCCCCTGCAGGACGTCTACAAAATCGGAGGTATTGGAACGGTCCCCGTGGGCCGTGTGGAGACCGGCACCATCAAGCCCGGCATGATCGTGTGCTTCGCCCCGGTCATGCTCACCACTGAGGTCAAGTCCGTGGAGATGCACCACGAGTCCCTGCCGGAGGCCTTCCCCGGTGACAACGTCGGCTTCAACGTGAAGAACGTCTCCGTCAAGGAGCTGCGTCGTGGCTACGTCGCCTCCGACTCGAAGAAGTCCCCCGCCAGCGGCTGCGAGGACTTC

>OF_H16b_B
CAAGCCTCTGCGTCTGCCCCTGCAGGACGTCTACAAAATCGGAGGTATTGGAACGGTCCCCGTGGGCCGTGTGGAGACCGGCACCATCAAGCCCGGCATGATCGTGTGCTTCGCCCCGGTCATGCTCACCACTGAGGTCAAGTCCGTGGAGATGCACCACGAGTCCCTGCCGGAGGCCTTCCCCGGTGACAACGTCGGCTTCAACGTGAAGAACGTCTCCGTCAAGGAGCTGCGTCGTGGCTACGTCGCCTCCGACTCGAAGAAGTCCCCCGCCAGCGGCTGCGAGGACTTC

>OF_H17a_B
CAAGCCTCTGCGTCTGCCCCTGCAGGACGTCTACAAAATCGGAGGNATTGGAACGGTCCCCGTGGGCCGTGTGGAGACCGGCACCATCAAGCCCGGCATGATCGTGTGCTTCGCCCCGGTCATGCTCACCACTGAGGTCAAGTCCGTGGAGATGCACCACGAGTCCCTGCCGGAGGCCTTCCCCGGTGACAACGTCGGCTTCAACGTGAAGAACGTCTCCGTCAAGGAGCTGCGTCGTGGCTACGTCGCCTCCGACTCGAAGAAGTCCCCCGCCAGCGGCTGCGAGGACTTC

>OF_H17b_B
CAAGCCTCTGCGTCTGCCCCTGCAGGACGTCTACAAAATCGGAGGNATTGGAACGGTCCCCGTGGGCCGTGTGGAGACCGGCACCATCAAGCCCGGCATGATCGTGTGCTTCGCCCCGGTCATGCTCACCACTGAGGTCAAGTCCGTGGAGATGCACCACGAGTCCCTGCCGGAGGCCTTCCCCGGTGACAACGTCGGCTTCAACGTGAAGAACGTCTCCGTCAAGGAGCTGCGTCGTGGCTACGTCGCCTCCGACTCGAAGAAGTCCCCCGCCAGCGGCTGCGAGGACTTC

>OF_H18a_B
CAAGCCTCTGCGTCTGCCCCTGCAGGACGTCTACAAAATCGGAGGTATTGGAACGGTCCCCGTGGGCCGTGTGGAGACCGGCACCATCAAGCCCGGCATGATCGTGTGCTTCGCCCCGGTCATGCTCACCACTGAGGTCAAGTCCGTGGAGATGCACCACGAGTCCCTGCCGGAGGCCTTCCCCGGTGACAACGTCGGCTTCAACGTGAAGAACGTCTCCGTCAAGGAGCTGCGTCGTGGCTACGTCGCCTCCGACTCGAAGAAGTCNCCCGCCAGCGGCTGCGAGGACTTC

>OF_H18b_B
CAAGCCTCTGCGTCTGCCCCTGCAGGACGTCTACAAAATCGGAGGTATTGGAACGGTCCCCGTGGGCCGTGTGGAGACCGGCACCATCAAGCCCGGCATGATCGTGTGCTTCGCCCCGGTCATGCTCACCACTGAGGTCAAGTCCGTGGAGATGCACCACGAGTCCCTGCCGGAGGCCTTCCCCGGTGACAACGTCGGCTTCAACGTGAAGAACGTCTCCGTCAAGGAGCTGCGTCGTGGCTACGTCGCCTCCGACTCGAAGAAGTCNCCCGCCAGCGGCTGCGAGGACTTC

>OF_H19a_B
CAAGCCTCTGCGTCTGCCCCTGCAGGACGTCTACAAAATCGGAGGTATTGGAACGGTCCCCGTGGGCCGTGTGGAGACCGGCACCATCAAGCCCGGCATGATCGTGTGCTTCGCCCCGGTCATGCTCACCACTGAGGTCAAGTCCGTGGAGATGCACCACGAGTCCCTGCCGGAGGCCTTCCCCGGTGACAACGTCGGCTTCAACGTGAAGAACGTCTCCGTCAAGGAGCTGCGTCGTGGCTACGTCGCCTCCGACTCGAAGAAGTCCCCCGCCAGCGGCTGCGAGGACTTC

>OF_H19b_B
CAAGCCTCTGCGTCTGCCCCTGCAGGACGTCTACAAAATCGGAGGTATTGGAACGGTCCCCGTGGGCCGTGTGGAGACCGGCACCATCAAGCCCGGCATGATCGTGTGCTTCGCCCCGGTCATGCTCACCACTGAGGTCAAGTCCGTGGAGATGCACCACGAGTCCCTGCCGGAGGCCTTCCCCGGTGACAACGTCGGCTTCAACGTGAAGAACGTCTCCGTCAAGGAGCTGCGTCGTGGCTACGTCGCCTCCGACTCGAAGAAGTCCCCCGCCAGCGGCTGCGAGGACTTC

>OF_H20a_B
CAAGCCTCTGCGTCTGCCCCTGCAGGACGTCTACAAAATCGGAGGTATTGGAACGGTCCCCGTGGGCCGTGTGGAGACCGGCACCATCAAGCCCGGCATGATCGTGTGCTTCGCCCCGGTCATGCTCACCACTGAGGTCAAGTCNGTGGAGATGCACCACGAGTCCCTGCCGGAGGCNTTCCCCGGTGACAACGTCGGCTTCAACGTGAAGAACGTCTCCGTCAAGGAGCTGCGTCGTGGCTACGTCGCCTCNGACTCGAAGAAGTCCCCCGCCAGCGGCTGCGAGGACTTC

>OF_H20b_B
CAAGCCTCTGCGTCTGCCCCTGCAGGACGTCTACAAAATCGGAGGTATTGGAACGGTCCCCGTGGGCCGTGTGGAGACCGGCACCATCAAGCCCGGCATGATCGTGTGCTTCGCCCCGGTCATGCTCACCACTGAGGTCAAGTCNGTGGAGATGCACCACGAGTCCCTGCCGGAGGCNTTCCCCGGTGACAACGTCGGCTTCAACGTGAAGAACGTCTCCGTCAAGGAGCTGCGTCGTGGCTACGTCGCCTCNGACTCGAAGAAGTCCCCCGCCAGCGGCTGCGAGGACTTC

>OF_H27a_B
CAAGCCTCTGCGTCTGCCCCTGCAGGACGTCTACAAAATCGGAGGTATTGGAACGGTCCCCGTGGGCCGTGTGGAGACCGGCACCATCAAGCCCGGCATGATCGTGTGCTTCGCCCCGGTCATGCTCACCACTGAGGTCAAGTCCGTGGAGATGCACCACGAGTCCCTGCCGGAGGCCTTCCCCGGTGACAACGTCGGCTTCAACGTGAAGAACGTCTCNGTCAAGGAGCTGCGTCGTGGCTACGTCGCCTCCGACTCGAAGAAGTCCCCCGCCAGCGGCTGCGAGGACTTC

>OF_H27b_B
CAAGCCTCTGCGTCTGCCCCTGCAGGACGTCTACAAAATCGGAGGTATTGGAACGGTCCCCGTGGGCCGTGTGGAGACCGGCACCATCAAGCCCGGCATGATCGTGTGCTTCGCCCCGGTCATGCTCACCACTGAGGTCAAGTCCGTGGAGATGCACCACGAGTCCCTGCCGGAGGCCTTCCCCGGTGACAACGTCGGCTTCAACGTGAAGAACGTCTCNGTCAAGGAGCTGCGTCGTGGCTACGTCGCCTCCGACTCGAAGAAGTCCCCCGCCAGCGGCTGCGAGGACTTC

>OF_H21a_B
CAAGCCTCTGCGTCTGCCCCTGCAGGACGTCTACAAAATCGGAGGTATTGGAACGGTCCCCGTGGGCCGTGTGGAGACCGGCACCATCAAGCCCGGCATGATCGTGTGCTTCGCCCCGGTCATGCTCACCACTGAGGTCAAGTCCGTGGAGATGCACCACGAGTCCCTGCCGGAGGCCTTCCCCGGTGACAACGTCGGCTTCAACGTGAAGAACGTCTCCGTCAAGGAGCTGCGTCGTGGCTACGTCGCCTCCGACTCGAAGAAGTCCCCCGCCAGCGGCTGCGAGGACTTC

>OF_H21b_B
CAAGCCTCTGCGTCTGCCCCTGCAGGACGTCTACAAAATCGGAGGTATTGGAACGGTCCCCGTGGGCCGTGTGGAGACCGGCACCATCAAGCCCGGCATGATCGTGTGCTTCGCCCCGGTCATGCTCACCACTGAGGTCAAGTCCGTGGAGATGCACCACGAGTCCCTGCCGGAGGCCTTCCCCGGTGACAACGTCGGCTTCAACGTGAAGAACGTCTCCGTCAAGGAGCTGCGTCGTGGCTACGTCGCCTCCGACTCGAAGAAGTCCCCCGCCAGCGGCTGCGAGGACTTC

>OF_H22a_B
CAAGCCTCTGCGTCTGCCCCTGCAGGACGTCTACAAAATCGGAGGTATTGGAACGGTCCCCGTGGGCCGTGTGGAGACCGGCACCATCAAGCCCGGCATGATCGTGTGCTTCGCCCCGGTCATGCTCACCACTGAGGTCAAGTCCGTGGAGATGCACCACGAGTCCCTGCCGGAGGCCTTCCCCGGTGACAACGTCGGCTTCAACGTGAAGAACGTCTCCGTCAAGGAGCTGCGTCGTGGCTACGTCGCCTCCGACTCGAAGAAGTCCCCCGCCAGCGGCTGCGAGGACTTC

>OF_H22b_B
CAAGCCTCTGCGTCTGCCCCTGCAGGACGTCTACAAAATCGGAGGTATTGGAACGGTCCCCGTGGGCCGTGTGGAGACCGGCACCATCAAGCCCGGCATGATCGTGTGCTTCGCCCCGGTCATGCTCACCACTGAGGTCAAGTCCGTGGAGATGCACCACGAGTCCCTGCCGGAGGCCTTCCCCGGTGACAACGTCGGCTTCAACGTGAAGAACGTCTCCGTCAAGGAGCTGCGTCGTGGCTACGTCGCCTCCGACTCGAAGAAGTCCCCCGCCAGCGGCTGCGAGGACTTC

>OF_H23a
CAAGCCTCTGCGTCTGCCCCTGCAGGACGTCTACAAAATCGGAGGTATTGGAACGGTCCCCGTGGGCCGTGTGGAGACCGGCACCATCAAGCCCGGCATGATCGTGTGCTTCGCCCCGGTCNNGCTCACCACTGAGGTCAAGTCCGTGGAGATGCACCACGAGTCCCTGCCGGAGGCCTTCCCCGGTGACAACGTCGGCTTCAACGTGAAGAACGTCTCCGTCAAGGAGCTGCGTCGTGGCTACGTCGCCTCCGACTCGAAGAAGTCNCCCGCCAGCGGCTGCGAGGACTTC

>OF_H23b
CAAGCCTCTGCGTCTGCCCCTGCAGGACGTCTACAAAATCGGAGGTATTGGAACGGTCCCCGTGGGCCGTGTGGAGACCGGCACCATCAAGCCCGGCATGATCGTGTGCTTCGCCCCGGTCNNGCTCACCACTGAGGTCAAGTCCGTGGAGATGCACCACGAGTCCCTGCCGGAGGCCTTCCCCGGTGACAACGTCGGCTTCAACGTGAAGAACGTCTCCGTCAAGGAGCTGCGTCGTGGCTACGTCGCCTCCGACTCGAAGAAGTCNCCCGCCAGCGGCTGCGAGGACTTC

>OF_H24a_B
CAAGCCTCTGCGTCTGCCCCTGCAGGACGTCTACAAAATCGGAGGTATTGGAACGGTCCCCGTGGGCCGTGTGGAGACCGGCACCATCAAGCCCGGCATGATCGTGTGCTTCGCCCCGGTCATGCTCACCACTGAGGTCAAGTCCGTGGAGATGCACCACGAGTCCCTGCCGGAGGCCTTCCCCGGTGACAACGTCGGCTTCAACGTGAAGAACGTCTCCGTCAAGGAGCTGCGTCGTGGCTACGTCGCCTCCGACTCGAAGAAGTCCCCCGCCAGCGGCTGCGAGGACTTC

>OF_H24b_B
CAAGCCTCTGCGTCTGCCCCTGCAGGACGTCTACAAAATCGGAGGTATTGGAACGGTCCCCGTGGGCCGTGTGGAGACCGGCACCATCAAGCCCGGCATGATCGTGTGCTTCGCCCCGGTCATGCTCACCACTGAGGTCAAGTCCGTGGAGATGCACCACGAGTCCCTGCCGGAGGCCTTCCCCGGTGACAACGTCGGCTTCAACGTGAAGAACGTCTCCGTCAAGGAGCTGCGTCGTGGCTACGTCGCCTCCGACTCGAAGAAGTCCCCCGCCAGCGGCTGCGAGGACTTC

>OF_H25a_B
CAAGCCTCTGCGTCTGCCCCTGCAGGACGTCTACAAAATCGGAGGTATTGGAACGGTCCCCGTGGGCCGTGTGGAGACCGGCACCATCAAGCCCGGCATGATCGTGTGCTTCGCCCCGGTCATGCTCACCACTGAGGTCAAGTCCGTGGAGATGCACCACGAGTCCCTGCCGGAGGCCTTCCCCGGTGACAACGTCGGCTTCAACGTGAAGAACGTCTCCGTCAAGGAGCTGCGTCGTGGCTACGTCGCCTCCGACTCGAAGAAGTCCCCCGCCAGCGGCTGCGAGGACTTC

>OF_H25b_B
CAAGCCTCTGCGTCTGCCCCTGCAGGACGTCTACAAAATCGGAGGTATTGGAACGGTCCCCGTGGGCCGTGTGGAGACCGGCACCATCAAGCCCGGCATGATCGTGTGCTTCGCCCCGGTCATGCTCACCACTGAGGTCAAGTCCGTGGAGATGCACCACGAGTCCCTGCCGGAGGCCTTCCCCGGTGACAACGTCGGCTTCAACGTGAAGAACGTCTCCGTCAAGGAGCTGCGTCGTGGCTACGTCGCCTCCGACTCGAAGAAGTCCCCCGCCAGCGGCTGCGAGGACTTC

>OF_H26a_B
CAAGCCTCTGCGTCTGCCCCTGCAGGACGTCTACAAAATCGGAGGTATTGGAACGGTCCCCGTGGGCCGTGTGGAGACCGGCACCATCAAGCCCGGCATGATCGTGTGCTTCGCCCCGGTCATGCTCACCACTGAGGTCAAGTCCGTGGAGATGCACCACGAGTCCCTGCCGGAGGCCTTCCCCGGTGACAACGTCGGCTTCAACGTGAAGAACGTCTCCGTCAAGGAGCTGCGTCGTGGCTACGTCGCCTCCGACTCGAAGAAGTCCCCCGCCAGCGGCTGCGAGGACTTC

>OF_H26b_B
CAAGCCTCTGCGTCTGCCCCTGCAGGACGTCTACAAAATCGGAGGTATTGGAACGGTCCCCGTGGGCCGTGTGGAGACCGGCACCATCAAGCCCGGCATGATCGTGTGCTTCGCCCCGGTCATGCTCACCACTGAGGTCAAGTCCGTGGAGATGCACCACGAGTCCCTGCCGGAGGCCTTCCCCGGTGACAACGTCGGCTTCAACGTGAAGAACGTCTCCGTCAAGGAGCTGCGTCGTGGCTACGTCGCCTCCGACTCGAAGAAGTCCCCCGCCAGCGGCTGCGAGGACTTC
